# Supplementary material for: Bayesian multi-source regression and monocyte-associated gene expression predict BCL-2 inhibitor resistance in acute myeloid leukemia
Source: NPJ Precis Oncol. 2021 Jul 23;5:71. doi: 10.1038/s41698-021-00209-9 (PMC8302655; doi:10.1038/s41698-021-00209-9)
Supplement: Supplementary file 2 — Supplementary Data 1 [file 41698_2021_209_MOESM2_ESM.xlsx]

## Sheet: S1
#	Table S1: OHSU drug screen fits (standard filtering)
#	column	description
#	lab_id	OHSU lab_id sample identifier (id used in clinical / drug response data)
#	inhibitor	OHSU inhibitor name
#	patient_id	OHSU patient_id
#	replicant	OHSU replicant
#	time_of_read	OHSU time_of_read
#	SeqID	OHSU SeqID sample identifier (id used in sequencing data)
#	FIMM_DRUG_NAME	FIMM_DRUG_NAME
#	dxAtSpecimenAcquisition	OHSU diagnosis at specimen acquisition
#	converged.ll4	boolen indicating whether LL4 fit converged
#	b.ll4	LL4 parameter fit
#	c.ll4	LL4 parameter fit
#	d.ll4	LL4 parameter fit
#	e.ll4	LL4 parameter fit
#	converged.l4	boolen indicating whether L4 fit converged
#	b.l4	L4 parameter fit
#	c.l4	L4 parameter fit
#	d.l4	L4 parameter fit
#	e.l4	L4 parameter fit
#	auc.ll4	AUC calculated from LL4 fit
#	pGx.HS	LL3/PharamcoGx parameter fit
#	pGx.E_inf	LL3/PharamcoGx parameter fit
#	pGx.EC50	LL3/PharamcoGx parameter fit
#	auc.pgx	AUC calculated from LL3/PharmacoGx fit
#	filter.non.aml	boolean indicating whether to exclude non-AML sample
#	filter.num.pts	boolean indicating whether to exclude curve with too few or too many concentration points
#	filter.dissimilar.replicates	boolean indicating whether to exclude dissimilar samples / screens
#	filter.expr	boolean indicating whether to exclude lack of expression data
#	filter.redundant.screen	boolean indicating whether to exclude based on multiple screens per patient (selecting best replicate via pGx.rmse)
#	filter.redundant.sample	boolean indicating whether to exclude based on multiple samples per patient (selecting best replicate via pGx.rmse)
#	max.delta	max delta used by filter.max.delta
#	rmse.ll4	RMSE (LL4) used by filter.rmse.ll4
#	l1.norm.norm	| LL3 - LL4 |_L1 used by filter.l1.norm.norm
#	left.minus.right.asymptote	LL4(x_min) - LL4(x_max) used by filter.left.minus.right.asymptote
#	pGx.rmse	RMSE calculated for LL3/PharmacoGx fit used by filter.redundant.screen and filter.redundant.sample
lab_id	inhibitor	patient_id	replicant	time_of_read	SeqID	max.delta	converged.ll4	b.ll4	c.ll4	d.ll4	e.ll4	rmse.ll4	converged.l4	b.l4	c.l4	d.l4	e.l4	FIMM_DRUG_NAME	auc.ll4	pGx.rmse	pGx.HS	pGx.E_inf	pGx.EC50	auc.pgx	l1.norm.norm	dxAtSpecimenAcquisition	left.minus.right.asymptote	filter.non.aml	filter.num.pts	filter.dissimilar.replicates	filter.expr	filter.redundant.screen	filter.redundant.sample
11-00261	Alisertib (MLN8237)	127	1	24		28.0803	1	-1.48893	-0.078009	67.4507	1670.18	10.2749	1	-0.000744115	-47.1246	62.4902	406.598	Alisertib	18.7138	10.2751	1.49433	32.5914	1672.31	18.7404	0.0124328	ACUTE MYELOID LEUKAEMIA (AML) AND RELATED PRECURSOR NEOPLASMS	-63.0803				TRUE
11-00261	Barasertib (AZD1152-HQPA)	127	1	24		35.4993	1	-0.00404105	6.31835	61.4811	16.6374	13.9523	1	-0.000944725	31.0993	2574.49	15090.3	AZD1152-HQPA	34.0726	13.9528	0	31.8547	1e-06	34.0726	0.0320785	ACUTE MYELOID LEUKAEMIA (AML) AND RELATED PRECURSOR NEOPLASMS	-0.367329				TRUE
11-00261	Bortezomib (Velcade)	127	1	24		11.8801	1	-10.2112	-75.2315	28.7199	128.869	4.56635	1	-0.0855012	-75.2573	28.7185	128.586	Bortezomib	-6.60751	42.7661	4	70.3633	274.011	16.1731	9.56471	ACUTE MYELOID LEUKAEMIA (AML) AND RELATED PRECURSOR NEOPLASMS	-103.951				TRUE
11-00261	Canertinib (CI-1033)	127	1	24		6.87085	1	-1.35003	-0.154938	57.3578	804.889	4.94437	1	-0.00129233	-54.7349	54.402	-5.21134	Canertinib	22.0143	4.9447	1.36625	42.7244	808.764	22.0289	0.022636	ACUTE MYELOID LEUKAEMIA (AML) AND RELATED PRECURSOR NEOPLASMS	-55.4235				TRUE
11-00261	Crenolanib	127	1	24		8.01599	1	-0.135179	-39.5572	76.6262	14.1746	3.58829	1	-0.00339529	-73.1477	39.168	-451.276	Crenolanib	30.9475	3.61866	0.279273	43.8658	168.113	30.9516	0.0303445	ACUTE MYELOID LEUKAEMIA (AML) AND RELATED PRECURSOR NEOPLASMS	-24.3174				TRUE
11-00261	CYT387	127	1	24		41.0405	1	-0.818981	-41.1875	49.8966	45.2492	11.7464	1	-0.00611994	-1446.1	46.4881	-514.366	Momelotinib	28.2174	13.4173	1.53789	51.2386	195.682	29.0315	1.14571	ACUTE MYELOID LEUKAEMIA (AML) AND RELATED PRECURSOR NEOPLASMS	-65.1006				TRUE
11-00261	Dasatinib	127	1	24		45.9005	1	0.0261582	-5.76769	60.8852	0.310841	21.2039	1	0.0207328	-13.4051	30.2503	943.107	Dasatinib	25.479	21.1636	0.641154	72.7579	0.183208	25.7017	0.697539	ACUTE MYELOID LEUKAEMIA (AML) AND RELATED PRECURSOR NEOPLASMS	2.86014				TRUE
11-00261	Dasatinib	127	2	24		13.1691	1	-0.769072	-13.8431	41.665	7.37908	7.30556	1	-0.0327696	-246.255	39.7706	-57.6441	Dasatinib	25.0922	7.56583	1.10561	59.627	15.4845	25.216	0.320273	ACUTE MYELOID LEUKAEMIA (AML) AND RELATED PRECURSOR NEOPLASMS	-42.3187				TRUE
11-00261	Doramapimod (BIRB 796)	127	1	24		21.0602	1	0.0306347	-68.8086	65.6598	47.7685	11.116	1	0.00140585	-202.086	-1.43125	11752.9	Doramapimod	-3.68117	11.9279	0	100	1000000	0	1.28589	ACUTE MYELOID LEUKAEMIA (AML) AND RELATED PRECURSOR NEOPLASMS	6.77605				TRUE
11-00261	Dovitinib (CHIR-258)	127	1	24		17.2802	1	-10.5461	31.4189	80.02	139.028	7.86812	1	-0.0234562	28.4853	80.0546	160.384	Dovitinib	62.9437	10.5982	0.981969	19.2614	46.8103	62.4994	2.27383	ACUTE MYELOID LEUKAEMIA (AML) AND RELATED PRECURSOR NEOPLASMS	-48.6012				TRUE
11-00261	Erlotinib	127	1	24		40.6525	1	-10.348	36.4422	70.4174	395.339	13.3312	1	-0.0140744	36.1627	70.4149	416.547	Erlotinib	53.0934	16.7466	0.476406	28.1389	27.9485	53.142	2.59651	ACUTE MYELOID LEUKAEMIA (AML) AND RELATED PRECURSOR NEOPLASMS	-33.9753				TRUE
11-00261	Flavopiridol	127	1	24		11.3401	1	-10.4389	-27.7118	35.4704	150.054	5.94904	1	-0.0263581	-29.01	35.5957	190.582	Alvocidib	12.5394	18.2888	4	63.4522	255.453	20.3334	4.25829	ACUTE MYELOID LEUKAEMIA (AML) AND RELATED PRECURSOR NEOPLASMS	-63.1822				TRUE
11-00261	GDC-0941	127	1	24		-1.71771	1	-0.369718	-40.0922	98.2304	61.5878	3.91643	1	-0.00320064	-344.036	72.9867	-565.119	Pictilisib	49.0184	4.10604	0.65652	15.484	190.442	48.9888	0.361965	ACUTE MYELOID LEUKAEMIA (AML) AND RELATED PRECURSOR NEOPLASMS	-69.6003				TRUE
11-00261	Gefitinib	127	1	24		19.4674	1	-6.05917	38.9038	176.807	10472.1	8.81066	1	-0.000253011	31.3509	675.364	18525.7	Gefitinib	40.8481	14.4095	0.338851	0	588.157	46.4495	4.46102	ACUTE MYELOID LEUKAEMIA (AML) AND RELATED PRECURSOR NEOPLASMS	-59.3768				TRUE
11-00261	Go6976	127	1	24		32.9404	1	-5.76522	-45.3181	32.8293	16.1995	11.7151	1	-0.100453	-4846.02	33.3249	-30.5041	Go6976	30.19	15.3018	4	66.4588	29.4956	29.5874	0.908351	ACUTE MYELOID LEUKAEMIA (AML) AND RELATED PRECURSOR NEOPLASMS	-56.4947				TRUE
11-00261	GW-2580	127	1	24		93.4206	1	-0.00555512	-7.02559	81.9586	37349.9	27.3459	1	-6.13511e-05	-23.7544	69.853	-8528.18	GW-2580	36.8964	27.346	0.00689632	30.9005	1.00004e-06	36.8965	0.0028649	ACUTE MYELOID LEUKAEMIA (AML) AND RELATED PRECURSOR NEOPLASMS	-0.814443				TRUE
11-00261	Idelalisib	127	1	24		72.9009	1	-8.64698	-56.2543	-4.74972	399.963	22.2777	1	-0.0384923	-56.2352	-4.76138	387.738	Idelalisib	-31.1027	45.5683	3.19398	100	1000000	0	10.8647	ACUTE MYELOID LEUKAEMIA (AML) AND RELATED PRECURSOR NEOPLASMS	-51.5045				TRUE
11-00261	Imatinib	127	1	24		12.024	1	-0.987859	31.6221	107.034	2693.61	5.23181	1	-0.000387134	-832.979	91.7418	-6927.99	Imatinib	49.3675	9.76561	0.393167	0	368.685	50.0393	2.08593	ACUTE MYELOID LEUKAEMIA (AML) AND RELATED PRECURSOR NEOPLASMS	-58.8004				TRUE
11-00261	INK-128	127	1	24		39.5074	1	-14.1311	29.7644	50.1844	104.081	13.3864	1	-7.52495e-05	19.7886	71.423	5710.72	MLN-0128	41.7594	15.9963	0.346843	49.6966	1.30131	41.7151	2.0181	ACUTE MYELOID LEUKAEMIA (AML) AND RELATED PRECURSOR NEOPLASMS	-20.42				TRUE
11-00261	JAK Inhibitor I	127	1	24		59.4007	1	9.19669	-26.2721	51.6632	9073.61	9.44564	1	0.00175124	-77.8906	51.6694	10167.4	JAK Inhibitor I	50.073	21.1958	4	54.6265	10.3437	44.8914	2.60427	ACUTE MYELOID LEUKAEMIA (AML) AND RELATED PRECURSOR NEOPLASMS	55.3127				TRUE
11-00261	JNJ-7706621	127	1	24		3.78004	1	-0.726112	-4.17783	70.9108	590.395	5.63753	1	-0.00107699	-872.1	60.2399	-2550.8	JNJ-7706621	28.9568	5.67982	0.879316	32.4462	625.514	28.9841	0.235849	ACUTE MYELOID LEUKAEMIA (AML) AND RELATED PRECURSOR NEOPLASMS	-61.9694				TRUE
11-00261	Lapatinib	127	1	24		6.29826	1	-1.11887	32.0585	71.4545	859.421	2.04824	1	-0.000876759	-1544.86	67.9305	-4328.13	Lapatinib	47.006	4.05608	0.262329	0	571.238	47.3253	0.912479	ACUTE MYELOID LEUKAEMIA (AML) AND RELATED PRECURSOR NEOPLASMS	-36.6387				TRUE
11-00261	Linifanib (ABT-869)	127	1	24		10.8788	1	-2.9542	14.7398	69.8841	2284.16	4.73692	1	-0.00125771	11.1242	69.1691	2334.48	Linifanib	27.1283	8.60554	0.636246	0	3307.73	25.65	2.46612	ACUTE MYELOID LEUKAEMIA (AML) AND RELATED PRECURSOR NEOPLASMS	-54.45				TRUE
11-00261	LY-333531	127	1	24		8.01599	1	-0.66924	-173.236	68.4085	4.90345	5.1595	1	-0.0158226	-927.378	62.0565	-148.072	Ruboxistaurin	46.4454	8.53715	1.79497	36.5185	75.5089	46.8109	1.10638	ACUTE MYELOID LEUKAEMIA (AML) AND RELATED PRECURSOR NEOPLASMS	-79.3363				TRUE
11-00261	Midostaurin	127	1	24		119.881	1	-14.6972	-16.6659	40.3766	74.091	41.2634	1	-6.52661e-05	-76.7317	73.1493	-10780.8	Midostaurin	25.7808	43.5987	4	60.6658	79.3905	28.8559	2.21553	ACUTE MYELOID LEUKAEMIA (AML) AND RELATED PRECURSOR NEOPLASMS	-57.0426				TRUE
11-00261	Motesanib (AMG-706)	127	1	24		1.71771	1	-1.05625	14.6291	48.7138	116.032	3.29767	1	-0.00618288	-410.449	46.6645	-426.348	Motesanib	37.2288	3.42203	0.541094	46.8324	54.1986	37.1471	0.354848	ACUTE MYELOID LEUKAEMIA (AML) AND RELATED PRECURSOR NEOPLASMS	-30.5453				TRUE
11-00261	NF-kB Activation Inhibitor	127	1	24		9.72012	1	-3.13599	32.2033	68.392	78.168	4.19633	1	-0.0389819	30.131	68.2758	83.4307	NF-kB Activation Inhibitor	58.8306	5.35903	0.754235	27.9388	23.1378	59.0251	1.10946	ACUTE MYELOID LEUKAEMIA (AML) AND RELATED PRECURSOR NEOPLASMS	-36.035				TRUE
11-00261	Nilotinib	127	1	24		31.3204	1	-11.1468	-24.8778	55.7199	1187.27	12.1177	1	-0.00262529	-29.2687	55.7472	1301.56	Nilotinib	1.17739	22.9381	4	43.714	1688.49	15.1904	6.69116	ACUTE MYELOID LEUKAEMIA (AML) AND RELATED PRECURSOR NEOPLASMS	-80.5977				TRUE
11-00261	Nilotinib	127	2	24		18.8948	1	-0.471424	-125.66	67.9329	4.99709	7.08561	1	-0.00700792	-678.038	57.0484	-341.503	Nilotinib	39.5374	8.82562	1.02017	37.4293	144.93	39.5105	0.790336	ACUTE MYELOID LEUKAEMIA (AML) AND RELATED PRECURSOR NEOPLASMS	-68.9505				TRUE
11-00261	Pazopanib (GW786034)	127	1	24		29.2011	1	-8.44621	45.4608	82.5359	1079.8	8.88964	1	-0.00196369	30.8911	82.2286	626.868	Pazopanib	57.9799	10.7196	0.311881	0	101.799	59.1715	2.80145	ACUTE MYELOID LEUKAEMIA (AML) AND RELATED PRECURSOR NEOPLASMS	-37.075				TRUE
11-00261	Pelitinib (EKB-569)	127	1	24		5.15314	1	-1.76405	27.9788	83.8261	132.265	4.19117	1	-0.00505709	-2349.2	83.9179	-731.7	Pelitinib	64.5413	6.22576	0.689016	9.90524	59.1804	64.5081	1.13813	ACUTE MYELOID LEUKAEMIA (AML) AND RELATED PRECURSOR NEOPLASMS	-54.8134				TRUE
11-00261	PI-103	127	1	24		21.1851	1	-7.64373	40.8764	88.8191	950.728	7.37605	1	-0.0131125	40.8794	88.8354	1020.14	PI-103	57.991	11.9091	0.427933	0	128.379	59.6625	3.53122	ACUTE MYELOID LEUKAEMIA (AML) AND RELATED PRECURSOR NEOPLASMS	-47.9426				TRUE
11-00261	Ponatinib (AP24534)	127	1	24		22.6803	1	-9.73775	39.6272	100.002	351.462	6.37924	1	-0.0433423	39.6275	100.001	345.233	Ponatinib	49.205	16.684	0.273407	0	33.727	50.6004	4.43808	ACUTE MYELOID LEUKAEMIA (AML) AND RELATED PRECURSOR NEOPLASMS	-60.3726				TRUE
11-00261	Ponatinib (AP24534)	127	2	24		18.8948	1	-9.01559	11.0603	50.3774	37.037	5.82879	1	-0.341287	11.0583	50.3775	37.0374	Ponatinib	30.7194	8.88929	1.98016	49.2764	26.514	27.9266	1.79652	ACUTE MYELOID LEUKAEMIA (AML) AND RELATED PRECURSOR NEOPLASMS	-39.3171				TRUE
11-00261	Quizartinib (AC220)	127	1	24		22.1403	1	-1.51483	33.4385	80.8175	47.0019	7.04574	1	-0.0140594	-506.046	80.5341	-172.881	Quizartinib	71.284	7.14672	0.862395	17.7541	15.6995	71.4058	0.422355	ACUTE MYELOID LEUKAEMIA (AML) AND RELATED PRECURSOR NEOPLASMS	-41.0136				TRUE
11-00261	Quizartinib (AC220)	127	2	24		5.15314	1	-9.75685	20.6015	67.7454	307.939	2.36435	1	-0.040187	20.5985	67.7434	325.514	Quizartinib	45.4937	7.98777	0.810186	25.9379	132.681	46.9298	2.52049	ACUTE MYELOID LEUKAEMIA (AML) AND RELATED PRECURSOR NEOPLASMS	-47.1439				TRUE
11-00261	RAF265 (CHIR-265)	127	1	24		12.024	1	-8.90555	37.5898	78.9309	46.574	4.3221	1	-0.0164589	-4138.11	79.765	-263.897	RAF265	71.2644	6.84398	1.14587	19.9466	18.3769	70.7908	1.29294	ACUTE MYELOID LEUKAEMIA (AML) AND RELATED PRECURSOR NEOPLASMS	-41.3404				TRUE
11-00261	Rapamycin	127	1	24		4.58056	1	-0.745026	11.9543	20.3385	93.181	2.08047	1	-0.00153656	-104.937	20.3342	-1982.11	Sirolimus	17.5861	2.10201	0.352073	78.5636	3.29107	17.5994	0.0518404	ACUTE MYELOID LEUKAEMIA (AML) AND RELATED PRECURSOR NEOPLASMS	-6.51212				TRUE
11-00261	Roscovitine (CYC-202)	127	1	24		5.94006	1	-5.27739	4.40426	56.2864	2000.7	4.66152	1	-0.00224987	3.56157	56.4895	2188.74	Seliciclib	17.0694	5.71775	4	43.1498	1801.21	14.7858	1.12056	ACUTE MYELOID LEUKAEMIA (AML) AND RELATED PRECURSOR NEOPLASMS	-51.8715				TRUE
11-00261	SB-431542	127	1	24		21.7577	1	-1.91117	17.7319	68.3648	3392.36	6.16163	1	-0.000846114	13.9519	62.8687	2946.16	SB-431542	26.5151	10.5359	0.397568	0	6912.67	26.2659	2	ACUTE MYELOID LEUKAEMIA (AML) AND RELATED PRECURSOR NEOPLASMS	-44.9385				TRUE
11-00261	SNS-032 (BMS-387032)	127	1	24		9.16112	1	-0.809216	-7.10464	80.3961	83.2834	4.06528	1	-0.00472899	-1228.55	75.129	-625.561	SNS-032	53.3642	4.13383	0.914148	20.5787	103.352	53.3574	0.146217	ACUTE MYELOID LEUKAEMIA (AML) AND RELATED PRECURSOR NEOPLASMS	-69.2234				TRUE
11-00261	Sorafenib	127	1	24		24.8403	1	-8.21594	-4.93675	22.597	378.135	10.0109	1	-0.0385167	-4.94102	22.5983	374.792	Sorafenib	8.74341	10.6051	4	77.3735	429.721	10.803	1.05537	ACUTE MYELOID LEUKAEMIA (AML) AND RELATED PRECURSOR NEOPLASMS	-27.5338				TRUE
11-00261	Sorafenib	127	2	24		9.16113	1	-1.59836	10.0408	74.4608	1439.27	6.68818	1	-0.00122495	-5.22497	70.0486	1118.61	Sorafenib	29.2513	7.54167	0.741496	9.08651	1636.01	28.756	1.31161	ACUTE MYELOID LEUKAEMIA (AML) AND RELATED PRECURSOR NEOPLASMS	-61.6007				TRUE
11-00261	STO609	127	1	24		58.3207	1	11.4369	-67.4046	0.422412	3077.98	7.44135	1	0.00559343	-67.4019	0.422959	3170.26	STO609	-11.7021	32.1422	0	100	1000000	0	4.3063	ACUTE MYELOID LEUKAEMIA (AML) AND RELATED PRECURSOR NEOPLASMS	67.8269				TRUE
11-00261	Sunitinib	127	1	24		137.702	1	14.3067	-38.7786	25.5965	181.784	35.6661	1	0.115597	-38.7875	25.5881	225.927	Sunitinib	8.94541	46.0138	0	85.6079	1000000	7.19604	8.63388	ACUTE MYELOID LEUKAEMIA (AML) AND RELATED PRECURSOR NEOPLASMS	64.3751				TRUE
11-00261	Sunitinib	127	2	24		20.04	1	-1.75955	32.4081	54.1501	5.48605	6.99578	1	0.0112083	-169.345	50.1866	1263.6	Sunitinib	49.4219	7.18096	0.978185	46.0158	0.90552	49.7194	0.348643	ACUTE MYELOID LEUKAEMIA (AML) AND RELATED PRECURSOR NEOPLASMS	-19.9944				TRUE
11-00261	Tandutinib (MLN518)	127	1	24		12.4201	1	-1.08108	28.9441	276.786	45944.2	4.72674	1	-0.00010716	-25.2093	128.28	5643.09	Tandutinib	35.0571	8.42929	0.240248	0	3806.62	36.9846	1.92527	ACUTE MYELOID LEUKAEMIA (AML) AND RELATED PRECURSOR NEOPLASMS	-39.9424				TRUE
11-00261	Tofacitinib (CP-690550)	127	1	24		15.4594	1	0.123664	-11.9331	36.03	1.39637	5.79243	1	0.00564183	-1.91726	6.44117	3008.22	Tofacitinib	4.18357	6.47583	0	91.5656	150.571	4.21718	0.756686	ACUTE MYELOID LEUKAEMIA (AML) AND RELATED PRECURSOR NEOPLASMS	8.61704				TRUE
11-00261	Tozasertib (VX-680)	127	1	24		28.0803	1	-9.96624	17.3743	93.5337	3099.3	8.86897	1	-0.00546826	17.3791	93.5156	3200.68	Tozasertib	30.9085	15.9925	0.803909	0	1844.14	29.5984	5.0342	ACUTE MYELOID LEUKAEMIA (AML) AND RELATED PRECURSOR NEOPLASMS	-76.1588				TRUE
11-00261	Vandetanib (ZD6474)	127	1	24		12.5965	1	-2.36292	-14.5954	36.0964	535.39	4.89074	1	-0.00301436	-26.1763	36.1496	509.709	Vandetanib	7.91923	10.5333	3.39439	63.3908	845.659	13.7196	2.49299	ACUTE MYELOID LEUKAEMIA (AML) AND RELATED PRECURSOR NEOPLASMS	-50.6328				TRUE
11-00261	Vatalanib (PTK787)	127	1	24		1.71771	1	-0.678862	-452.599	78.3111	2.21564	14.0535	1	-0.0501577	-1273.46	63.5891	-33.9738	Vatalanib	48.4845	23.4773	0.887035	9.80706	309.861	47.2872	3.94187	ACUTE MYELOID LEUKAEMIA (AML) AND RELATED PRECURSOR NEOPLASMS	-117.626				TRUE
11-00261	VX-745	127	1	24		180.902	1	15.5049	-46.9151	38.329	1857.16	41.1703	1	0.0105992	-46.8681	38.3121	2112.97	VX 745	16.5575	56.3604	0	72.0306	1000000	13.9847	11.4167	ACUTE MYELOID LEUKAEMIA (AML) AND RELATED PRECURSOR NEOPLASMS	85.2441				TRUE
11-00261	YM-155	127	1	24		4.58056	1	-0.0482698	-115.629	147.976	621.036	8.20827	1	-0.0171944	3.71069	30.9302	866.774	Sepantronium bromide	7.23742	7.19579	2.27268	0	1503.93	2.22493	2.07509	ACUTE MYELOID LEUKAEMIA (AML) AND RELATED PRECURSOR NEOPLASMS	-20.8277				TRUE
12-00023	A-674563	550	1	17	12-00023	35.4373	1	-1.25147	15.0073	132.362	5287.71	18.0473	1	-0.000174263	-429.481	118.194	-8355.55	A-674563	31.634	20.8157	1.21388	0	2010.39	25.9747	3.13666	ACUTE MYELOID LEUKAEMIA (AML) AND RELATED PRECURSOR NEOPLASMS	-80.8394
12-00023	Afatinib (BIBW-2992)	550	1	17	12-00023	48.8033	1	-10.2142	11.2042	94.1966	3310.01	17.1246	1	-0.00405964	11.2054	94.1952	3315.8	Afatinib	25.1246	19.6237	4	4.78966	3121.6	16.8504	3.37468	ACUTE MYELOID LEUKAEMIA (AML) AND RELATED PRECURSOR NEOPLASMS	-82.9914
12-00023	Alisertib (MLN8237)	550	1	17	12-00023	33.3559	1	9.72127	-218.828	-11.2161	12559.5	7.86001	1	0.00223858	-42.2984	-11.2149	9709.43	Alisertib	-11.5516	17.6811	1.07185	100	26303.6	0	4.03516	ACUTE MYELOID LEUKAEMIA (AML) AND RELATED PRECURSOR NEOPLASMS	20.4235
12-00023	AT7519	550	1	17	12-00023	13.278	1	-9.78059	29.3572	93.9915	310.324	3.79114	1	-0.0425198	29.356	93.9907	329.672	AT7519	63.4086	13.5172	0.839319	0	126.003	64.199	3.45136	ACUTE MYELOID LEUKAEMIA (AML) AND RELATED PRECURSOR NEOPLASMS	-64.6342
12-00023	Axitinib (AG-013736)	550	1	17	12-00023	47.7481	1	-11.211	-11.1303	35.261	158.649	16.1985	1	0.00175624	15.7468	-115.691	-22851.6	Axitinib	18.0319	18.1141	4	64.3639	217.05	20.7069	1.9924	ACUTE MYELOID LEUKAEMIA (AML) AND RELATED PRECURSOR NEOPLASMS	-46.3913
12-00023	AZD1480	550	1	17	12-00023	62.0813	1	-3.0692	-226.392	9.52274	6.89535	23.3299	1	0.00938564	26.403	-2.54496	2239.42	AZD1480	8.18956	22.3017	4	74.908	2021.26	6.08784	3.18024	ACUTE MYELOID LEUKAEMIA (AML) AND RELATED PRECURSOR NEOPLASMS	-25.4873
12-00023	Barasertib (AZD1152-HQPA)	550	1	17	12-00023	29.3151	1	0.722785	-4.28079	68.6387	0.414933	10.8145	1	0.00920636	-7.21074	-1.10289	2087.05	AZD1152-HQPA	-3.11643	10.8939	4	0	18298.5	0.324041	1.22108	ACUTE MYELOID LEUKAEMIA (AML) AND RELATED PRECURSOR NEOPLASMS	5.33803
12-00023	BEZ235	550	1	17	12-00023	16.8833	1	-0.773721	-15.5572	69.961	31.1916	7.94594	1	-0.00886181	-207.123	66.5545	-159.149	Dactolisib	52.3684	7.97267	0.942199	30.9744	52.409	52.2996	0.171642	ACUTE MYELOID LEUKAEMIA (AML) AND RELATED PRECURSOR NEOPLASMS	-54.9355
12-00023	BI-2536	550	1	17	12-00023	49.3309	1	-1.37722	9.88609	100.842	724.971	17.9092	1	-0.000918534	-1104.82	98.2095	-2757.5	BI 2536	46.3204	18.6363	1.18243	0	563.137	43.9058	1.15358	ACUTE MYELOID LEUKAEMIA (AML) AND RELATED PRECURSOR NEOPLASMS	-88.1863
12-00023	BMS-345541	550	1	17	12-00023	43.2635	1	-1.12525	3.07142	659.548	49828.6	17.3199	1	-8.65908e-05	-125.164	341.636	11211	BMS-345541	16.5127	18.8685	1.8908	0	4132.75	14.788	1.50598	ACUTE MYELOID LEUKAEMIA (AML) AND RELATED PRECURSOR NEOPLASMS	-92.4873
12-00023	Bortezomib (Velcade)	550	1	17	12-00023	11.6835	1	-13.7251	3.02389	98.6036	282.454	3.15916	1	-0.0622791	3.02372	98.6016	310.61	Bortezomib	54.7428	6.34248	4	0	223.93	57.6331	1.85561	ACUTE MYELOID LEUKAEMIA (AML) AND RELATED PRECURSOR NEOPLASMS	-95.5797
12-00023	Bosutinib (SKI-606)	550	1	17	12-00023	30.2492	1	-1.59782	3.92009	102.814	2393.85	16.6728	1	-0.000441821	-104.18	97.2108	-277.77	Bosutinib	26.2774	16.9013	1.56182	0	2103.82	24.4606	0.826147	ACUTE MYELOID LEUKAEMIA (AML) AND RELATED PRECURSOR NEOPLASMS	-89.7273
12-00023	Canertinib (CI-1033)	550	1	17	12-00023	31.9623	1	1.92898	-69.3946	-10.0058	272.725	6.31826	1	0.00481989	-69.0194	19.2786	161.834	Canertinib	-42.4472	49.4799	1	100	41.152	0	14.8275	ACUTE MYELOID LEUKAEMIA (AML) AND RELATED PRECURSOR NEOPLASMS	59.1466
12-00023	Cediranib (AZD2171)	550	1	17	12-00023	67.797	1	-1.66856	-8.25535	116.076	3859.1	23.4812	1	-0.000579173	-29.9953	97.5031	2763.01	Cediranib	11.8034	24.3614	2.26208	0	3541.9	16.358	1.73914	ACUTE MYELOID LEUKAEMIA (AML) AND RELATED PRECURSOR NEOPLASMS	-103.239
12-00023	CI-1040 (PD184352)	550	1	17	12-00023	25.0611	1	-7.02823	15.25	55.6463	1048.73	11.1452	1	-0.0144393	15.2393	55.6364	1082.78	PD184352	29.0695	12.3047	0.422893	0	4074.66	29.2265	2.28419	ACUTE MYELOID LEUKAEMIA (AML) AND RELATED PRECURSOR NEOPLASMS	-40.3963
12-00023	Crenolanib	550	1	17	12-00023	62.9442	1	-10.6013	-5.98606	96.8637	3161.42	21.6769	1	-0.00561309	-5.98358	96.8738	3233.36	Crenolanib	11.9817	22.8209	4	1.10605	3115.68	17.5305	2.7166	ACUTE MYELOID LEUKAEMIA (AML) AND RELATED PRECURSOR NEOPLASMS	-102.849
12-00023	Crenolanib	550	2	17	12-00023	8.08992	1	-0.565451	2.40777	276.187	33163.1	8.55844	1	-0.000293234	-260.233	102.408	-3704.69	Crenolanib	31.6739	11.3456	0.797889	0	1610.33	31.2651	1.20202	ACUTE MYELOID LEUKAEMIA (AML) AND RELATED PRECURSOR NEOPLASMS	-88.8865
12-00023	Crizotinib (PF-2341066)	550	1	17	12-00023	47.836	1	-6.76254	-1.93976	91.2484	1255.2	15.356	1	-0.0110764	-1.9396	91.2016	1185.44	Crizotinib	27.399	15.5327	4	7.44013	1398.94	27.6198	1.20944	ACUTE MYELOID LEUKAEMIA (AML) AND RELATED PRECURSOR NEOPLASMS	-93.1881
12-00023	CYT387	550	1	17	12-00023	15.3402	1	14.2955	-13.1162	-1.79054	215.703	5.30304	1	2.47907e-05	-16.6791	5.84101	-35763.4	Momelotinib	-8.38218	11.3016	0.186888	100	1279.45	0	2.92803	ACUTE MYELOID LEUKAEMIA (AML) AND RELATED PRECURSOR NEOPLASMS	11.3257
12-00023	Dasatinib	550	1	17	12-00023	25.8642	1	-7.06986	4.6027	36.8882	12.086	10.0517	1	0.0241081	25.5161	950.204	-1805.91	Dasatinib	26.2311	10.2603	2.57995	63.1944	9.58502	25.9368	0.665446	ACUTE MYELOID LEUKAEMIA (AML) AND RELATED PRECURSOR NEOPLASMS	-32.2855
12-00023	Dasatinib	550	2	17	12-00023	31.276	1	-1.23617	-33.5158	45.2203	1.62214	11.404	1	0.0156775	-36.8953	37.2519	1089.09	Dasatinib	37.4739	11.6559	1.73991	54.981	3.89363	37.3029	0.254279	ACUTE MYELOID LEUKAEMIA (AML) AND RELATED PRECURSOR NEOPLASMS	-43.4007
12-00023	Dasatinib	550	3	17	12-00023	20.8403	1	-12.1149	16.1119	42.5633	7.19899	10.3833	1	0.0127131	-65.1349	37.3308	1131	Dasatinib	35.9112	13.3694	1.27772	58.2025	2.58888	35.9492	1.13928	ACUTE MYELOID LEUKAEMIA (AML) AND RELATED PRECURSOR NEOPLASMS	-26.4514
12-00023	Doramapimod (BIRB 796)	550	1	17	12-00023	10.3457	1	-0.028172	13.4289	18.6518	26330.1	4.59864	1	8.49264e-05	11.3354	24.1146	-6845.32	Doramapimod	15.8838	4.52716	0.980459	83.5653	2.31503	16.0259	0.163442	ACUTE MYELOID LEUKAEMIA (AML) AND RELATED PRECURSOR NEOPLASMS	-0.241429
12-00023	Dovitinib (CHIR-258)	550	1	17	12-00023	13.2889	1	-3.46165	5.96765	94.7919	1268.19	7.23932	1	-0.001783	-9.11209	94.2583	1137.66	Dovitinib	33.7968	7.9684	1.99343	2.06135	1177.59	31.8857	1.63256	ACUTE MYELOID LEUKAEMIA (AML) AND RELATED PRECURSOR NEOPLASMS	-88.7545
12-00023	Erlotinib	550	1	17	12-00023	10.9809	1	-8.9086	-32.8992	-1.17926	113.887	3.57707	1	-0.0554323	-33.3071	-1.17924	110.236	Erlotinib	-11.3644	18.4921	1.93542	100	30873.3	0	3.96977	ACUTE MYELOID LEUKAEMIA (AML) AND RELATED PRECURSOR NEOPLASMS	-31.7199
12-00023	Flavopiridol	550	1	17	12-00023	-0.356748	1	-4.32506	-0.618523	99.3499	176.353	0.738322	1	-0.018607	-5.1423	99.3194	194.107	Alvocidib	60.6187	0.984472	4	0.275019	181.962	60.6143	0.282186	ACUTE MYELOID LEUKAEMIA (AML) AND RELATED PRECURSOR NEOPLASMS	-99.9668
12-00023	Foretinib (XL880)	550	1	17	12-00023	47.6601	1	-7.01642	31.7784	87.9806	445.975	15.9443	1	-0.00496242	22.8718	88.6033	468.875	Foretinib	58.2955	18.2847	0.613771	0	206.667	56.7526	3.21403	ACUTE MYELOID LEUKAEMIA (AML) AND RELATED PRECURSOR NEOPLASMS	-56.2022
12-00023	GDC-0879	550	1	17	12-00023	39.5702	1	0.0528629	-14.7142	25.9472	403.425	10.5857	1	-1.27789e-07	-15.2329	24.4165	-846068	GDC-0879	5.66236	10.6515	0	88.6809	1000000	5.65954	0.308944	ACUTE MYELOID LEUKAEMIA (AML) AND RELATED PRECURSOR NEOPLASMS	3.53323
12-00023	GDC-0941	550	1	17	12-00023	-3.23545	1	-0.465031	-3.95929	119.655	2132	2.92509	1	-0.000783011	-1561.55	75.2618	-4116.26	Pictilisib	37.3488	3.01935	0.581574	0	1157.49	37.3547	0.177958	ACUTE MYELOID LEUKAEMIA (AML) AND RELATED PRECURSOR NEOPLASMS	-72.313
12-00023	GDC-0941	550	2	17	12-00023	5.1881	1	-1.65379	34.216	77.9239	619.464	3.83769	1	-0.00157292	-38.4518	76.7677	-308.249	Pictilisib	52.6921	5.29913	0.347661	0	250.445	53.0682	1.41581	ACUTE MYELOID LEUKAEMIA (AML) AND RELATED PRECURSOR NEOPLASMS	-43.193
12-00023	Gefitinib	550	1	17	12-00023	15.0007	1	-10.2235	-22.4079	-6.05842	117.049	4.95506	1	-0.077689	-22.4029	-6.12157	116.364	Gefitinib	-11.3761	14.4838	1.0458	100	4426.13	0	3.97385	ACUTE MYELOID LEUKAEMIA (AML) AND RELATED PRECURSOR NEOPLASMS	-16.3494
12-00023	Go6976	550	1	17	12-00023	18.9076	1	-1.07891	-13.735	9.02999	26.3537	5.41184	1	-0.0142284	-205.889	8.66894	-173.479	Go6976	5.49434	5.88835	3.92351	91.2161	123.844	5.85171	0.36353	ACUTE MYELOID LEUKAEMIA (AML) AND RELATED PRECURSOR NEOPLASMS	-15.1965
12-00023	GSK-1838705A	550	1	17	12-00023	96.0238	1	12.2293	-96.3321	5.8967	8835.99	14.8967	1	0.00214852	-77.868	5.9014	6968.54	GSK-1838705A	3.72513	33.4425	0	100	103911	0	2.54564	ACUTE MYELOID LEUKAEMIA (AML) AND RELATED PRECURSOR NEOPLASMS	83.7832
12-00023	GSK690693	550	1	17	12-00023	107.983	1	6.45127	-199.382	14.0947	9971.74	21.0615	1	-0.00200642	14.064	-94.3931	7544.65	GSK-690693	10.569	43.1899	0	100	1000000	0	5.29778	ACUTE MYELOID LEUKAEMIA (AML) AND RELATED PRECURSOR NEOPLASMS	107.713
12-00023	GW-2580	550	1	17	12-00023	12.8429	1	-2.33869	5.07468	32.6059	539.085	6.31201	1	-0.00245178	-1.56524	33.3961	580.374	GW-2580	17.274	7.04091	2.36403	67.951	411.831	15.509	0.843038	ACUTE MYELOID LEUKAEMIA (AML) AND RELATED PRECURSOR NEOPLASMS	-27.4964
12-00023	Ibrutinib (PCI-32765)	550	1	17	12-00023	17.4988	1	-8.83041	5.10396	54.8639	9657.37	7.09535	1	-0.00196175	5.10363	96.0547	10395	Ibrutinib	5.83819	8.52034	3.56519	0	12078.7	1.75364	1.64525	ACUTE MYELOID LEUKAEMIA (AML) AND RELATED PRECURSOR NEOPLASMS	-28.6798
12-00023	Idelalisib	550	1	17	12-00023	12.3078	1	-1.51393	14.8214	92.2417	3963.17	5.70434	1	-0.000645702	2.50195	77.3708	2548.3	Idelalisib	27.3987	8.98803	0.618658	0	3072.22	26.7009	2.23127	ACUTE MYELOID LEUKAEMIA (AML) AND RELATED PRECURSOR NEOPLASMS	-62.1055
12-00023	Imatinib	550	1	17	12-00023	35.1977	1	-2.36867	-3.52206	61.4922	3953.64	10.9812	1	-0.00109273	-4.91076	55.0483	3488.52	Imatinib	6.0687	11.2843	4	43.9784	3683.96	8.52566	1.054	ACUTE MYELOID LEUKAEMIA (AML) AND RELATED PRECURSOR NEOPLASMS	-58.5173
12-00023	INK-128	550	1	17	12-00023	-2.05892	1	-0.355674	-28.9657	98.9253	2.62364	1.12912	1	-0.00827956	-2184.61	86.7371	-491.411	MLN-0128	73.2396	1.22496	0.419483	3.11108	8.62685	73.2238	0.0432477	ACUTE MYELOID LEUKAEMIA (AML) AND RELATED PRECURSOR NEOPLASMS	-44.9644
12-00023	JAK Inhibitor I	550	1	17	12-00023	12.8429	1	8.97544	13.0448	0.431731	3766.78	4.86114	1	-0.00395343	0.431755	13.0433	3611.07	JAK Inhibitor I	2.30001	4.88567	4	86.4762	4359.08	1.72172	0.226499	ACUTE MYELOID LEUKAEMIA (AML) AND RELATED PRECURSOR NEOPLASMS	-12.6111
12-00023	JNJ-28312141	550	1	17	12-00023	19.5213	1	-0.0601404	-134.758	219.608	793.237	10.1342	1	-0.00183876	33.4622	74.0245	9060.52	JNJ-28312141	38.3814	10.2391	0.226841	0	3361.51	38.2568	0.145493	ACUTE MYELOID LEUKAEMIA (AML) AND RELATED PRECURSOR NEOPLASMS	-34.9874
12-00023	JNJ-7706621	550	1	17	12-00023	11.7727	1	-11.1313	-10.8153	100.37	8591.18	4.81899	1	-0.00337657	-10.8153	83.052	6389.68	JNJ-7706621	-7.99751	12.0143	4	0	7199.08	5.88786	4.85898	ACUTE MYELOID LEUKAEMIA (AML) AND RELATED PRECURSOR NEOPLASMS	-93.8695
12-00023	KI20227	550	1	17	12-00023	28.4906	1	-3.76326	-56.2811	40.3029	16.3529	15.5665	1	-0.00462316	20.5599	60.957	3070.31	KI20227	36.1072	18.3422	4	58.9941	30.2715	36.0174	0.803226	ACUTE MYELOID LEUKAEMIA (AML) AND RELATED PRECURSOR NEOPLASMS	-63.7059
12-00023	KW-2449	550	1	17	12-00023	22.5111	1	-0.00169108	-11.9055	1.60973	133551	8.4849	1	5.38831e-05	-14.0738	9.53963	-11941.9	KW-2449	-5.18151	9.94189	0	100	78098.3	0	1.80998	ACUTE MYELOID LEUKAEMIA (AML) AND RELATED PRECURSOR NEOPLASMS	-0.0376628
12-00023	Lapatinib	550	1	17	12-00023	47.8454	1	7.79129	-81.1915	-11.8323	9298.37	12.0545	1	-0.00140843	-11.8393	-297.855	11205.7	Lapatinib	-13.2046	26.7344	0	100	1000000	0	4.61258	ACUTE MYELOID LEUKAEMIA (AML) AND RELATED PRECURSOR NEOPLASMS	44.2526
12-00023	Lestaurtinib (CEP-701)	550	1	17	12-00023	18.4661	1	-1.03897	-19.9947	95.3166	94.8207	7.19596	1	-0.00792618	-3282.82	83.4014	-438.74	Lestaurtinib	22.4086	12.2613	1.77214	12.7111	126.091	27.6079	2.51058	ACUTE MYELOID LEUKAEMIA (AML) AND RELATED PRECURSOR NEOPLASMS	-104.733
12-00023	Linifanib (ABT-869)	550	1	17	12-00023	23.9227	1	-0.721999	4.06809	239.219	32701.4	10.3925	1	-0.00540718	10.4467	74.9022	3318.9	Linifanib	21.3911	11.4275	0.797753	0	4085.87	20.9566	0.96252	ACUTE MYELOID LEUKAEMIA (AML) AND RELATED PRECURSOR NEOPLASMS	-69.2896
12-00023	LY-333531	550	1	17	12-00023	47.7474	1	-7.47324	3.86588	12.7894	123.304	17.0464	1	-6.40701e-05	-15.6467	37.5011	2684.48	Ruboxistaurin	9.81655	17.1221	2.20311	87.7624	49.7616	9.79741	0.456592	ACUTE MYELOID LEUKAEMIA (AML) AND RELATED PRECURSOR NEOPLASMS	-8.92352
12-00023	Masitinib (AB-1010)	550	1	17	12-00023	9.93653	1	-1.28347	26.7652	103.695	5558.39	3.99515	1	-0.000244086	-61.5644	87.7883	-1465.87	Masitinib	37.122	10.6907	0.336993	0	1797	38.1209	2.26836	ACUTE MYELOID LEUKAEMIA (AML) AND RELATED PRECURSOR NEOPLASMS	-52.2776
12-00023	Midostaurin	550	1	17	12-00023	14.1807	1	-10.7684	-13.2005	58.6145	1106.72	4.37226	1	-0.0157366	-13.2009	58.6172	1108.39	Midostaurin	10.7809	10.9753	4	40.7034	1251.72	18.6941	3.6898	ACUTE MYELOID LEUKAEMIA (AML) AND RELATED PRECURSOR NEOPLASMS	-71.815
12-00023	MLN120B	550	1	17	12-00023	28.8423	1	-11.934	-8.5665	36.5374	1267.16	15.7042	1	-0.0143981	-8.56173	36.525	1437.3	MLN120B	0.826037	17.7614	4	60.3785	1269.38	8.24662	2.77761	ACUTE MYELOID LEUKAEMIA (AML) AND RELATED PRECURSOR NEOPLASMS	-45.1039
12-00023	Motesanib (AMG-706)	550	1	17	12-00023	97.7497	1	-10.3131	-34.8799	40.3708	328.604	30.8993	1	-0.0469844	-34.8727	40.3587	344.066	Motesanib	4.11123	38.6149	4	59.1193	383.404	20.2258	6.19491	ACUTE MYELOID LEUKAEMIA (AML) AND RELATED PRECURSOR NEOPLASMS	-75.2507
12-00023	Neratinib (HKI-272)	550	1	17	12-00023	24.5335	1	-4.08735	-4.00285	61.8087	415.433	6.70868	1	-0.0336384	-3.87698	61.3981	383.896	Neratinib	27.7565	7.197	4	38.094	435.99	29.421	0.692415	ACUTE MYELOID LEUKAEMIA (AML) AND RELATED PRECURSOR NEOPLASMS	-65.8114
12-00023	NF-kB Activation Inhibitor	550	1	17	12-00023	28.9858	1	-6.88383	-17.9396	16.362	37.6493	8.75638	1	-0.0364862	-2074.18	16.3476	-98.7604	NF-kB Activation Inhibitor	11.1072	11.0981	4	83.5585	53.3585	13.0506	1.01923	ACUTE MYELOID LEUKAEMIA (AML) AND RELATED PRECURSOR NEOPLASMS	-34.2688
12-00023	Nilotinib	550	1	17	12-00023	9.81057	1	-4.39241	3.58505	35.6756	1483.43	3.14799	1	-0.0107007	3.56682	35.2063	1224.62	Nilotinib	12.8752	4.14744	4	64.2607	1376.5	10.7523	0.787286	ACUTE MYELOID LEUKAEMIA (AML) AND RELATED PRECURSOR NEOPLASMS	-32.0832
12-00023	Nilotinib	550	2	17	12-00023	11.5692	1	-4.12382	-19.0585	61.7135	1892.96	5.08177	1	-0.0021494	-19.6002	61.4599	2211.84	Nilotinib	1.33998	16.2206	4	35.7705	2391.37	13.9488	4.83264	ACUTE MYELOID LEUKAEMIA (AML) AND RELATED PRECURSOR NEOPLASMS	-80.6877
12-00023	Nilotinib	550	3	17	12-00023	11.5193	1	-3.5609	-21.1004	90.492	2298.52	8.37692	1	-0.00145691	-26.0924	90.028	2382.93	Nilotinib	3.81623	19.0018	4	8.56154	2667.21	18.3498	5.23574	ACUTE MYELOID LEUKAEMIA (AML) AND RELATED PRECURSOR NEOPLASMS	-111.002
12-00023	NVP-TAE684	550	1	17	12-00023	45.4618	1	-10.2977	-5.91687	3720.71	14333.2	15.4618	1	0.00188178	116.367	-5.91844	9470.87	NVP-TAE684	-4.58541	17.9239	4	0	7570.12	5.30017	3.45757	ACUTE MYELOID LEUKAEMIA (AML) AND RELATED PRECURSOR NEOPLASMS	-89.2921
12-00023	Pazopanib (GW786034)	550	1	17	12-00023	4.9022	1	-0.60378	-7.35263	284.188	61779.9	6.59428	1	-0.00015565	-438.297	90.3913	-10039.1	Pazopanib	13.2505	8.04087	1.06872	0	5916.33	14.35	0.735693	ACUTE MYELOID LEUKAEMIA (AML) AND RELATED PRECURSOR NEOPLASMS	-71.0346
12-00023	PD173955	550	1	17	12-00023	71.4902	1	-0.68748	-6.49081	65.0483	2363.14	21.6041	1	-0.000461565	-1402.53	45.3604	-7380.43	PD173955	13.6944	21.7917	0.789123	29.3288	4207.97	14.6876	0.745575	ACUTE MYELOID LEUKAEMIA (AML) AND RELATED PRECURSOR NEOPLASMS	-50.1658
12-00023	Pelitinib (EKB-569)	550	1	17	12-00023	20.5892	1	-1.61297	-25.4779	46.4747	317.247	7.16338	1	-0.00936073	-29.0639	41.9906	284.147	Pelitinib	12.1716	15.8099	1.92809	51.7876	686.077	19.6166	3.39457	ACUTE MYELOID LEUKAEMIA (AML) AND RELATED PRECURSOR NEOPLASMS	-71.2275
12-00023	PHA-665752	550	1	17	12-00023	44.5825	1	9.87906	-51.8608	-0.22919	3012.82	12.7809	1	0.00489159	-51.8626	-0.22727	3129.15	PHA-665752	-9.6263	27.451	0	100	1000000	0	3.36262	ACUTE MYELOID LEUKAEMIA (AML) AND RELATED PRECURSOR NEOPLASMS	51.6312
12-00023	PI-103	550	1	17	12-00023	5.78459	1	-8.7575	1.3652	65.8175	314.064	8.66979	1	-0.034475	1.37764	65.8131	328.459	PI-103	35.2036	8.78626	4	33.7945	266.676	36.4017	0.876553	ACUTE MYELOID LEUKAEMIA (AML) AND RELATED PRECURSOR NEOPLASMS	-64.4523
12-00023	PLX-4720	550	1	17	12-00023	26.6439	1	-11.0908	-2.63954	44.965	1005.21	9.27744	1	-0.0136471	-2.64131	44.9555	1029.73	PLX-4720	13.9519	9.75953	4	54.5034	909.058	16.5509	1.16187	ACUTE MYELOID LEUKAEMIA (AML) AND RELATED PRECURSOR NEOPLASMS	-47.6045
12-00023	Ponatinib (AP24534)	550	1	17	12-00023	19.086	1	-12.1478	-7.43459	80.0211	261.58	7.48008	1	-0.0618043	-7.43514	80.0344	285.679	Ponatinib	10.358	11.0982	4	15.5878	227.075	18.9935	3.19618	ACUTE MYELOID LEUKAEMIA (AML) AND RELATED PRECURSOR NEOPLASMS	-87.4557
12-00023	Ponatinib (AP24534)	550	2	17	12-00023	4.7061	1	-10.2082	2.0823	86.3827	145.731	4.054	1	-0.0312872	1.53629	86.8661	192.03	Ponatinib	26.7144	5.01275	4	10.1584	183.871	23.0865	1.62158	ACUTE MYELOID LEUKAEMIA (AML) AND RELATED PRECURSOR NEOPLASMS	-84.3004
12-00023	Ponatinib (AP24534)	550	3	17	12-00023	39.7461	1	-10.553	-11.4622	94.3455	273.696	24.2713	1	-0.0642456	-11.4651	94.2818	300.744	Ponatinib	9.3372	27.4887	4	0	260.382	20.4317	4.23548	ACUTE MYELOID LEUKAEMIA (AML) AND RELATED PRECURSOR NEOPLASMS	-105.808
12-00023	PP242	550	1	17	12-00023	1.93454	1	-1.82707	34.8866	90.9536	383.51	3.9732	1	-0.00186939	-387.768	90.9724	-1057.39	PP242	62.6249	7.85567	0.506634	0	113.082	62.0991	1.89655	ACUTE MYELOID LEUKAEMIA (AML) AND RELATED PRECURSOR NEOPLASMS	-55.7952
12-00023	Quizartinib (AC220)	550	1	17	12-00023	11.2376	1	-10.1354	7.84001	67.2397	416.516	6.77772	1	-0.00852962	6.08751	67.3165	491.28	Quizartinib	36.4816	8.56661	4	32.3221	440.834	32.0506	1.69245	ACUTE MYELOID LEUKAEMIA (AML) AND RELATED PRECURSOR NEOPLASMS	-59.3997
12-00023	Quizartinib (AC220)	550	2	17	12-00023	33.7271	1	-2.5984	6.88618	57.3071	148.099	9.17844	1	-0.0098837	-18.3523	57.3142	90.5646	Quizartinib	39.1019	9.59531	1.81293	42.0224	125.276	38.4375	0.566532	ACUTE MYELOID LEUKAEMIA (AML) AND RELATED PRECURSOR NEOPLASMS	-50.3161
12-00023	RAF265 (CHIR-265)	550	1	17	12-00023	14.5105	1	-0.901441	-9.84687	74.6083	2131.99	4.75029	1	-0.000471842	-1702.74	57.296	-6914.66	RAF265	12.9574	6.98875	1.37052	35.7445	2131.28	15.8692	1.20805	ACUTE MYELOID LEUKAEMIA (AML) AND RELATED PRECURSOR NEOPLASMS	-66.7732
12-00023	Rapamycin	550	1	17	12-00023	4.01979	1	-0.39625	0.848976	59.0655	230.421	3.03466	1	-0.00111101	-1287.77	47.5701	-3454.08	Sirolimus	32.357	3.03478	0.386035	40.4659	222.039	32.3595	0.00612292	ACUTE MYELOID LEUKAEMIA (AML) AND RELATED PRECURSOR NEOPLASMS	-33.2001
12-00023	Roscovitine (CYC-202)	550	1	17	12-00023	24.794	1	8.87704	-242.724	-4.56927	12996.1	7.05558	1	0.0020254	-29.7061	-4.57113	9171.39	Seliciclib	-4.94848	12.7454	0.478364	100	11043.5	0	1.72858	ACUTE MYELOID LEUKAEMIA (AML) AND RELATED PRECURSOR NEOPLASMS	21.1871
12-00023	SB-431542	550	1	17	12-00023	17.0596	1	0.0181861	-34.2105	8.51965	273.221	10.3961	1	-0.0021419	-15.8062	43.0561	10299.1	SB-431542	-12.9045	16.5032	4	0	21976.8	0.159198	4.56335	ACUTE MYELOID LEUKAEMIA (AML) AND RELATED PRECURSOR NEOPLASMS	1.2802
12-00023	Selumetinib (AZD6244)	550	1	17	12-00023	32.4476	1	-13.6369	36.7837	59.4275	1911.76	13.9952	1	-0.00887729	36.81	59.4189	2230.48	Selumetinib	42.4675	16.0647	0.122382	0	3546.47	43.2215	1.87261	ACUTE MYELOID LEUKAEMIA (AML) AND RELATED PRECURSOR NEOPLASMS	-22.6438
12-00023	SGX-523	550	1	17	12-00023	21.8955	1	-9.57506	-86.6174	24.6546	13.211	8.0955	1	-0.0870424	-2994.34	25.1437	-34.4356	SGX-523	23.7215	12.1245	4	75.15	27.2362	22.2054	0.739586	ACUTE MYELOID LEUKAEMIA (AML) AND RELATED PRECURSOR NEOPLASMS	-45.7314
12-00023	SNS-032 (BMS-387032)	550	1	17	12-00023	2.15696	1	-7.07636	-3.14754	95.272	98.1935	1.17778	1	-0.073374	-3.58471	95.2659	101.35	SNS-032	65.8836	3.43536	4	4.29617	87.0069	68.8802	1.28937	ACUTE MYELOID LEUKAEMIA (AML) AND RELATED PRECURSOR NEOPLASMS	-98.4194
12-00023	Sorafenib	550	1	17	12-00023	24.794	1	-7.92191	5.83861	83.7759	1120.92	7.06372	1	-0.0120094	5.83806	83.7651	1116.85	Sorafenib	31.7136	8.20838	2.89753	14.3673	1107.47	28.5943	1.9188	ACUTE MYELOID LEUKAEMIA (AML) AND RELATED PRECURSOR NEOPLASMS	-77.9373
12-00023	Sorafenib	550	2	17	12-00023	41.0804	1	-1.48238	-17.6482	84.6637	678.921	12.186	1	-0.00101636	-1917.78	82.0638	-2882.03	Sorafenib	24.2618	15.9495	1.91207	16.2845	934.123	30.1775	2.47721	ACUTE MYELOID LEUKAEMIA (AML) AND RELATED PRECURSOR NEOPLASMS	-100.135
12-00023	Sorafenib	550	3	17	12-00023	50.3861	1	-10.4483	15.0116	69.4885	975.087	19.9996	1	-0.000390648	-600.673	82.6489	-5685.3	Sorafenib	34.2498	23.3514	0.6818	0	1700.93	31.8751	3.09417	ACUTE MYELOID LEUKAEMIA (AML) AND RELATED PRECURSOR NEOPLASMS	-54.4769
12-00023	Staurosporine	550	1	17	12-00023	2.02248	1	-5.26891	-70.3848	93.0584	110.15	1.00458	1	-0.0745915	-70.2912	92.9896	115.39	Staurosporine	41.4046	37.5691	4	6.42923	143.48	60.2463	7.62909	ACUTE MYELOID LEUKAEMIA (AML) AND RELATED PRECURSOR NEOPLASMS	-163.44
12-00023	STO609	550	1	17	12-00023	15.7861	1	-11.4315	-9.28316	4.30804	301.093	6.01727	1	-0.0376853	-9.28123	4.32007	309.511	STO609	-2.06061	8.57281	4	95.5904	366.11	2.21254	1.5508	ACUTE MYELOID LEUKAEMIA (AML) AND RELATED PRECURSOR NEOPLASMS	-13.5912
12-00023	Sunitinib	550	1	17	12-00023	6.95658	1	-0.349687	-22.4502	233.948	11297.2	6.64464	1	-0.00457938	-290.072	54.8602	-337.151	Sunitinib	12.5529	8.44615	1.58014	39.6346	233.954	13.8578	1.6768	ACUTE MYELOID LEUKAEMIA (AML) AND RELATED PRECURSOR NEOPLASMS	-66.383
12-00023	Sunitinib	550	2	17	12-00023	14.8046	1	-2.7338	3.79169	61.7411	199.456	5.02866	1	-0.0122039	-1.93309	60.9584	201.753	Sunitinib	18.004	5.69913	2.21914	36.9309	187.433	16.1241	0.807816	ACUTE MYELOID LEUKAEMIA (AML) AND RELATED PRECURSOR NEOPLASMS	-57.2516
12-00023	Sunitinib	550	3	17	12-00023	15.916	1	-1.07796	3.07762	90.9753	647.151	6.77936	1	-0.00312833	-64.9245	61.6826	-48.8871	Sunitinib	14.8748	6.98745	0.890648	0	749.007	14.0778	0.462155	ACUTE MYELOID LEUKAEMIA (AML) AND RELATED PRECURSOR NEOPLASMS	-53.957
12-00023	Tandutinib (MLN518)	550	1	17	12-00023	15.6077	1	-11.0494	6.73909	72.4895	9508.38	7.66119	1	-0.00188136	6.73975	59.1096	9269.37	Tandutinib	7.65081	9.8274	2.90512	0	10220.1	3.45708	2.3583	ACUTE MYELOID LEUKAEMIA (AML) AND RELATED PRECURSOR NEOPLASMS	-41.8016
12-00023	TG100-115	550	1	17	12-00023	30.4251	1	-0.0432118	-156.386	211.279	2590.61	17.3114	1	-0.00320771	14.1459	50.2281	4070.9	TG100-115	19.7377	17.2336	0.27352	0	98175.6	19.0921	0.393449	ACUTE MYELOID LEUKAEMIA (AML) AND RELATED PRECURSOR NEOPLASMS	-26.0913
12-00023	TG101348	550	1	17	12-00023	16.2678	1	-5.31651	28.4253	96.0302	1626.96	5.98225	1	-0.010489	28.4218	95.2952	1302.62	Fedratinib	47.0491	17.9651	0.566806	0	607.633	44.5153	4.7227	ACUTE MYELOID LEUKAEMIA (AML) AND RELATED PRECURSOR NEOPLASMS	-67.6006
12-00023	Tofacitinib (CP-690550)	550	1	17	12-00023	8.62786	1	-0.738957	10.1837	179.548	36800.6	5.27471	1	-0.000158507	-287.163	71.655	-10172.7	Tofacitinib	21.3267	6.74782	0.482181	0	8885.77	21.3593	1.16037	ACUTE MYELOID LEUKAEMIA (AML) AND RELATED PRECURSOR NEOPLASMS	-46.3037
12-00023	Tozasertib (VX-680)	550	1	17	12-00023	15.1618	1	-1.66675	-3.19592	122.367	9914.56	4.14993	1	-0.000646751	-6.5933	62.0897	4615.77	Tozasertib	4.80764	4.78544	2.94521	30.8252	5275.72	7.21515	0.926795	ACUTE MYELOID LEUKAEMIA (AML) AND RELATED PRECURSOR NEOPLASMS	-63.2284
12-00023	Trametinib (GSK1120212)	550	1	17	12-00023	10.5521	1	-0.621999	12.7878	72.6714	3.52305	5.09584	1	-0.0214856	61.7714	73.6784	736.044	Trametinib	67.5575	5.09285	0.592171	27.2318	2.12173	67.5601	0.00867804	ACUTE MYELOID LEUKAEMIA (AML) AND RELATED PRECURSOR NEOPLASMS	-17.5648
12-00023	Vandetanib (ZD6474)	550	1	17	12-00023	30.3936	1	-6.24878	6.8186	90.4702	4901.6	9.37702	1	-0.00322096	6.82082	89.5115	4077.39	Vandetanib	15.8906	10.9916	3.59821	0	5531.67	9.45565	2.25027	ACUTE MYELOID LEUKAEMIA (AML) AND RELATED PRECURSOR NEOPLASMS	-82.6912
12-00023	Vargetef	550	1	17	12-00023	21.4559	1	-4.9875	17.7369	86.9661	9591.06	12.3258	1	-0.000135489	-0.557869	367.734	22656.8	Nintedanib	19.4272	13.117	0.375742	0	15826.7	21.8952	2.9329	ACUTE MYELOID LEUKAEMIA (AML) AND RELATED PRECURSOR NEOPLASMS	-38.2058
12-00023	Vatalanib (PTK787)	550	1	17	12-00023	16.0792	1	-7.81346	-8.69935	3211.57	16093.8	11.2927	1	-0.00207467	-8.69833	89.9912	9407.94	Vatalanib	-7.19925	14.6001	4	0	8602.67	3.93984	3.89207	ACUTE MYELOID LEUKAEMIA (AML) AND RELATED PRECURSOR NEOPLASMS	-76.3419
12-00023	VX-745	550	1	17	12-00023	28.8074	1	-7.31461	4.83464	23.6567	1171.97	8.89029	1	-0.00255687	3.23022	23.6295	1148.57	VX 745	10.9564	9.3498	1.73943	76.639	703.145	9.42637	1.1241	ACUTE MYELOID LEUKAEMIA (AML) AND RELATED PRECURSOR NEOPLASMS	-18.822
12-00023	YM-155	550	1	17	12-00023	14.4124	1	-0.829295	-9.56315	118.512	7188.89	5.89028	1	-0.000862686	-112.384	32.8629	-1047.17	Sepantronium bromide	-5.41251	9.1047	4	0	1650.01	0.479998	2.29494	ACUTE MYELOID LEUKAEMIA (AML) AND RELATED PRECURSOR NEOPLASMS	-20.7754
12-00051	A-674563	635	1	28	12-00051	23.2216	1	-8.09497	5.11581	39.8893	38.5349	7.82336	1	-0.00110009	-445.671	46.309	-2693.53	A-674563	34.4401	7.92787	2.79251	60.1014	30.182	34.898	0.486325	ACUTE MYELOID LEUKAEMIA (AML) AND RELATED PRECURSOR NEOPLASMS	-34.7653
12-00051	Afatinib (BIBW-2992)	635	1	28	12-00051	11.9425	1	-9.45865	10.2096	38.2979	339.852	3.8582	1	-0.0433859	10.2088	38.2953	351.578	Afatinib	24.6201	5.89461	0.550063	49.4435	405.034	24.7846	1.61816	ACUTE MYELOID LEUKAEMIA (AML) AND RELATED PRECURSOR NEOPLASMS	-28.0883
12-00051	Alisertib (MLN8237)	635	1	28	12-00051	37.9323	1	-1.91091	15.0036	83.4862	1141.4	19.0035	1	-0.00183601	5.66496	80.3898	1057.18	Alisertib	37.6357	21.1266	1.38694	15.2115	808.075	32.6055	2.18197	ACUTE MYELOID LEUKAEMIA (AML) AND RELATED PRECURSOR NEOPLASMS	-67.4023
12-00051	AT7519	635	1	28	12-00051	67.0108	1	7.81706	-160.513	28.2347	11630.8	14.1144	1	0.00245055	-24.5988	28.2332	9325.34	AT7519	27.254	19.0861	4	74.3108	21.3311	23.8146	1.74444	ACUTE MYELOID LEUKAEMIA (AML) AND RELATED PRECURSOR NEOPLASMS	44.3345
12-00051	Axitinib (AG-013736)	635	1	28	12-00051	47.1066	1	-7.93165	-85.3204	25.7982	12.6235	14.1226	1	-6.36133e-05	-12.1827	43.6605	-3947.86	Axitinib	24.9119	17.0419	0.874972	70.9328	58.1357	21.5	1.88157	ACUTE MYELOID LEUKAEMIA (AML) AND RELATED PRECURSOR NEOPLASMS	-37.8898
12-00051	AZD1480	635	1	28	12-00051	71.6551	1	-14.7386	1.94639	58.8662	1979.48	27.6469	1	-0.00988866	1.93982	58.865	2258.1	AZD1480	15.933	30.0048	4	41.269	2123.61	13.81	1.13052	ACUTE MYELOID LEUKAEMIA (AML) AND RELATED PRECURSOR NEOPLASMS	-56.9198
12-00051	Barasertib (AZD1152-HQPA)	635	1	28	12-00051	48.5621	1	-1.46168	-692.219	39.5521	0.98722	13.0904	1	0.00189171	-183.81	40.1652	11135.2	AZD1152-HQPA	37.9473	13.0646	3.26705	60.873	12.0324	38.2152	0.25092	ACUTE MYELOID LEUKAEMIA (AML) AND RELATED PRECURSOR NEOPLASMS	-15.3001
12-00051	BEZ235	635	1	28	12-00051	21.8946	1	-12.8554	12.6346	35.4766	203.154	11.9448	1	3.7703e-05	-32.1301	74.7381	6515.4	Dactolisib	26.1366	14.5526	1.08344	66.8573	44.7663	26.0718	1.61102	ACUTE MYELOID LEUKAEMIA (AML) AND RELATED PRECURSOR NEOPLASMS	-22.8419
12-00051	BI-2536	635	1	28	12-00051	42.4623	1	-8.19685	25.2422	51.3511	424.204	12.3222	1	0.0108217	51.3362	24.7828	462.532	BI 2536	37.7591	14.2016	0.657032	50.7673	31.9339	38.0227	2.09368	ACUTE MYELOID LEUKAEMIA (AML) AND RELATED PRECURSOR NEOPLASMS	-26.1089
12-00051	BMS-345541	635	1	28	12-00051	10.6156	1	-2.06368	4.56412	31.3184	228.281	4.65805	1	-0.00513526	-13.1736	31.5062	100.51	BMS-345541	19.9002	4.9881	1.51512	68.6486	161.56	19.5536	0.39078	ACUTE MYELOID LEUKAEMIA (AML) AND RELATED PRECURSOR NEOPLASMS	-26.6628
12-00051	Bortezomib (Velcade)	635	1	28	12-00051	32.185	1	7.6564	37.9675	-17.0182	3914.56	15.9323	1	-0.000155405	-43.4647	157.426	12484.2	Bortezomib	-9.19393	21.5587	4	0	11331.7	1.79791	5.91249	ACUTE MYELOID LEUKAEMIA (AML) AND RELATED PRECURSOR NEOPLASMS	-54.944
12-00051	Bosutinib (SKI-606)	635	1	28	12-00051	19.2407	1	-8.94461	11.0938	40.5083	352.458	10.7417	1	0.00197585	26.2597	489.331	-60973.4	Bosutinib	26.0222	12.9177	3.16265	59.8302	254.097	22.3808	1.67526	ACUTE MYELOID LEUKAEMIA (AML) AND RELATED PRECURSOR NEOPLASMS	-29.4145
12-00051	Canertinib (CI-1033)	635	1	28	12-00051	11.2733	1	-1.90065	8.71636	34.9478	133.756	5.99977	1	-0.00579182	-193.783	35.0726	-336.463	Canertinib	25.8582	6.19562	1.14106	65.0569	63.7995	26.0676	0.457277	ACUTE MYELOID LEUKAEMIA (AML) AND RELATED PRECURSOR NEOPLASMS	-25.8828
12-00051	Cediranib (AZD2171)	635	1	28	12-00051	17.2503	1	-9.05312	-425.367	31.4407	12.3471	6.82925	1	-4.20894e-05	-95.8626	42.4158	-39257.6	Cediranib	28.9433	37.604	4	68.4278	31.6818	27.5214	1.34054	ACUTE MYELOID LEUKAEMIA (AML) AND RELATED PRECURSOR NEOPLASMS	-127.163
12-00051	CI-1040 (PD184352)	635	1	28	12-00051	84.2611	1	-15.1782	0.484425	48.48	660.995	24.1304	1	-0.0225948	0.477605	48.4716	771.982	PD184352	20.2645	25.6829	4	50.8238	744.817	19.376	0.748516	ACUTE MYELOID LEUKAEMIA (AML) AND RELATED PRECURSOR NEOPLASMS	-47.9955
12-00051	Crenolanib	635	1	28	12-00051	29.4841	1	3.13608	8.07027	49.2564	596.75	6.02843	1	0.00492604	8.55489	51.446	634.701	Crenolanib	31.6435	19.7024	1.16405	68.7556	7.19935e-05	31.2444	6.10926	ACUTE MYELOID LEUKAEMIA (AML) AND RELATED PRECURSOR NEOPLASMS	41.1799
12-00051	Crenolanib	635	2	28	12-00051	62.3665	1	7.86676	-30.7854	41.3489	4224.75	8.89924	1	0.0046379	-30.705	41.3482	3734.9	Crenolanib	31.9184	26.4178	1.39858	70.328	0.000455733	29.672	5.8765	ACUTE MYELOID LEUKAEMIA (AML) AND RELATED PRECURSOR NEOPLASMS	72.0523
12-00051	Crizotinib (PF-2341066)	635	1	28	12-00051	13.2695	1	-8.77146	34.9774	77.0012	383.134	4.94397	1	-0.0415177	34.9808	77.0007	377.529	Crizotinib	55.7732	9.85691	0.356478	0	195.574	55.0995	2.62573	ACUTE MYELOID LEUKAEMIA (AML) AND RELATED PRECURSOR NEOPLASMS	-42.0237
12-00051	CYT387	635	1	28	12-00051	52.8753	1	-3.21296	-62.2458	40.2024	16.6259	14.689	1	-1.71988e-05	-4.42858	62.8806	-129.64	Momelotinib	35.1276	18.1893	4	59.3725	31.356	35.4763	0.675556	ACUTE MYELOID LEUKAEMIA (AML) AND RELATED PRECURSOR NEOPLASMS	-66.5656
12-00051	Dasatinib	635	1	28	12-00051	93.1065	1	7.91565	-50.7458	52.1819	443.95	11.1209	1	0.0324432	-50.5774	52.1829	403.198	Dasatinib	39.4984	37.2512	0	27.7546	54907	36.1227	8.06155	ACUTE MYELOID LEUKAEMIA (AML) AND RELATED PRECURSOR NEOPLASMS	102.762
12-00051	Dasatinib	635	2	28	12-00051	65.0385	1	-7.8494	-77.8136	48.1185	1.42936	19.6745	1	-0.000635099	-48.1085	62.131	-1783.23	Dasatinib	46.0089	22.7016	4	51.1448	2.72541	43.6528	1.36042	ACUTE MYELOID LEUKAEMIA (AML) AND RELATED PRECURSOR NEOPLASMS	-73.0007
12-00051	Dasatinib	635	3	28	12-00051	21.8946	1	-2.15166	-16.0663	27.5873	4.37935	9.13064	1	-0.00133897	-159.777	58.3807	-933.336	Dasatinib	19.6573	10.3376	3.30824	72.4267	7.4971	20.4646	0.581675	ACUTE MYELOID LEUKAEMIA (AML) AND RELATED PRECURSOR NEOPLASMS	-40.3335
12-00051	Doramapimod (BIRB 796)	635	1	28	12-00051	24.1387	1	-6.91805	-37.1821	34.7082	29.0717	17.1535	1	-0.00120977	17.0537	877.371	12371.2	Doramapimod	26.5075	22.3948	4	64.8787	33.4724	30.3311	1.5747	ACUTE MYELOID LEUKAEMIA (AML) AND RELATED PRECURSOR NEOPLASMS	-71.4945
12-00051	Dovitinib (CHIR-258)	635	1	28	12-00051	47.128	1	0.9317	-39.2654	83.0419	7215.9	10.8324	1	0.000219252	3.09075	996.374	-11167.2	Dovitinib	66.0395	26.6576	1.20644	36.9465	0.00044427	63.0534	6.07503	ACUTE MYELOID LEUKAEMIA (AML) AND RELATED PRECURSOR NEOPLASMS	70.0228
12-00051	Erlotinib	635	1	28	12-00051	26.0154	1	12.119	8.33384	26.5067	727.613	14.0885	1	-9.66333e-06	-16.2524	34.1446	-127191	Erlotinib	19.282	16.7044	0	62.5343	2.23668	18.7328	2.97163	ACUTE MYELOID LEUKAEMIA (AML) AND RELATED PRECURSOR NEOPLASMS	18.1729
12-00051	Flavopiridol	635	1	28	12-00051	33.3344	1	-0.0521731	-0.0364794	39.3882	6301.86	10.0582	1	3.07031e-05	-0.0365922	33.3645	9283.22	Alvocidib	18.2247	9.60131	4	80.4342	13.2917	19.0967	0.436376	ACUTE MYELOID LEUKAEMIA (AML) AND RELATED PRECURSOR NEOPLASMS	-3.36302
12-00051	Foretinib (XL880)	635	1	28	12-00051	21.8946	1	0.0384263	-61.4449	160.563	175.103	12.8951	1	0.00412988	35.6607	51.8171	3158.99	Foretinib	47.9634	13.7208	1.80581	52.0354	0.00552679	47.9646	1.22663	ACUTE MYELOID LEUKAEMIA (AML) AND RELATED PRECURSOR NEOPLASMS	14.0367
12-00051	GDC-0879	635	1	28	12-00051	35.8276	1	8.62469	-49.2838	-17.4326	2972.24	12.7524	1	0.00402543	-49.2819	-17.4306	3087.41	GDC-0879	-23.2951	31.0295	1	100	13.717	0	8.13735	ACUTE MYELOID LEUKAEMIA (AML) AND RELATED PRECURSOR NEOPLASMS	31.8504
12-00051	GDC-0941	635	1	28	12-00051	70.2416	1	12.5859	59.8208	15.8908	262.498	25.1442	1	-0.0493595	15.9131	59.9356	295.27	Pictilisib	40.15	30.0652	0.317992	0	1571.71	39.5977	3.39332	ACUTE MYELOID LEUKAEMIA (AML) AND RELATED PRECURSOR NEOPLASMS	-43.9301
12-00051	GDC-0941	635	2	28	12-00051	29.8563	1	-11.7429	-4.66278	37.3022	1173.96	9.33341	1	-0.00324858	-5.91948	37.2839	1271.37	Pictilisib	8.9752	10.2159	4	62.7003	1353.81	11.3157	1.56657	ACUTE MYELOID LEUKAEMIA (AML) AND RELATED PRECURSOR NEOPLASMS	-41.965
12-00051	Gefitinib	635	1	28	12-00051	21.6795	1	-11.1586	3.74047	23.6878	990.582	6.13197	1	-0.0124999	3.7438	23.6935	1009.21	Gefitinib	10.737	6.9044	4	75.9187	843.808	9.03245	0.86114	ACUTE MYELOID LEUKAEMIA (AML) AND RELATED PRECURSOR NEOPLASMS	-19.9473
12-00051	Go6976	635	1	28	12-00051	60.9215	1	-14.2581	-4.60154	27.2995	241.245	17.253	1	-0.00176523	-179.645	29.1142	-984.478	Go6976	13.4236	18.0777	4	71.7322	281.873	15.3047	1.15437	ACUTE MYELOID LEUKAEMIA (AML) AND RELATED PRECURSOR NEOPLASMS	-31.901
12-00051	GSK-1838705A	635	1	28	12-00051	28.5293	1	8.0548	14.2892	33.2823	5302.31	7.76681	1	0.00098564	-13.8723	33.2194	10413.8	GSK-1838705A	31.4521	10.1784	1.31043	69.4755	0.000783838	30.5245	1.31368	ACUTE MYELOID LEUKAEMIA (AML) AND RELATED PRECURSOR NEOPLASMS	18.8791
12-00051	GW-2580	635	1	28	12-00051	48.2774	1	-0.505438	33.2624	69.6832	24753.1	15.9442	1	-0.00151604	36.3958	414.889	12037.9	GW-2580	38.3757	16.0072	0.0834386	0	94190.9	38.7154	0.336627	ACUTE MYELOID LEUKAEMIA (AML) AND RELATED PRECURSOR NEOPLASMS	-13.3057
12-00051	Ibrutinib (PCI-32765)	635	1	28	12-00051	17.2503	1	-5.19573	-111.806	42.3494	7.84315	5.81395	1	-4.36088e-05	30.3154	50.2594	-2988.89	Ibrutinib	42.1094	6.46048	0	17.5295	1e-06	41.2352	0.404388	ACUTE MYELOID LEUKAEMIA (AML) AND RELATED PRECURSOR NEOPLASMS	-8.00632
12-00051	Idelalisib	635	1	28	12-00051	82.7613	1	-0.378138	0.298006	460.621	4.816e+07	29.0351	1	-0.00443332	0.685685	34.4834	3436.5	Idelalisib	7.01216	27.3459	4	64.5709	3878.02	5.12139	2.07644	ACUTE MYELOID LEUKAEMIA (AML) AND RELATED PRECURSOR NEOPLASMS	-16.3801
12-00051	Imatinib	635	1	28	12-00051	26.0154	1	-9.47916	-162.199	38.43	12.8246	11.681	1	-0.00425123	22.8192	47.9669	3252.04	Imatinib	37.0676	17.886	4	61.4068	26.4488	34.6469	1.08028	ACUTE MYELOID LEUKAEMIA (AML) AND RELATED PRECURSOR NEOPLASMS	-69.3731
12-00051	INK-128	635	1	28	12-00051	19.9451	1	-7.2154	6.35009	37.2156	19.2492	5.94753	1	-0.0801933	-292.4	37.1948	-21.3573	MLN-0128	32.3833	6.06471	2.41777	62.7157	14.175	32.8052	0.472402	ACUTE MYELOID LEUKAEMIA (AML) AND RELATED PRECURSOR NEOPLASMS	-30.8475
12-00051	JAK Inhibitor I	635	1	28	12-00051	41.3807	1	9.3107	-47.86	15.1296	9863.69	9.58627	1	0.00150511	-204.13	15.1324	11137.6	JAK Inhibitor I	14.3505	15.15	0	79.3162	12436.6	10.3419	1.74478	ACUTE MYELOID LEUKAEMIA (AML) AND RELATED PRECURSOR NEOPLASMS	33.5044
12-00051	JNJ-28312141	635	1	28	12-00051	83.5976	1	-0.033222	-97.3902	166.324	45.6236	29.9404	1	-0.0193604	25.6976	56.9044	826.925	JNJ-28312141	39.0469	29.8994	0.102937	0	31055.7	38.8966	0.155293	ACUTE MYELOID LEUKAEMIA (AML) AND RELATED PRECURSOR NEOPLASMS	-14.4059
12-00051	JNJ-7706621	635	1	28	12-00051	33.3344	1	-2.78629	1.42809	62.9342	442.804	14.5633	1	-0.00263568	-53.498	63.8187	100.639	JNJ-7706621	30.5147	14.5888	2.64089	36.9042	435.221	30.0039	0.208468	ACUTE MYELOID LEUKAEMIA (AML) AND RELATED PRECURSOR NEOPLASMS	-61.4919
12-00051	KI20227	635	1	28	12-00051	12.606	1	-1.26285	-34.1761	5.16069	63.8962	4.99951	1	-0.0108727	-98.2747	4.50516	-57.9048	KI20227	-4.64593	14.4637	4	93.626	1925.86	1.59314	2.70687	ACUTE MYELOID LEUKAEMIA (AML) AND RELATED PRECURSOR NEOPLASMS	-34.3408
12-00051	KW-2449	635	1	28	12-00051	3.31738	1	-0.847433	-173.459	26.4439	3.36757	3.61155	1	-0.0298218	-976.765	23.8373	-90.065	KW-2449	16.9811	8.65773	2.32162	74.0713	114.083	17.584	0.9125	ACUTE MYELOID LEUKAEMIA (AML) AND RELATED PRECURSOR NEOPLASMS	-46.3951
12-00051	Lapatinib	635	1	28	12-00051	37.2887	1	14.3323	4.78362	22.8211	70.8077	11.9584	1	2.36908e-05	-68.1995	82.7651	5113.55	Lapatinib	9.27495	14.4694	0	80.1257	350959	9.93716	2.3928	ACUTE MYELOID LEUKAEMIA (AML) AND RELATED PRECURSOR NEOPLASMS	18.0375
12-00051	Lestaurtinib (CEP-701)	635	1	28	12-00051	15.2599	1	-8.96154	3.79383	40.8182	4.14449	8.95406	1	0.012722	-49.9432	34.2065	1158.96	Lestaurtinib	34.6085	9.13907	4	59.2127	3.90414	34.2928	0.336197	ACUTE MYELOID LEUKAEMIA (AML) AND RELATED PRECURSOR NEOPLASMS	-37.0225
12-00051	Linifanib (ABT-869)	635	1	28	12-00051	29.4841	1	-11.4064	17.2933	31.5066	1921.81	8.20998	1	-0.00819647	17.2722	31.493	2063.32	Linifanib	20.8496	9.31382	0.146102	13.117	1000000	21.1396	1.06793	ACUTE MYELOID LEUKAEMIA (AML) AND RELATED PRECURSOR NEOPLASMS	-14.2133
12-00051	LY-333531	635	1	28	12-00051	0.867184	1	-0.347708	-127.056	77.445	6.87548	7.94868	1	-0.00246181	-485.02	59.4076	-829.015	Ruboxistaurin	32.4961	9.27763	1.23289	37.7818	324.799	32.3062	1.42699	ACUTE MYELOID LEUKAEMIA (AML) AND RELATED PRECURSOR NEOPLASMS	-74.9726
12-00051	Masitinib (AB-1010)	635	1	28	12-00051	27.2024	1	-16.0164	6.6717	32.4928	216.67	10.472	1	-4.64482e-05	-8.19657	42.3283	-8259.77	Masitinib	21.6823	12.1679	4	67.3315	210.104	19.1437	1.01057	ACUTE MYELOID LEUKAEMIA (AML) AND RELATED PRECURSOR NEOPLASMS	-25.8211
12-00051	Midostaurin	635	1	28	12-00051	47.128	1	-7.76309	45.0181	301.412	13495.7	21.6667	1	1.72319e-06	9.13151	70.1749	453665	Midostaurin	45.4845	19.1621	4	46.3196	16.2908	51.4509	2.9395	ACUTE MYELOID LEUKAEMIA (AML) AND RELATED PRECURSOR NEOPLASMS	-22.7907
12-00051	MLN120B	635	1	28	12-00051	31.8467	1	0.011709	20.5132	49.589	741.768	13.9326	1	-0.0120394	31.2634	44.9358	1091.24	MLN120B	35.1692	13.9339	1.35605	64.831	0.000352927	35.169	0.0489905	ACUTE MYELOID LEUKAEMIA (AML) AND RELATED PRECURSOR NEOPLASMS	0.560924
12-00051	Motesanib (AMG-706)	635	1	28	12-00051	169.1	1	13.0695	-136.736	20.3917	2634.31	12.7991	1	0.00710072	-136.741	20.393	2900.3	Motesanib	-11.4063	74.4241	0	100	1000000	0	14.8558	ACUTE MYELOID LEUKAEMIA (AML) AND RELATED PRECURSOR NEOPLASMS	157.128
12-00051	Neratinib (HKI-272)	635	1	28	12-00051	11.279	1	-3.08495	28.7781	69.8387	3039.4	3.25124	1	-0.00131406	27.8242	68.8268	3041.39	Neratinib	36.2471	8.7072	0.264693	0	2977.04	37.2887	2.43024	ACUTE MYELOID LEUKAEMIA (AML) AND RELATED PRECURSOR NEOPLASMS	-40.0444
12-00051	NF-kB Activation Inhibitor	635	1	28	12-00051	28.7366	1	-1.63821	30.9686	173.868	17326.4	15.0526	1	-0.00014437	12.7357	232.314	16839.2	NF-kB Activation Inhibitor	35.4814	17.3636	0.236065	0	3442.04	37.7133	2.27909	ACUTE MYELOID LEUKAEMIA (AML) AND RELATED PRECURSOR NEOPLASMS	-41.2911
12-00051	Nilotinib	635	1	28	12-00051	90.8075	1	17.3228	-66.6706	-15.168	1930.74	15.5498	1	0.00857342	-66.6688	-15.1661	2244.49	Nilotinib	-28.0183	40.9428	0	100	1000000	0	9.78723	ACUTE MYELOID LEUKAEMIA (AML) AND RELATED PRECURSOR NEOPLASMS	51.5026
12-00051	Nilotinib	635	2	28	12-00051	39.8903	1	2.26244	-63.7177	-17.0595	2119.47	12.8409	1	0.000953332	-62.8678	-10.4899	2095.17	Nilotinib	-28.133	36.937	1	100	370.37	0	9.82731	ACUTE MYELOID LEUKAEMIA (AML) AND RELATED PRECURSOR NEOPLASMS	45.3032
12-00051	Nilotinib	635	3	28	12-00051	116.771	1	-10.6209	-20.087	32.7816	307.81	33.126	1	-0.0529065	-20.0915	32.7846	333.027	Nilotinib	7.83115	35.9389	4	66.3799	337.981	17.2767	3.64863	ACUTE MYELOID LEUKAEMIA (AML) AND RELATED PRECURSOR NEOPLASMS	-52.8687
12-00051	NVP-TAE684	635	1	28	12-00051	33.1737	1	-15.6295	24.6897	55.105	582.208	10.809	1	-0.0220739	24.6868	55.1018	671.338	NVP-TAE684	37.8102	13.6188	0.651071	45.9199	60.5144	38.2852	2.49773	ACUTE MYELOID LEUKAEMIA (AML) AND RELATED PRECURSOR NEOPLASMS	-30.4153
12-00051	Pazopanib (GW786034)	635	1	28	12-00051	28.6169	1	-0.0433483	-32.2924	109.933	911.973	18.0934	1	-0.00165252	33.0867	70.8414	9131.99	Pazopanib	37.4339	16.7225	4	59.3294	14.2803	39.4722	1.09723	ACUTE MYELOID LEUKAEMIA (AML) AND RELATED PRECURSOR NEOPLASMS	-10.1387
12-00051	PD173955	635	1	28	12-00051	4.64432	1	-0.686965	-150.564	-4.5962	2.06567	2.37839	1	-0.0223456	-1689.54	-7.16215	-169.2	PD173955	-12.2666	17.3729	1	100	1111.11	0	4.28492	ACUTE MYELOID LEUKAEMIA (AML) AND RELATED PRECURSOR NEOPLASMS	-30.8197
12-00051	Pelitinib (EKB-569)	635	1	28	12-00051	11.2733	1	0.0485368	17.4207	49.9206	308.44	7.52234	1	0.00298286	23.6885	36.0047	3516.89	Pelitinib	33.5987	6.58893	2.42424	64.6932	9.7963	34.4978	0.760339	ACUTE MYELOID LEUKAEMIA (AML) AND RELATED PRECURSOR NEOPLASMS	2.59393
12-00051	PHA-665752	635	1	28	12-00051	17.9138	1	-5.13454	-105.594	42.431	15.3113	8.61621	1	-0.0385351	-10052.2	46.0911	-108.841	PHA-665752	37.9929	22.2324	4	56.4954	31.7279	37.9135	1.41349	ACUTE MYELOID LEUKAEMIA (AML) AND RELATED PRECURSOR NEOPLASMS	-94.3677
12-00051	PI-103	635	1	28	12-00051	13.0077	1	-7.43532	21.3747	60.6931	374.83	5.49788	1	-0.0394069	21.3564	60.6961	372.606	PI-103	40.9624	6.81066	0.455601	18.4025	369.438	40.8185	2.25287	ACUTE MYELOID LEUKAEMIA (AML) AND RELATED PRECURSOR NEOPLASMS	-39.3184
12-00051	PLX-4720	635	1	28	12-00051	7.2982	1	-0.0459218	-181.937	229.701	5491.35	5.60746	1	-0.00024595	-218.89	34.5606	-7978.32	PLX-4720	11.1797	5.8776	0.495019	0	53195.4	10.6068	0.854119	ACUTE MYELOID LEUKAEMIA (AML) AND RELATED PRECURSOR NEOPLASMS	-30.9735
12-00051	Ponatinib (AP24534)	635	1	28	12-00051	54.0248	1	0.00244693	19.0282	80.2898	443.654	19.5814	1	-0.0107063	47.4991	1538.36	1424.31	Ponatinib	49.752	19.5815	0	0.495888	1e-06	49.7521	0.0215724	ACUTE MYELOID LEUKAEMIA (AML) AND RELATED PRECURSOR NEOPLASMS	0.247017
12-00051	Ponatinib (AP24534)	635	2	28	12-00051	37.2887	1	9.22421	13.5285	47.3929	37.9523	11.8241	1	0.0238319	14.3526	5493.03	-209.508	Ponatinib	30.5857	19.6299	1.82157	69.2504	0.000145545	30.7496	5.64447	ACUTE MYELOID LEUKAEMIA (AML) AND RELATED PRECURSOR NEOPLASMS	33.8644
12-00051	Ponatinib (AP24534)	635	3	28	12-00051	19.2407	1	-8.18466	-246.736	45.0434	1.15664	8.40466	1	-7.73169e-05	14.6463	65.8882	3757.24	Ponatinib	43.8486	11.431	4	54.7034	2.40676	41.262	1.0711	ACUTE MYELOID LEUKAEMIA (AML) AND RELATED PRECURSOR NEOPLASMS	-57.8319
12-00051	PP242	635	1	28	12-00051	7.29821	1	-0.178739	-75.32	125.351	19.8913	5.11831	1	-0.00183203	-769.424	70.6851	-1587.98	PP242	49.9834	5.23811	0.389746	6.96207	241.686	49.9263	0.150094	ACUTE MYELOID LEUKAEMIA (AML) AND RELATED PRECURSOR NEOPLASMS	-53.9922
12-00051	Quizartinib (AC220)	635	1	28	12-00051	14.943	1	-9.10668	48.8486	85.6318	133.56	6.34887	1	-0.0709808	48.8324	85.6322	133.59	Quizartinib	72.9317	10.725	0.541763	10.4556	14.211	72.6314	2.03019	ACUTE MYELOID LEUKAEMIA (AML) AND RELATED PRECURSOR NEOPLASMS	-36.7831
12-00051	Quizartinib (AC220)	635	2	28	12-00051	73.7103	1	-0.0364089	1.20891	95.7864	14199.7	20.5306	1	-6.44422e-05	1.06778	74.9248	-4522.5	Quizartinib	45.3669	20.566	3.36295	54.0321	6.86787	45.7747	0.45039	ACUTE MYELOID LEUKAEMIA (AML) AND RELATED PRECURSOR NEOPLASMS	-5.64295
12-00051	RAF265 (CHIR-265)	635	1	28	12-00051	35.5544	1	-14.6058	39.6413	67.4799	1800.52	10.5703	1	-0.00990334	39.6441	67.4807	2131.24	RAF265	46.8821	13.7632	0.168507	0	673.71	47.5443	2.28323	ACUTE MYELOID LEUKAEMIA (AML) AND RELATED PRECURSOR NEOPLASMS	-27.8386
12-00051	Rapamycin	635	1	28	12-00051	110.999	0	0	0	0	0	#NUM!	1	-0.000972887	11.5556	48.972	2299.38	Sirolimus		31.2029	0.370898	0	15109.4	22.404		ACUTE MYELOID LEUKAEMIA (AML) AND RELATED PRECURSOR NEOPLASMS
12-00051	Roscovitine (CYC-202)	635	1	28	12-00051	8.04624	1	-0.0328218	-542.511	578.002	398.452	13.6445	1	-5.86909e-05	-157.554	229.937	5530.35	Seliciclib	17.0739	15.0789	0.672704	0	8807.54	16.3258	1.83616	ACUTE MYELOID LEUKAEMIA (AML) AND RELATED PRECURSOR NEOPLASMS	-60.547
12-00051	SB-431542	635	1	28	12-00051	35.5544	1	11.3646	-11.1744	22.8256	41.0038	9.34445	1	0.00140507	-320.712	-1.89361	12176.3	SB-431542	-5.5262	15.9739	0	100	1000000	0	4.37871	ACUTE MYELOID LEUKAEMIA (AML) AND RELATED PRECURSOR NEOPLASMS	33.9998
12-00051	Selumetinib (AZD6244)	635	1	28	12-00051	10.6156	1	-15.2166	-5.93437	-1.01385	212.282	3.43328	1	-1.05552e-05	-8.15875	4.47247	45611.6	Selumetinib	-3.05864	5.24089	0.89507	100	4394.21	0	1.06843	ACUTE MYELOID LEUKAEMIA (AML) AND RELATED PRECURSOR NEOPLASMS	-4.92052
12-00051	SGX-523	635	1	28	12-00051	23.885	1	0.124436	-49.554	-3.47988	3.37631e+08	9.50179	1	1.49206e-05	-20.7846	11.7906	-56000	SGX-523	-10.6667	14.4083	0	100	1000000	0	3.72605	ACUTE MYELOID LEUKAEMIA (AML) AND RELATED PRECURSOR NEOPLASMS	4.93921
12-00051	SNS-032 (BMS-387032)	635	1	28	12-00051	8.6718	1	-9.2624	23.9765	52.8833	336.247	3.02808	1	-0.0370061	23.9733	52.8817	346.155	SNS-032	38.8537	7.09479	0.38759	34.103	116.094	39.4154	1.78467	ACUTE MYELOID LEUKAEMIA (AML) AND RELATED PRECURSOR NEOPLASMS	-28.9068
12-00051	Staurosporine	635	1	28	12-00051	65.6838	1	14.4079	7.3768	-30.3755	68.7122	21.6234	1	0.0191831	5.90878	-2082.62	-194.283	Staurosporine	-1.85146	27.7477	0	100	1000000	0	4.40346	ACUTE MYELOID LEUKAEMIA (AML) AND RELATED PRECURSOR NEOPLASMS	-37.7523
12-00051	STO609	635	1	28	12-00051	64.3699	1	6.46642	-29.6795	134.004	12.7579	13.4261	1	5.14968e-05	-56.4166	33.4208	-6380.08	STO609	-27.8132	33.0892	0	100	1000000	0	9.97744	ACUTE MYELOID LEUKAEMIA (AML) AND RELATED PRECURSOR NEOPLASMS	63.0049
12-00051	Sunitinib	635	1	28	12-00051	29.886	1	-0.0169499	-1.69801	60.4656	19.3817	21.1133	1	0.00689854	-48.7183	33.6409	1096.86	Sunitinib	29.5544	16.1132	4	64.3147	2.34608	32.6312	2.3537	ACUTE MYELOID LEUKAEMIA (AML) AND RELATED PRECURSOR NEOPLASMS	-1.73581
12-00051	Sunitinib	635	2	28	12-00051	32.0857	1	9.57267	17.3997	48.8385	15.3495	4.89262	1	0.339505	17.3928	49.1377	18.0489	Sunitinib	28.9174	15.7988	1.23364	69.6222	1e-06	30.3778	4.99932	ACUTE MYELOID LEUKAEMIA (AML) AND RELATED PRECURSOR NEOPLASMS	31.4388
12-00051	Sunitinib	635	3	28	12-00051	30.5198	1	-1.93329	-30.2675	39.2515	4.26082	9.3158	1	-0.191902	-2160.43	39.0938	-17.0978	Sunitinib	26.7218	12.8146	3.5245	60.6923	8.86385	28.1793	1.15379	ACUTE MYELOID LEUKAEMIA (AML) AND RELATED PRECURSOR NEOPLASMS	-62.5249
12-00051	TG100-115	635	1	28	12-00051	41.1353	1	-14.9854	1.00832	50.9032	1975.79	19.7808	1	-0.0271486	1.00979	50.903	2417.75	TG100-115	13.2829	21.8617	4	49.0341	2062.86	12.2081	0.831541	ACUTE MYELOID LEUKAEMIA (AML) AND RELATED PRECURSOR NEOPLASMS	-49.8949
12-00051	TG101348	635	1	28	12-00051	5.97126	1	-7.70612	17.0644	32.8248	134.785	2.75572	1	-0.0160188	13.5757	32.8869	127.439	Fedratinib	27.3614	3.07272	0.602319	64.6843	27.7322	27.3189	0.793798	ACUTE MYELOID LEUKAEMIA (AML) AND RELATED PRECURSOR NEOPLASMS	-15.7604
12-00051	Tofacitinib (CP-690550)	635	1	28	12-00051	42.4918	1	-0.0690695	-21.0868	74.5814	74355.3	13.4986	1	1.55918e-05	-32.6697	68.8199	2240.07	Tofacitinib	18.1211	13.2382	0.792358	77.6313	22.1046	18.548	0.482769	ACUTE MYELOID LEUKAEMIA (AML) AND RELATED PRECURSOR NEOPLASMS	-10.4912
12-00051	Tozasertib (VX-680)	635	1	28	12-00051	16.0925	1	-10.3314	27.008	60.9201	95.8447	7.7297	1	-5.85921e-05	21.7871	71.3129	-6650.1	Tozasertib	50.9184	11.2707	1.03532	38.3432	24.5181	52.2939	1.43047	ACUTE MYELOID LEUKAEMIA (AML) AND RELATED PRECURSOR NEOPLASMS	-33.9121
12-00051	Trametinib (GSK1120212)	635	1	28	12-00051	38.4815	1	-2.04333	43.437	33.0805	4943.57	14.2328	1	5.68677e-05	28.2985	74.8345	-17085.8	Trametinib	42.1666	14.5292	1.63463	58.2909	0.00135436	41.7091	0.676162	ACUTE MYELOID LEUKAEMIA (AML) AND RELATED PRECURSOR NEOPLASMS	8.37195
12-00051	Vandetanib (ZD6474)	635	1	28	12-00051	61.5698	1	0.0131895	13.4308	74.8187	14860.3	19.4459	1	0.00236784	-1.00887	51.0028	9344.81	Vandetanib	44.8718	18.4482	4	52.5547	12.0364	46.6076	1.0015	ACUTE MYELOID LEUKAEMIA (AML) AND RELATED PRECURSOR NEOPLASMS	1.33328
12-00051	Vargetef	635	1	28	12-00051	6.63473	1	-1.38382	-12.2929	36.9704	115.227	1.9137	1	-0.00610429	-812.38	35.8526	-457.647	Nintedanib	20.7991	4.59995	2.23297	63.9742	174.123	22.1296	0.734398	ACUTE MYELOID LEUKAEMIA (AML) AND RELATED PRECURSOR NEOPLASMS	-46.6997
12-00051	Vatalanib (PTK787)	635	1	28	12-00051	39.8903	1	0.0398241	9.40728	46.1052	391.489	12.4611	1	0.0018602	-101.621	31.0589	10840.3	Vatalanib	27.7765	12.2179	1.62835	70.8557	7.25303	28.3208	0.639003	ACUTE MYELOID LEUKAEMIA (AML) AND RELATED PRECURSOR NEOPLASMS	2.40492
12-00051	VX-745	635	1	28	12-00051	26.4376	1	-8.32564	-88.9396	30.2695	14.1381	14.2342	1	4.32261e-06	-36.8711	48.3592	226698	VX 745	28.4733	20.5649	4	69.269	29.5445	27.101	1.03237	ACUTE MYELOID LEUKAEMIA (AML) AND RELATED PRECURSOR NEOPLASMS	-67.0676
12-00051	YM-155	635	1	28	12-00051	39.0231	1	-0.251394	-119.542	20.5992	0.485612	16.5088	1	-0.00215978	-763.353	12.4965	-1368.89	Sepantronium bromide	-16.1095	27.5217	3.12898	53.7632	1000000	9.19755e-10	5.71853	ACUTE MYELOID LEUKAEMIA (AML) AND RELATED PRECURSOR NEOPLASMS	-43.027
12-00066	A-674563	559	1	24	12-00066	22.5884	1	-1.25635	28.4313	98.0201	1395.14	9.35678	1	-0.00080005	-38.9362	91.5837	-96.931	A-674563	49.8785	13.0144	0.494085	0	388.842	49.5038	2.23957	ACUTE MYELOID LEUKAEMIA (AML) AND RELATED PRECURSOR NEOPLASMS	-63.9755
12-00066	Afatinib (BIBW-2992)	559	1	24	12-00066	2.82354	1	-2.61986	-151.987	81.6644	54.0003	10.9402	1	-0.0321875	-248.803	80.5835	38.0093	Afatinib	32.7223	63.3647	4	18.3714	106.274	56.2738	8.55856	ACUTE MYELOID LEUKAEMIA (AML) AND RELATED PRECURSOR NEOPLASMS	-227.376
12-00066	Alisertib (MLN8237)	559	1	24	12-00066	2.83341	1	-0.99182	20.0311	360.232	43940.5	4.25659	1	-0.00026233	-14.856	100.05	3102.08	Alisertib	30.8009	10.6217	0.467737	0	2450.37	32.1238	2.63019	ACUTE MYELOID LEUKAEMIA (AML) AND RELATED PRECURSOR NEOPLASMS	-63.5806
12-00066	AT7519	559	1	24	12-00066	6.75195	1	-12.308	12.7741	90.4575	178.778	2.35585	1	-0.0572328	12.7835	90.4566	203.903	AT7519	60.1994	7.46685	4	8.35518	183.861	55.5587	2.12994	ACUTE MYELOID LEUKAEMIA (AML) AND RELATED PRECURSOR NEOPLASMS	-77.6834
12-00066	Axitinib (AG-013736)	559	1	24	12-00066	11.908	1	-8.89719	21.6126	77.4428	113.522	4.0568	1	-0.0940382	21.5897	77.4429	115.517	Axitinib	59.5431	7.66495	1.28881	20.4184	60.1778	60.4438	2.06434	ACUTE MYELOID LEUKAEMIA (AML) AND RELATED PRECURSOR NEOPLASMS	-55.8302
12-00066	AZD1480	559	1	24	12-00066	12.6446	1	-0.163797	-92.7737	144.225	192.161	6.7595	1	-0.00100002	-261.426	59.6013	-1722.28	AZD1480	31.9378	7.71841	0.583736	23.5825	761.437	32.0235	0.482157	ACUTE MYELOID LEUKAEMIA (AML) AND RELATED PRECURSOR NEOPLASMS	-62.2947
12-00066	Barasertib (AZD1152-HQPA)	559	1	24	12-00066	25.1687	1	0.489969	-84.1208	14.9402	95009	8.01395	1	9.94704e-05	-29.4522	135.345	-11266.2	AZD1152-HQPA	6.55108	11.2657	0	88.4307	130.438	5.78463	1.99062	ACUTE MYELOID LEUKAEMIA (AML) AND RELATED PRECURSOR NEOPLASMS	23.398
12-00066	BEZ235	559	1	24	12-00066	5.03328	1	-2.84152	33.1912	86.7012	89.8538	1.86346	1	-0.0306782	28.1237	86.4983	90.1962	Dactolisib	71.4298	5.75493	0.963866	10.8977	34.3419	71.9088	1.28595	ACUTE MYELOID LEUKAEMIA (AML) AND RELATED PRECURSOR NEOPLASMS	-53.2548
12-00066	BI-2536	559	1	24	12-00066	14.9771	1	-0.925558	-45.9283	86.854	33.6122	6.22042	1	-0.0124725	-743.652	81.8028	-161.52	BI 2536	61.0321	7.94669	1.46763	15.2667	81.9901	61.1444	0.771703	ACUTE MYELOID LEUKAEMIA (AML) AND RELATED PRECURSOR NEOPLASMS	-91.772
12-00066	BMS-345541	559	1	24	12-00066	135.653	1	-0.923388	-40.8018	109.259	924.148	42.2283	1	-0.000853086	-5040.48	88.7238	-4340.91	BMS-345541	15.5056	47.2408	1.65355	0.259933	1684.07	27.4198	5.03975	ACUTE MYELOID LEUKAEMIA (AML) AND RELATED PRECURSOR NEOPLASMS	-132.066
12-00066	Bortezomib (Velcade)	559	1	24	12-00066	6.10272	1	-1.62346	16.6378	90.5547	222.769	2.66127	1	-0.00365275	-357.083	89.346	-432.698	Bortezomib	59.2366	4.84226	0.93374	5.70468	146.045	59.156	1.05915	ACUTE MYELOID LEUKAEMIA (AML) AND RELATED PRECURSOR NEOPLASMS	-72.9715
12-00066	Bosutinib (SKI-606)	559	1	24	12-00066	4.66499	1	-2.49794	12.1468	82.9961	232.003	4.52409	1	-0.00987868	2.0792	82.22	220.6	Bosutinib	52.5955	6.10595	1.23217	13.1857	185.443	52.1724	1.4197	ACUTE MYELOID LEUKAEMIA (AML) AND RELATED PRECURSOR NEOPLASMS	-70.7829
12-00066	Canertinib (CI-1033)	559	1	24	12-00066	183.79	1	10.5563	-827.792	0.813203	11420.6	10.9481	1	0.00245443	-170.796	0.813394	8769.83	Canertinib	-1.80621	62.5064	0	100	1000000	0	1.1458	ACUTE MYELOID LEUKAEMIA (AML) AND RELATED PRECURSOR NEOPLASMS	163.615
12-00066	Cediranib (AZD2171)	559	1	24	12-00066	-1.71868	1	-0.6007	-111.175	80.5998	4.14498	3.60342	1	-0.0181083	-559.647	73.3052	-117.199	Cediranib	61.822	4.88012	0.970286	22.4155	38.1783	61.7686	0.340349	ACUTE MYELOID LEUKAEMIA (AML) AND RELATED PRECURSOR NEOPLASMS	-61.0673
12-00066	CI-1040 (PD184352)	559	1	24	12-00066	12.2763	1	-1.21793	-65.9799	73.3846	28.0584	3.66869	1	-0.0193135	-1915.22	70.7398	-142.157	PD184352	52.2015	10.8904	2.33649	28.2311	74.3843	53.2732	1.21495	ACUTE MYELOID LEUKAEMIA (AML) AND RELATED PRECURSOR NEOPLASMS	-98.1547
12-00066	Crenolanib	559	1	24	12-00066	30.5829	1	-8.4903	45.4777	90.0606	3745.25	9.94719	1	-0.00371967	45.4786	90.0552	3599.21	Crenolanib	52.1203	14.2539	0.21287	0	191.624	53.3648	3.26351	ACUTE MYELOID LEUKAEMIA (AML) AND RELATED PRECURSOR NEOPLASMS	-44.5722
12-00066	Crenolanib	559	2	24	12-00066	22.8339	1	-1.90833	49.6783	185.857	13234.2	6.55593	1	-0.000602635	47.7776	103.893	5692.3	Crenolanib	54.67	14.3385	0.214381	0	77.6394	57.9761	2.67959	ACUTE MYELOID LEUKAEMIA (AML) AND RELATED PRECURSOR NEOPLASMS	-50.3052
12-00066	Crizotinib (PF-2341066)	559	1	24	12-00066	48.123	1	-1.16025	7.98324	96.7799	460.833	15.1658	1	-0.0014646	-1544.44	91.7859	-2008.52	Crizotinib	49.5646	15.4607	0.942396	0	404.211	48.7872	0.517266	ACUTE MYELOID LEUKAEMIA (AML) AND RELATED PRECURSOR NEOPLASMS	-84.8861
12-00066	CYT387	559	1	24	12-00066	1.96159	1	-1.5965	19.7283	87.0014	259.777	2.37977	1	-0.00307669	-431.496	85.6788	-607.935	Momelotinib	56.9451	4.73842	0.771507	6.92217	154.231	56.9959	1.1998	ACUTE MYELOID LEUKAEMIA (AML) AND RELATED PRECURSOR NEOPLASMS	-66.4666
12-00066	Dasatinib	559	1	24	12-00066	7.84635	1	-4.18677	3.6375	83.4215	1.63544	2.64177	1	-0.234877	-9252.62	85.476	-21.4019	Dasatinib	80.1634	2.64354	4	16.5452	1.59542	80.1638	0.0229176	ACUTE MYELOID LEUKAEMIA (AML) AND RELATED PRECURSOR NEOPLASMS	-53.9326
12-00066	Dasatinib	559	2	24	12-00066	4.38989	1	-1.71524	-792.7	80.4204	0.43498	4.66237	1	-0.13053	-4097.96	85.7076	-28.3849	Dasatinib	70.3417	12.544	4	20.1164	3.12703	69.7894	0.923641	ACUTE MYELOID LEUKAEMIA (AML) AND RELATED PRECURSOR NEOPLASMS	-106.827
12-00066	Dasatinib	559	3	24	12-00066	13.8722	1	-6.27585	60.1253	83.1324	3.2653	4.90164	1	0.0129571	-214.005	80.4804	1269.37	Dasatinib	80.1035	4.9592	2.03912	16.974	0.854679	81.0323	0.480173	ACUTE MYELOID LEUKAEMIA (AML) AND RELATED PRECURSOR NEOPLASMS	-22.9078
12-00066	Doramapimod (BIRB 796)	559	1	24	12-00066	36.2894	1	-13.5421	43.9317	73.4656	78.9666	9.97709	1	-3.08137e-05	25.7373	75.0935	-83723.6	Doramapimod	65.623	14.0743	0.437553	22.2761	4.59121	65.6497	1.90112	ACUTE MYELOID LEUKAEMIA (AML) AND RELATED PRECURSOR NEOPLASMS	-29.5339
12-00066	Dovitinib (CHIR-258)	559	1	24	12-00066	5.66681	1	-2.26492	18.5711	87.9462	151.321	2.15223	1	-0.00882707	-23.4524	87.6475	73.4875	Dovitinib	62.6592	5.8745	1.07499	8.31485	103.085	62.3245	1.32433	ACUTE MYELOID LEUKAEMIA (AML) AND RELATED PRECURSOR NEOPLASMS	-69.0693
12-00066	Erlotinib	559	1	24	12-00066	32.4852	1	0.0283384	-58.9024	58.1416	1192.89	18.588	1	-0.0081951	-5.0605	14.7595	2237.95	Erlotinib	0.588698	18.687	4	1.11022e-14	1000000	3.79265e-08	0.499233	ACUTE MYELOID LEUKAEMIA (AML) AND RELATED PRECURSOR NEOPLASMS	5.46045
12-00066	Flavopiridol	559	1	24	12-00066	1.74363	1	-3.33292	12.3236	96.3019	147.464	5.47112	1	-0.0127259	-17.5317	96.2539	109.995	Alvocidib	66.0437	6.62304	1.65711	1.82582	119.07	65.747	1.50505	ACUTE MYELOID LEUKAEMIA (AML) AND RELATED PRECURSOR NEOPLASMS	-83.9476
12-00066	Foretinib (XL880)	559	1	24	12-00066	6.2609	1	-2.87844	11.2457	83.1126	15.6438	1.86206	1	-0.0367898	-4143.65	84.315	-112.448	Foretinib	79.7033	1.85915	2.70671	16.8696	13.9863	79.7766	0.0343596	ACUTE MYELOID LEUKAEMIA (AML) AND RELATED PRECURSOR NEOPLASMS	-42.6509
12-00066	GDC-0879	559	1	24	12-00066	34.7419	1	20.8468	-61.1258	-30.5792	210.892	2.5591	1	0.0732038	-61.127	-30.5777	247.389	GDC-0879	-48.4622	50.4221	1	100	41.152	0	16.9286	ACUTE MYELOID LEUKAEMIA (AML) AND RELATED PRECURSOR NEOPLASMS	30.5467
12-00066	GDC-0941	559	1	24	12-00066	77.8474	1	-0.0624988	-28.2612	153.315	329.694	26.6641	1	-0.00709129	53.4358	86.4633	2457.85	Pictilisib	62.8555	26.7652	4	34.7348	10.4841	64.5385	1.51415	ACUTE MYELOID LEUKAEMIA (AML) AND RELATED PRECURSOR NEOPLASMS	-18.635
12-00066	GDC-0941	559	2	24	12-00066	13.5039	1	-0.66382	-22.2367	91.1424	29.7555	9.9066	1	-0.0099907	16.1543	86.4152	148.668	Pictilisib	66.2152	9.92993	0.798738	9.94281	57.2665	66.067	0.215143	ACUTE MYELOID LEUKAEMIA (AML) AND RELATED PRECURSOR NEOPLASMS	-68.6119
12-00066	Gefitinib	559	1	24	12-00066	99.6505	1	-9.90054	-56.2474	47.3485	985.532	34.5617	1	-0.0137619	-56.2681	47.32	1024.66	Gefitinib	-19.8307	54.9328	4	52.2078	1188.64	15.442	13.0185	ACUTE MYELOID LEUKAEMIA (AML) AND RELATED PRECURSOR NEOPLASMS	-103.596
12-00066	Go6976	559	1	24	12-00066	22.4493	1	-0.644591	-24.8604	60.4213	27.3024	7.25267	1	-0.00408029	-677.52	57.4367	-674.098	Go6976	42.0081	7.34638	0.859827	40.6708	76.73	41.8448	0.262793	ACUTE MYELOID LEUKAEMIA (AML) AND RELATED PRECURSOR NEOPLASMS	-50.092
12-00066	GSK-1838705A	559	1	24	12-00066	97.3509	1	-10.034	-56.1674	15.7981	74.3779	28.1751	1	-7.55712e-05	-104.906	32.7406	-13260.6	GSK-1838705A	-2.65829	43.1908	4	0	1000000	3.79265e-08	8.73502	ACUTE MYELOID LEUKAEMIA (AML) AND RELATED PRECURSOR NEOPLASMS	-71.9655
12-00066	GSK690693	559	1	24	12-00066	144.983	1	6.32607	-112.753	46.5604	2258.66	14.0333	1	0.00328108	-112.742	46.5059	2583.02	GSK-690693	10.6014	70.4746	0	94.8422	1000000	2.57891	19.4164	ACUTE MYELOID LEUKAEMIA (AML) AND RELATED PRECURSOR NEOPLASMS	159.3
12-00066	GW-2580	559	1	24	12-00066	2.07056	1	-1.10399	9.28962	82.6282	54.731	2.39932	1	-0.00920969	-1959.64	80.7693	-373.961	GW-2580	65.2848	2.48867	0.959907	16.8207	41.615	65.3501	0.15508	ACUTE MYELOID LEUKAEMIA (AML) AND RELATED PRECURSOR NEOPLASMS	-60.0272
12-00066	Ibrutinib (PCI-32765)	559	1	24	12-00066	17.1868	1	-2.65553	21.0091	39.454	220.197	5.7345	1	-0.0137481	20.8364	39.2678	257.865	Ibrutinib	31.6859	6.08538	0.173994	0	38322.4	31.2851	0.915566	ACUTE MYELOID LEUKAEMIA (AML) AND RELATED PRECURSOR NEOPLASMS	-18.4325
12-00066	Idelalisib	559	1	24	12-00066	78.7904	1	-10.2618	-2.72069	75.5845	115.432	22.034	1	-0.117294	-2.71243	75.5907	117.586	Idelalisib	50.2809	22.4592	4	23.885	111.325	51.9368	1.20135	ACUTE MYELOID LEUKAEMIA (AML) AND RELATED PRECURSOR NEOPLASMS	-78.3052
12-00066	Imatinib	559	1	24	12-00066	9.95041	1	-1.3654	-720.178	76.0448	3.10151	5.54795	1	-0.0574606	-1041.26	74.5855	-28.3825	Imatinib	65.1297	9.21584	4	25.1456	33.462	64.6485	1.06228	ACUTE MYELOID LEUKAEMIA (AML) AND RELATED PRECURSOR NEOPLASMS	-92.4195
12-00066	INK-128	559	1	24	12-00066	1.31697	1	-0.959017	-8.79749	85.2738	1.61162	2.84883	1	-0.00173108	-600.036	88.4289	-2279.36	MLN-0128	81.9678	2.85402	1.00429	14.8139	1.94549	81.9931	0.0248587	ACUTE MYELOID LEUKAEMIA (AML) AND RELATED PRECURSOR NEOPLASMS	-18.732
12-00066	JAK Inhibitor I	559	1	24	12-00066	1.74363	1	-0.731385	14.6996	82.6434	384.565	3.38775	1	-0.00142553	-2404.53	74.2584	-2715.08	JAK Inhibitor I	48.3476	3.63802	0.460284	6.55953	308.003	48.3929	0.333767	ACUTE MYELOID LEUKAEMIA (AML) AND RELATED PRECURSOR NEOPLASMS	-56.7471
12-00066	JNJ-28312141	559	1	24	12-00066	3.92841	1	-5.19102	-155.542	79.806	6.94306	1.70654	1	1.23996e-05	73.1052	82.8229	34743.1	JNJ-28312141	79.6083	2.89369	2.11141	21.1503	0.0310293	78.8497	0.345173	ACUTE MYELOID LEUKAEMIA (AML) AND RELATED PRECURSOR NEOPLASMS	-6.67103
12-00066	JNJ-7706621	559	1	24	12-00066	31.8213	1	-9.02158	1.35423	94.6743	3770.02	21.2422	1	-0.00392875	1.35446	94.6554	3616.05	JNJ-7706621	15.1649	21.3853	4	1.56509	4451.15	12.231	1.27893	ACUTE MYELOID LEUKAEMIA (AML) AND RELATED PRECURSOR NEOPLASMS	-93.306
12-00066	KI20227	559	1	24	12-00066	2.57802	1	-8.98673	32.1687	74.5576	104.425	1.66383	1	-0.102603	32.152	74.5572	108.787	KI20227	61.5044	6.31866	0.899314	22.3618	30.7863	63.0243	1.86079	ACUTE MYELOID LEUKAEMIA (AML) AND RELATED PRECURSOR NEOPLASMS	-42.3889
12-00066	KW-2449	559	1	24	12-00066	47.632	1	-10.4316	28.9494	79.382	851.781	15.7324	1	-0.016444	28.9534	79.3797	942.141	KW-2449	47.7937	23.0837	0.395015	0	470.529	47.9228	3.56262	ACUTE MYELOID LEUKAEMIA (AML) AND RELATED PRECURSOR NEOPLASMS	-50.4326
12-00066	Lapatinib	559	1	24	12-00066	31.6072	1	5.58092	7.42088	119.396	10.7516	9.17739	1	0.0080653	0.495991	14.7783	2164.13	Lapatinib	8.11665	12.1829	0	78.6057	94694.2	10.6971	1.19103	ACUTE MYELOID LEUKAEMIA (AML) AND RELATED PRECURSOR NEOPLASMS	22.881
12-00066	Lestaurtinib (CEP-701)	559	1	24	12-00066	16.9413	1	-6.93109	15.3332	74.8431	12.0396	7.61185	1	-1.08385	15.3515	74.8339	12.1839	Lestaurtinib	55.2343	9.8659	1.52292	22.3884	9.62697	54.2899	1.92886	ACUTE MYELOID LEUKAEMIA (AML) AND RELATED PRECURSOR NEOPLASMS	-59.5098
12-00066	Linifanib (ABT-869)	559	1	24	12-00066	22.8274	1	-10.2236	21.4208	78.7825	124.697	6.37906	1	-0.00639544	-651.151	79.6807	-361.024	Linifanib	59.5748	11.808	1.15599	18.1495	81.4689	58.4803	2.35628	ACUTE MYELOID LEUKAEMIA (AML) AND RELATED PRECURSOR NEOPLASMS	-57.3616
12-00066	LY-333531	559	1	24	12-00066	9.3651	1	-9.08353	13.9571	64.0522	384.16	6.10079	1	-0.00672251	7.66481	64.1343	376.549	Ruboxistaurin	38.7267	8.22197	0.947346	31.3409	244.725	38.273	2.4969	ACUTE MYELOID LEUKAEMIA (AML) AND RELATED PRECURSOR NEOPLASMS	-50.095
12-00066	Midostaurin	559	1	24	12-00066	-0.217953	1	-1.70762	21.7486	79.1837	196.662	0.698985	1	-0.00471905	-95.6348	78.369	-140.253	Midostaurin	55.9341	4.45753	0.740859	15.1597	102.894	55.9587	1.12045	ACUTE MYELOID LEUKAEMIA (AML) AND RELATED PRECURSOR NEOPLASMS	-56.7629
12-00066	MLN120B	559	1	24	12-00066	25.2891	1	0.021447	-279.205	270.226	758.83	17.4681	1	-9.47283e-05	-55.0841	62.0201	2445.7	MLN120B	-0.336869	18.6303	4	0	1000000	2.37043e-09	1.69708	ACUTE MYELOID LEUKAEMIA (AML) AND RELATED PRECURSOR NEOPLASMS	19.4058
12-00066	Motesanib (AMG-706)	559	1	24	12-00066	32.7778	1	-11.2958	42.0855	57.9324	201.92	9.79884	1	-0.00378827	-565.402	57.3189	-960.336	Motesanib	51.4673	11.8751	0.0742385	0	199.114	51.1459	1.56227	ACUTE MYELOID LEUKAEMIA (AML) AND RELATED PRECURSOR NEOPLASMS	-15.8469
12-00066	Neratinib (HKI-272)	559	1	24	12-00066	20.8697	1	-8.69936	27.6916	56.3578	120.261	9.30854	1	3.13926e-05	24.2125	67.1424	7741.02	Neratinib	46.9164	11.532	0.908111	44.2219	20.5278	47.4921	1.51771	ACUTE MYELOID LEUKAEMIA (AML) AND RELATED PRECURSOR NEOPLASMS	-28.6662
12-00066	NF-kB Activation Inhibitor	559	1	24	12-00066	23.2121	1	-13.4847	-2.48908	34.1584	68.9616	8.50334	1	-0.0179539	-952.597	33.733	-162.785	NF-kB Activation Inhibitor	25.18	9.60906	4	65.6703	68.9606	25.9173	0.660807	ACUTE MYELOID LEUKAEMIA (AML) AND RELATED PRECURSOR NEOPLASMS	-36.6475
12-00066	Nilotinib	559	1	24	12-00066	17.4363	1	-9.95253	8.42225	63.5654	340.102	5.19437	1	-0.037741	8.43147	63.5654	347.864	Nilotinib	36.7069	7.46579	3.52735	36.4111	272.315	34.7611	1.58278	ACUTE MYELOID LEUKAEMIA (AML) AND RELATED PRECURSOR NEOPLASMS	-55.1432
12-00066	Nilotinib	559	2	24	12-00066	24.2907	1	-9.79221	5.04634	58.3428	361.444	8.02705	1	-0.0458535	4.97751	58.3426	365.074	Nilotinib	31.8917	8.84871	4	41.5524	335.993	30.0874	1.07266	ACUTE MYELOID LEUKAEMIA (AML) AND RELATED PRECURSOR NEOPLASMS	-53.2965
12-00066	Nilotinib	559	3	24	12-00066	48.8596	1	-12.6863	7.89714	82.9373	924.444	14.3404	1	-0.0185881	7.897	82.9332	985.527	Nilotinib	35.0042	16.7894	4	14.4367	785.986	33.0146	2.28802	ACUTE MYELOID LEUKAEMIA (AML) AND RELATED PRECURSOR NEOPLASMS	-75.0402
12-00066	NVP-TAE684	559	1	24	12-00066	0.982103	1	-1.22371	-8.62957	83.1156	54.5564	1.11536	1	-0.0114502	-1266.06	80.7828	-235.695	NVP-TAE684	61.9924	1.57577	1.43026	17.5504	65.6462	61.9877	0.23277	ACUTE MYELOID LEUKAEMIA (AML) AND RELATED PRECURSOR NEOPLASMS	-77.2912
12-00066	Pazopanib (GW786034)	559	1	24	12-00066	41.265	0	0	0	0	0	#NUM!	1	3.93791e-06	21.0688	80.744	221115	Pazopanib		20.5574	0.0636352	0	0.812325	59.5847		ACUTE MYELOID LEUKAEMIA (AML) AND RELATED PRECURSOR NEOPLASMS
12-00066	PD173955	559	1	24	12-00066	23.6932	1	-6.34232	52.276	64.394	319.53	9.09691	1	-1.77543e-05	40.4255	74.9909	-5352.48	PD173955	58.6064	10.3492	0.207425	34.0457	0.0104524	58.8387	1.23027	ACUTE MYELOID LEUKAEMIA (AML) AND RELATED PRECURSOR NEOPLASMS	-12.1179
12-00066	Pelitinib (EKB-569)	559	1	24	12-00066	187.156	1	-12.9208	-65.7394	77.8615	326.289	52.9402	1	-0.051377	-65.7363	77.8569	338.46	Pelitinib	8.82139	68.7818	4	20.7488	352.006	40.2368	11.8689	ACUTE MYELOID LEUKAEMIA (AML) AND RELATED PRECURSOR NEOPLASMS	-143.601
12-00066	PHA-665752	559	1	24	12-00066	14.2405	1	-7.25032	20.4989	77.0499	4324.89	5.90669	1	-0.00380277	20.5	76.9231	3829.11	PHA-665752	27.6926	15.9459	0.341707	0	8256.9	27.5266	3.42858	ACUTE MYELOID LEUKAEMIA (AML) AND RELATED PRECURSOR NEOPLASMS	-56.4215
12-00066	PI-103	559	1	24	12-00066	70.9699	1	-16.2378	5.47124	87.7024	272.593	21.1769	1	-0.0545073	5.47359	87.8063	289.446	PI-103	50.4105	23.3826	4	9.27414	257.64	50.3581	1.84317	ACUTE MYELOID LEUKAEMIA (AML) AND RELATED PRECURSOR NEOPLASMS	-82.2312
12-00066	PLX-4720	559	1	24	12-00066	4.54222	1	-0.264451	5.23883	92.1597	9054.59	3.43745	1	-0.00158336	-339.86	44.7495	-1699.72	PLX-4720	32.2235	3.43787	0.222658	0	11947.2	32.2582	0.0508866	ACUTE MYELOID LEUKAEMIA (AML) AND RELATED PRECURSOR NEOPLASMS	-30.7958
12-00066	Ponatinib (AP24534)	559	1	24	12-00066	97.7524	1	-12.9896	-28.301	91.1788	89.0013	34.9912	1	-0.199629	-28.2952	91.1176	96.5297	Ponatinib	15.5486	42.429	4	4.63812	86.374	35.4319	7.50174	ACUTE MYELOID LEUKAEMIA (AML) AND RELATED PRECURSOR NEOPLASMS	-119.48
12-00066	Ponatinib (AP24534)	559	2	24	12-00066	12.877	1	-0.250377	-290.804	132.315	0.346403	16.5456	1	-0.0102044	-2853.15	82.0377	-327.417	Ponatinib	27.6913	23.9854	1.58623	12.2612	108.675	29.7786	4.37339	ACUTE MYELOID LEUKAEMIA (AML) AND RELATED PRECURSOR NEOPLASMS	-124.801
12-00066	Ponatinib (AP24534)	559	3	24	12-00066	102.998	1	-7.50227	-35.2649	86.722	35.6299	29.0012	1	-0.338059	-35.3214	86.7079	36.1648	Ponatinib	26.4471	37.3024	4	12.4893	42.7491	41.8524	6.65793	ACUTE MYELOID LEUKAEMIA (AML) AND RELATED PRECURSOR NEOPLASMS	-121.987
12-00066	PP242	559	1	24	12-00066	4.78775	1	-0.854019	-32.0253	91.9083	9.95865	1.48885	1	-0.0189237	-2109.42	89.2073	-186.073	PP242	79.5134	1.56012	0.992584	8.57663	18.6771	79.4615	0.11408	ACUTE MYELOID LEUKAEMIA (AML) AND RELATED PRECURSOR NEOPLASMS	-53.2091
12-00066	Quizartinib (AC220)	559	1	24	12-00066	4.68602	1	-0.671528	-323.319	95.2013	3.62181	8.01673	1	-0.0111401	-2362.43	88.6449	-267.043	Quizartinib	63.2493	14.6212	1.54261	8.06466	105.066	63.1648	1.80516	ACUTE MYELOID LEUKAEMIA (AML) AND RELATED PRECURSOR NEOPLASMS	-119.432
12-00066	Quizartinib (AC220)	559	2	24	12-00066	17.5596	1	-1.75879	18.9512	84.5586	96.1807	5.31998	1	-0.00804703	-911.318	84.0683	-320.245	Quizartinib	64.9946	6.31522	1.05688	13.5368	58.3717	65.0899	0.727906	ACUTE MYELOID LEUKAEMIA (AML) AND RELATED PRECURSOR NEOPLASMS	-63.5214
12-00066	RAF265 (CHIR-265)	559	1	24	12-00066	14.9256	1	-0.297842	-9.58525	161.454	6633.99	8.77165	1	-0.000931731	-21.1499	80.4394	279.407	RAF265	43.4591	9.14574	0.473311	0	718.635	43.4672	0.31133	ACUTE MYELOID LEUKAEMIA (AML) AND RELATED PRECURSOR NEOPLASMS	-67.32
12-00066	Rapamycin	559	1	24	12-00066	20.4862	1	-16.6332	20.7972	64.8311	639.323	8.27828	1	-0.02762	20.7991	64.833	749.056	Sirolimus	39.1673	15.0759	0.395911	0	1438.72	38.3853	2.85433	ACUTE MYELOID LEUKAEMIA (AML) AND RELATED PRECURSOR NEOPLASMS	-44.0339
12-00066	Roscovitine (CYC-202)	559	1	24	12-00066	107.342	1	-1.50579	-24.1813	162.831	26767.8	45.2894	1	-0.000107522	-53.3349	105.9	14057.8	Seliciclib	-20.3265	50.0605	0	100	1000000	0	7.24849	ACUTE MYELOID LEUKAEMIA (AML) AND RELATED PRECURSOR NEOPLASMS	-34.6012
12-00066	SB-431542	559	1	24	12-00066	128.624	1	23.4836	-97.0313	4.00973	599.416	52.8286	1	0.0164595	-97.109	4.10019	740.028	SB-431542	-39.1306	82.6875	0	100	1000000	0	15.1981	ACUTE MYELOID LEUKAEMIA (AML) AND RELATED PRECURSOR NEOPLASMS	101.041
12-00066	Selumetinib (AZD6244)	559	1	24	12-00066	9.5755	1	-2.5686	11.5404	69.2877	20.5901	2.61813	1	-0.0181072	-2151.87	71.065	-212.202	Selumetinib	64.7	2.62003	2.24445	30.6688	16.955	64.8372	0.0837259	ACUTE MYELOID LEUKAEMIA (AML) AND RELATED PRECURSOR NEOPLASMS	-42.7033
12-00066	SGX-523	559	1	24	12-00066	79.0593	1	10.2893	-20.3616	18.914	1343.64	24.2777	1	-0.000891754	1243.24	-13.7962	-3941.44	SGX-523	6.95441	29.8603	0	86.0032	1000000	6.99838	5.55683	ACUTE MYELOID LEUKAEMIA (AML) AND RELATED PRECURSOR NEOPLASMS	39.2757
12-00066	SNS-032 (BMS-387032)	559	1	24	12-00066	9.95042	1	-12.4126	18.4939	97.3661	102.177	3.00928	1	-0.12882	18.4623	97.3644	105.232	SNS-032	73.3388	8.90017	3.80375	2.43686	65.1335	74.4959	2.28673	ACUTE MYELOID LEUKAEMIA (AML) AND RELATED PRECURSOR NEOPLASMS	-78.8721
12-00066	Sorafenib	559	1	24	12-00066	11.4426	1	-1.6865	4.16526	81.7398	156.158	7.10365	1	-0.00470191	-436.903	81.408	-361.359	Sorafenib	53.0079	7.26917	1.51459	17.6774	145.41	52.6234	0.261123	ACUTE MYELOID LEUKAEMIA (AML) AND RELATED PRECURSOR NEOPLASMS	-76.2427
12-00066	Sorafenib	559	2	24	12-00066	90.139	1	-8.80387	-13.9301	76.3208	343.037	26.8278	1	-0.0346428	-13.9441	76.352	351.043	Sorafenib	32.2448	28.7887	4	23.0148	354.732	38.9963	3.0668	ACUTE MYELOID LEUKAEMIA (AML) AND RELATED PRECURSOR NEOPLASMS	-90.2509
12-00066	Sorafenib	559	3	24	12-00066	62.2408	1	-17.1657	4.15301	77.2896	633.957	19.5214	1	-0.0276538	4.15286	77.2892	739.694	Sorafenib	34.7577	20.6277	4	20.9922	628.342	33.1682	1.58038	ACUTE MYELOID LEUKAEMIA (AML) AND RELATED PRECURSOR NEOPLASMS	-73.1366
12-00066	Staurosporine	559	1	24	12-00066	2.94631	1	-1.28518	26.7765	88.4169	161.766	6.037	1	-0.00515856	-95.8748	86.4389	-143.117	Staurosporine	65.0798	6.32794	0.689134	7.86014	62.3766	65.454	0.809894	ACUTE MYELOID LEUKAEMIA (AML) AND RELATED PRECURSOR NEOPLASMS	-58.8524
12-00066	STO609	559	1	24	12-00066	29.5328	1	-0.189833	-34.6321	107.833	5370.09	11.1327	1	-0.00515842	10.5934	45.8372	3080.39	STO609	19.4222	11.0916	0.432305	0	17632.9	18.7308	0.697973	ACUTE MYELOID LEUKAEMIA (AML) AND RELATED PRECURSOR NEOPLASMS	-40.7337
12-00066	Sunitinib	559	1	24	12-00066	4.25011	1	-3.03053	25.0048	82.7557	34.8325	1.56923	1	-0.136756	24.5853	82.1643	35.3742	Sunitinib	54.4187	8.2493	0.648813	5.24932	20.2575	54.1882	2.27422	ACUTE MYELOID LEUKAEMIA (AML) AND RELATED PRECURSOR NEOPLASMS	-57.7455
12-00066	Sunitinib	559	2	24	12-00066	10.0967	1	-1.30371	0.0291994	82.2455	30.8201	4.44127	1	-0.022632	-864.254	79.5658	-105.31	Sunitinib	43.3683	4.44128	1.30242	17.748	30.7982	43.3663	0.00244271	ACUTE MYELOID LEUKAEMIA (AML) AND RELATED PRECURSOR NEOPLASMS	-79.9467
12-00066	Sunitinib	559	3	24	12-00066	12.5218	1	-9.44364	24.1693	80.6055	33.2523	4.73952	1	-0.374239	24.166	80.598	34.3096	Sunitinib	53.3111	11.0255	0.726333	9.02515	17.6031	53.9736	3.05784	ACUTE MYELOID LEUKAEMIA (AML) AND RELATED PRECURSOR NEOPLASMS	-56.4363
12-00066	Tandutinib (MLN518)	559	1	24	12-00066	6.42965	1	-1.89417	16.4262	83.2983	196.45	5.30865	1	-0.00816316	-8.81164	81.8134	131.758	Tandutinib	56.2636	6.06322	0.936958	12.3963	129.534	56.3705	1.20499	ACUTE MYELOID LEUKAEMIA (AML) AND RELATED PRECURSOR NEOPLASMS	-66.4036
12-00066	TG100-115	559	1	24	12-00066	25.1664	1	-2.48178	0.327842	71.7626	1584.93	11.3786	1	-0.00100738	-21.0493	71.7153	1300.66	TG100-115	20.3351	11.3812	2.46457	28.2029	1577.63	20.1603	0.065207	ACUTE MYELOID LEUKAEMIA (AML) AND RELATED PRECURSOR NEOPLASMS	-70.703
12-00066	TG101348	559	1	24	12-00066	36.4606	1	-11.3643	13.6974	92.5115	344.522	10.0026	1	-0.045554	13.6961	92.5129	352.326	Fedratinib	53.9693	13.69	4	7.11006	291.683	49.8104	2.43508	ACUTE MYELOID LEUKAEMIA (AML) AND RELATED PRECURSOR NEOPLASMS	-78.814
12-00066	Tofacitinib (CP-690550)	559	1	24	12-00066	64.9704	1	1.67333	59.9241	5.28494	1381.5	20.5263	1	-0.00118704	-8.29312	56.9306	1115.26	Tofacitinib	21.8675	20.7767	1.41386	39.5751	1153.56	20.0845	0.829873	ACUTE MYELOID LEUKAEMIA (AML) AND RELATED PRECURSOR NEOPLASMS	-52.6941
12-00066	Tozasertib (VX-680)	559	1	24	12-00066	176.434	1	-11.6521	-27.4131	87.2762	2780.81	58.4121	1	-0.00648919	-27.4084	87.2567	3007.76	Tozasertib	-5.14506	63.8269	4	6.09117	2876.68	17.7747	8.56714	ACUTE MYELOID LEUKAEMIA (AML) AND RELATED PRECURSOR NEOPLASMS	-114.689
12-00066	Trametinib (GSK1120212)	559	1	24	12-00066	16.3275	0	0	0	0	0	#NUM!	1	0.00211999	65.885	79.6202	9566.64	Trametinib		4.50292	1.41276	20.9398	1.91112	78.5514		ACUTE MYELOID LEUKAEMIA (AML) AND RELATED PRECURSOR NEOPLASMS
12-00066	Vandetanib (ZD6474)	559	1	24	12-00066	7.75546	1	-0.210474	-364.275	168.961	3.38206	16.9052	1	-0.00104245	-9421.97	82.4461	-4227.57	Vandetanib	20.5876	29.8444	1.80866	9.37499	1385.46	27.3826	5.59852	ACUTE MYELOID LEUKAEMIA (AML) AND RELATED PRECURSOR NEOPLASMS	-143.992
12-00066	Vargetef	559	1	24	12-00066	10.5576	1	-3.11473	26.4453	73.3451	46.5587	3.3226	1	-0.0192166	-2237.03	73.932	-188.383	Nintedanib	64.5998	4.61564	1.33803	25.8419	23.1569	64.8811	0.702976	ACUTE MYELOID LEUKAEMIA (AML) AND RELATED PRECURSOR NEOPLASMS	-45.88
12-00066	Vatalanib (PTK787)	559	1	24	12-00066	16.2426	1	-0.521973	-508.638	81.1896	2.16912	15.9356	1	-0.0364502	-2017.12	50.7407	-58.0256	Vatalanib	27.8288	35.6986	1.72064	19.6039	632.945	33.7134	6.02067	ACUTE MYELOID LEUKAEMIA (AML) AND RELATED PRECURSOR NEOPLASMS	-155.864
12-00066	VX-745	559	1	24	12-00066	3.59624	1	-10.0394	32.7043	76.1885	109.567	3.81487	1	-0.099998	32.6819	76.1792	111.398	VX 745	62.481	6.37793	0.676531	16.6049	36.6059	63.6268	2.2458	ACUTE MYELOID LEUKAEMIA (AML) AND RELATED PRECURSOR NEOPLASMS	-43.4843
12-00066	YM-155	559	1	24	12-00066	63.7997	1	-2.29429	-18.2923	85.7083	125.297	17.789	1	-0.0163782	-38.7964	82.1025	105.088	Sepantronium bromide	14.5379	21.9103	4	18.1816	136.886	24.6851	3.76626	ACUTE MYELOID LEUKAEMIA (AML) AND RELATED PRECURSOR NEOPLASMS	-103.119
12-00069	A-674563	652	1	24		4.20197	1	-1.52045	19.9424	95.9153	1371.88	1.73205	1	-0.000651788	-171.588	92.2122	-1453.32	A-674563	43.191	8.28715	0.673667	0	726.96	41.8232	2.35619	ACUTE MYELOID LEUKAEMIA (AML) AND RELATED PRECURSOR NEOPLASMS	-72.3696			TRUE	TRUE
12-00069	Afatinib (BIBW-2992)	652	1	24		0.175079	1	-0.215113	-353.076	160.884	3.12148	16.6014	1	-0.00110282	-10607	80.6074	-4133.42	Afatinib	21.5887	28.4511	1.95545	13.6565	1212.3	27.7456	5.31016	ACUTE MYELOID LEUKAEMIA (AML) AND RELATED PRECURSOR NEOPLASMS	-139.43			TRUE	TRUE
12-00069	Alisertib (MLN8237)	652	1	24		5.1806	1	-2.43031	-0.769745	34.2907	4713.1	3.65652	1	-0.00156834	-0.72332	29.4449	3738.13	Alisertib	3.55749	3.70613	2.84922	67.5605	4485.26	4.11331	0.206814	ACUTE MYELOID LEUKAEMIA (AML) AND RELATED PRECURSOR NEOPLASMS	-30.2061			TRUE	TRUE
12-00069	AT7519	652	1	24		1.57574	1	-2.94469	-3.06674	89.4341	186.943	4.34618	1	-0.0114936	-20.2422	89.1716	174.058	AT7519	52.7756	4.60538	3.15015	10.734	193.403	53.4305	0.324772	ACUTE MYELOID LEUKAEMIA (AML) AND RELATED PRECURSOR NEOPLASMS	-92.4579			TRUE	TRUE
12-00069	Axitinib (AG-013736)	652	1	24		8.31639	1	-1.1084	2.81315	63.937	195.203	6.1121	1	-0.010526	-4.18336	58.3274	152.153	Axitinib	38.9902	6.13577	0.966631	34.7265	185.291	38.9138	0.168599	ACUTE MYELOID LEUKAEMIA (AML) AND RELATED PRECURSOR NEOPLASMS	-57.2953			TRUE	TRUE
12-00069	AZD1480	652	1	24		12.8685	1	-6.50163	13.7207	30.4577	4120.57	4.72482	1	-0.00421955	13.7199	30.4036	3658.08	AZD1480	15.9731	6.84719	0.123582	40.2815	1000000	16.486	1.03615	ACUTE MYELOID LEUKAEMIA (AML) AND RELATED PRECURSOR NEOPLASMS	-16.6846			TRUE	TRUE
12-00069	Barasertib (AZD1152-HQPA)	652	1	24		5.66213	1	-4.14071	4.84021	15.8863	3596.61	2.1215	1	-0.00321383	4.85605	15.7284	3424.8	AZD1152-HQPA	6.55965	2.76983	0.296201	32.4663	1000000	6.64089	0.61001	ACUTE MYELOID LEUKAEMIA (AML) AND RELATED PRECURSOR NEOPLASMS	-10.8883			TRUE	TRUE
12-00069	BI-2536	652	1	24		10.1548	1	-1.82908	12.2859	88.1234	434.043	7.63842	1	-0.00143585	-1164.05	89.2555	-1879.86	BI 2536	48.3882	9.56387	0.955666	1.73883	444.355	46.6397	1.4014	ACUTE MYELOID LEUKAEMIA (AML) AND RELATED PRECURSOR NEOPLASMS	-75.4576			TRUE	TRUE
12-00069	BMS-345541	652	1	24		48.4102	1	-1.15912	-21.9059	214.727	11242.1	20.7605	1	-0.000119708	-431.911	157.82	-6860.41	BMS-345541	-2.48203	26.2817	3.06549	0	5185.08	10.5843	4.82824	ACUTE MYELOID LEUKAEMIA (AML) AND RELATED PRECURSOR NEOPLASMS	-110.201			TRUE	TRUE
12-00069	Bortezomib (Velcade)	652	1	24		13.9794	1	-9.29711	-0.597725	85.2818	371.112	4.33429	1	-0.0489976	-0.596692	85.281	370.75	Bortezomib	42.3158	4.47083	4	14.2638	376.949	42.6389	1.00538	ACUTE MYELOID LEUKAEMIA (AML) AND RELATED PRECURSOR NEOPLASMS	-85.8795			TRUE	TRUE
12-00069	Bosutinib (SKI-606)	652	1	24		4.55213	1	-0.562168	-401.623	66.3028	2.0395	9.87351	1	-0.00798038	-3389.21	57.0142	-432.55	Bosutinib	30.1689	22.4812	2.4545	39.1483	274.959	33.1738	3.36891	ACUTE MYELOID LEUKAEMIA (AML) AND RELATED PRECURSOR NEOPLASMS	-115.473			TRUE	TRUE
12-00069	Canertinib (CI-1033)	652	1	24		28.6881	1	0.771298	-548.739	-8.86444	262488	4.50252	1	8.84261e-05	-91.5952	151.975	-7792.12	Canertinib	-17.0266	23.8435	1	100	123.457	0	5.94765	ACUTE MYELOID LEUKAEMIA (AML) AND RELATED PRECURSOR NEOPLASMS	39.923			TRUE	TRUE
12-00069	Cediranib (AZD2171)	652	1	24		63.2046	1	-2.92314	3.11932	67.4029	725.368	19.2444	1	-0.00565484	3.85207	66.6752	873.247	Cediranib	28.7073	19.3562	2.77996	32.6435	685.006	27.3966	0.537812	ACUTE MYELOID LEUKAEMIA (AML) AND RELATED PRECURSOR NEOPLASMS	-64.253			TRUE	TRUE
12-00069	CI-1040 (PD184352)	652	1	24		71.6961	1	10.3548	65.1356	-13.6288	1007.65	26.8964	1	-0.0155079	-13.6282	65.1162	1045.77	PD184352	13.7937	29.1593	4	33.8249	1000.31	23.1131	3.76965	ACUTE MYELOID LEUKAEMIA (AML) AND RELATED PRECURSOR NEOPLASMS	-78.7644			TRUE	TRUE
12-00069	Crenolanib	652	1	24		27.8388	1	-8.786	19.7399	936.043	13243.6	11.4082	1	-0.0019802	19.7416	259.781	10432.3	Crenolanib	21.0267	24.8737	0.308682	0	10001.1	28.0274	3.59834	ACUTE MYELOID LEUKAEMIA (AML) AND RELATED PRECURSOR NEOPLASMS	-71.5774			TRUE	TRUE
12-00069	Crenolanib	652	2	24		11.9931	1	-0.0477729	-380.055	492.906	6004.83	22.8718	1	-0.00178334	16.3536	108.187	9028.08	Crenolanib	27.4828	23.2355	0.602811	0	3863.03	24.8529	1.63265	ACUTE MYELOID LEUKAEMIA (AML) AND RELATED PRECURSOR NEOPLASMS	-68.2825			TRUE	TRUE
12-00069	Crizotinib (PF-2341066)	652	1	24		32.6528	1	-11.9133	7.94338	310.893	10720.7	11.4795	1	-0.00236292	7.93612	106.658	8888.22	Crizotinib	9.34058	14.3642	4	0	5649.87	9.0297	4.23157	ACUTE MYELOID LEUKAEMIA (AML) AND RELATED PRECURSOR NEOPLASMS	-92.0479			TRUE	TRUE
12-00069	CYT387	652	1	24		-1.64464	1	-0.644694	-7.39995	594.672	249605	3.34833	1	-0.000145658	-361.952	85.565	-9534.89	Momelotinib	9.11649	5.38272	1.29095	0	7366.33	10.6878	0.971842	ACUTE MYELOID LEUKAEMIA (AML) AND RELATED PRECURSOR NEOPLASMS	-66.1334			TRUE	TRUE
12-00069	Dasatinib	652	1	24		9.37444	1	-1.41642	-34.834	61.9948	2.32423	3.02242	1	-0.28653	-642.208	60.6698	-6.68681	Dasatinib	50.2298	4.2006	4	39.9481	4.0075	50.2553	1.08524	ACUTE MYELOID LEUKAEMIA (AML) AND RELATED PRECURSOR NEOPLASMS	-65.6747			TRUE	TRUE
12-00069	Dasatinib	652	2	24		9.15377	1	-5.33678	6.8093	59.7013	5.07022	2.90534	1	-0.600292	2.4043	59.7937	5.48982	Dasatinib	49.2112	3.79976	3.46072	39.9229	4.97742	48.3017	0.475775	ACUTE MYELOID LEUKAEMIA (AML) AND RELATED PRECURSOR NEOPLASMS	-52.8426			TRUE	TRUE
12-00069	Dasatinib	652	3	24		0.262623	1	-0.648822	-46.6015	65.0536	0.640624	1.73131	1	-0.162035	-1077.99	61.0468	-19.496	Dasatinib	52.8389	1.83323	0.892008	36.2908	2.56052	52.8217	0.171415	ACUTE MYELOID LEUKAEMIA (AML) AND RELATED PRECURSOR NEOPLASMS	-41.3703			TRUE	TRUE
12-00069	Doramapimod (BIRB 796)	652	1	24		3.45374	1	-1.66975	-45.7942	19.4854	9.58538	1.74959	1	-0.0491997	-362.29	19.4005	-42.4349	Doramapimod	16.8874	2.51702	4	80.7288	31.9981	16.7706	0.219383	ACUTE MYELOID LEUKAEMIA (AML) AND RELATED PRECURSOR NEOPLASMS	-23.1542			TRUE	TRUE
12-00069	Dovitinib (CHIR-258)	652	1	24		19.7357	1	-2.78156	-6.5787	77.7601	483.382	7.26138	1	-0.00353175	-26.9084	78.1411	444.459	Dovitinib	32.184	8.36466	2.98664	22.2925	525.125	34.7383	1.0006	ACUTE MYELOID LEUKAEMIA (AML) AND RELATED PRECURSOR NEOPLASMS	-84.3161			TRUE	TRUE
12-00069	Erlotinib	652	1	24		18.3075	1	-0.0549129	-46.8822	41.0967	85.0498	5.97805	1	-0.0539719	-5.66338	2.28269	246.699	Erlotinib	-1.12156	6.63376	0.446746	100	83.1874	0	0.74804	ACUTE MYELOID LEUKAEMIA (AML) AND RELATED PRECURSOR NEOPLASMS	-7.92693			TRUE	TRUE
12-00069	Flavopiridol	652	1	24		13.5683	1	-5.97417	22.0114	93.1731	217.845	3.64821	1	-0.0279974	22.1372	93.1551	256.244	Alvocidib	63.3216	12.2029	3.27924	6.04349	165.69	58.4423	2.63106	ACUTE MYELOID LEUKAEMIA (AML) AND RELATED PRECURSOR NEOPLASMS	-71.1618			TRUE	TRUE
12-00069	Foretinib (XL880)	652	1	24		2.97639	1	-1.82814	10.8291	68.8686	58.3508	1.62758	1	-0.0177255	-99.6927	68.2292	-29.1585	Foretinib	55.7911	2.17163	1.29901	30.1802	44.0219	55.8554	0.380282	ACUTE MYELOID LEUKAEMIA (AML) AND RELATED PRECURSOR NEOPLASMS	-54.1934			TRUE	TRUE
12-00069	GDC-0879	652	1	24		19.7843	1	0.736683	-41.6511	73.3905	4.8181	5.61226	1	0.0938108	-38.4921	-2.71258	41.6374	GDC-0879	-32.7277	33.9162	1	100	13.717	0	11.4323	ACUTE MYELOID LEUKAEMIA (AML) AND RELATED PRECURSOR NEOPLASMS	35.9766			TRUE	TRUE
12-00069	GDC-0941	652	1	24		9.81436	1	-1.58054	17.1869	63.7476	18.8401	4.60661	1	-7.2299e-05	34.6605	71.0651	-7005.75	Pictilisib	59.3902	4.61671	1.36774	36.2014	12.1318	59.4638	0.0672935	ACUTE MYELOID LEUKAEMIA (AML) AND RELATED PRECURSOR NEOPLASMS	-28.9972			TRUE	TRUE
12-00069	GDC-0941	652	2	24		28.0131	1	-0.22244	-73.0688	88.8553	10.1854	11.4174	1	-6.11767e-05	-71.1933	212.214	10059.6	Pictilisib	37.5015	11.6273	0.647079	39.3616	129.855	37.8074	0.363031	ACUTE MYELOID LEUKAEMIA (AML) AND RELATED PRECURSOR NEOPLASMS	-49.5197			TRUE	TRUE
12-00069	Gefitinib	652	1	24		6.22834	1	-0.0610372	-9.0209	7.50003	240.308	3.07734	1	-0.00736315	-1.91842	2.51886	2384.88	Gefitinib	-0.651753	2.92906	4	97.2809	2570.33	0.560861	0.423585	ACUTE MYELOID LEUKAEMIA (AML) AND RELATED PRECURSOR NEOPLASMS	-1.65589			TRUE	TRUE
12-00069	Go6976	652	1	24		41.6094	1	-13.2385	-11.6706	18.8832	268.768	12.0239	1	-0.00206447	-59.6269	21.724	-215.942	Go6976	5.09249	14.5506	4	80.3066	300.304	10.4732	2.11227	ACUTE MYELOID LEUKAEMIA (AML) AND RELATED PRECURSOR NEOPLASMS	-30.5538			TRUE	TRUE
12-00069	GSK-1838705A	652	1	24		28.0131	1	-2.2682	-1.52521	54.1269	2088.79	8.42221	1	-0.00102513	-9.73301	52.3102	1937.3	GSK-1838705A	11.8013	8.48702	2.51817	46.5013	2150.95	12.5383	0.334609	ACUTE MYELOID LEUKAEMIA (AML) AND RELATED PRECURSOR NEOPLASMS	-54.1005			TRUE	TRUE
12-00069	GSK690693	652	1	24		60.0531	1	7.47479	-63.3694	7.31202	4209.12	4.47875	1	0.00425058	-63.2639	7.3114	3743.11	GSK-690693	-1.96896	25.1291	0	100	1000000	0	4.79225	ACUTE MYELOID LEUKAEMIA (AML) AND RELATED PRECURSOR NEOPLASMS	70.5719			TRUE	TRUE
12-00069	GW-2580	652	1	24		33.7973	1	-8.0125	3.96551	40.5492	359.49	11.5334	1	-0.000220141	-223.788	58.7602	-7301.37	GW-2580	22.4227	11.8281	4	59.4635	329.166	20.9935	0.739882	ACUTE MYELOID LEUKAEMIA (AML) AND RELATED PRECURSOR NEOPLASMS	-36.5837			TRUE	TRUE
12-00069	Ibrutinib (PCI-32765)	652	1	24		17.2456	1	-9.26955	9.26589	24.4652	4701.71	5.72149	1	-0.00134119	9.36548	42.6335	10139.2	Ibrutinib	11.0062	7.67598	0.0922023	64.8706	1000000	11.4767	0.933475	ACUTE MYELOID LEUKAEMIA (AML) AND RELATED PRECURSOR NEOPLASMS	-15.1854			TRUE	TRUE
12-00069	Idelalisib	652	1	24		59.6182	1	7.825	26.8083	192.374	12.2707	13.4585	1	-8.32404e-05	10.9604	75.724	12002.4	Idelalisib	27.9297	21.7542	0	32.4169	1e-06	33.7915	2.52162	ACUTE MYELOID LEUKAEMIA (AML) AND RELATED PRECURSOR NEOPLASMS	48.8188			TRUE	TRUE
12-00069	Imatinib	652	1	24		23.5922	1	-13.1181	6.31392	58.3836	1224.27	6.50871	1	-0.00536981	6.20752	58.3838	1346.28	Imatinib	22.9043	8.36122	4	41.2768	1329.4	17.9771	1.84544	ACUTE MYELOID LEUKAEMIA (AML) AND RELATED PRECURSOR NEOPLASMS	-52.0697			TRUE	TRUE
12-00069	INK-128	652	1	24		122.963	1	-13.3615	3.3095	74.0388	151.642	34.0039	1	-0.0892971	3.31249	74.0954	155.81	MLN-0128	40.8186	35.1754	4	23.5735	141.408	41.3406	1.37819	ACUTE MYELOID LEUKAEMIA (AML) AND RELATED PRECURSOR NEOPLASMS	-70.7293			TRUE	TRUE
12-00069	JAK Inhibitor I	652	1	24		2.22026	1	-0.434098	-13.3254	151.555	47986.4	3.75374	1	-0.000419023	-291.235	42.3447	-4283.49	JAK Inhibitor I	8.63164	5.34216	1.87186	55.3827	2378.7	9.95777	1.34125	ACUTE MYELOID LEUKAEMIA (AML) AND RELATED PRECURSOR NEOPLASMS	-50.7744			TRUE	TRUE
12-00069	JNJ-28312141	652	1	24		15.5823	1	-1.75034	39.1133	67.293	56.5588	4.58965	1	-0.0136204	-369.338	67.1694	-189.78	JNJ-28312141	61.0406	4.96432	0.849346	32.1962	9.24986	61.2991	0.37927	ACUTE MYELOID LEUKAEMIA (AML) AND RELATED PRECURSOR NEOPLASMS	-25.9982			TRUE	TRUE
12-00069	JNJ-7706621	652	1	24		11.348	1	-11.4795	-4.24342	115.795	8892.32	5.19509	1	-0.00326502	-4.2427	91.1846	8018.76	JNJ-7706621	-1.73911	8.65078	4	0	6731.7	6.71222	2.97055	ACUTE MYELOID LEUKAEMIA (AML) AND RELATED PRECURSOR NEOPLASMS	-95.2807			TRUE	TRUE
12-00069	KI20227	652	1	24		4.28951	1	-9.68817	15.3911	58.09	121.212	1.69559	1	-0.109694	15.3882	58.0896	121.833	KI20227	43.9757	5.53367	1.23504	40.171	71.082	44.0075	1.64456	ACUTE MYELOID LEUKAEMIA (AML) AND RELATED PRECURSOR NEOPLASMS	-42.6989			TRUE	TRUE
12-00069	KW-2449	652	1	24		7.87869	1	-1.43282	3.06993	60.4968	1111.52	3.48709	1	-0.000655747	-604.355	58.1315	-3638.29	KW-2449	22.4534	3.86829	1.21439	37.4232	1075.73	21.6318	0.381051	ACUTE MYELOID LEUKAEMIA (AML) AND RELATED PRECURSOR NEOPLASMS	-54.9564			TRUE	TRUE
12-00069	Lapatinib	652	1	24		15.5709	1	-17.6333	-15.0811	-2.7864	72.2213	5.84878	1	2.15971e-05	-20.1591	7.54624	4354.99	Lapatinib	-5.88464	10.2347	0.742086	100	39446.7	0	2.0556	ACUTE MYELOID LEUKAEMIA (AML) AND RELATED PRECURSOR NEOPLASMS	-12.2947			TRUE	TRUE
12-00069	Lestaurtinib (CEP-701)	652	1	24		13.2187	1	-1.96295	27.1583	72.0562	44.2695	4.93691	1	-0.017241	-113.774	72.5493	-62.998	Lestaurtinib	48.3967	7.0338	0.376968	0	45.1958	48.3342	1.49741	ACUTE MYELOID LEUKAEMIA (AML) AND RELATED PRECURSOR NEOPLASMS	-44.7504			TRUE	TRUE
12-00069	Linifanib (ABT-869)	652	1	24		29.3487	1	-11.5999	-8.57172	52.863	105.145	12.7287	1	-0.121998	-8.57422	52.8671	108.231	Linifanib	33.8809	14.1232	4	46.4641	93.9225	37.9101	1.67831	ACUTE MYELOID LEUKAEMIA (AML) AND RELATED PRECURSOR NEOPLASMS	-61.4347			TRUE	TRUE
12-00069	LY-333531	652	1	24		18.3075	1	-2.6327	10.5757	64.0684	318.265	5.59311	1	-0.0140749	10.6953	63.2841	337.033	Ruboxistaurin	38.5519	7.69662	1.57117	34.3344	251.508	36.6423	1.15959	ACUTE MYELOID LEUKAEMIA (AML) AND RELATED PRECURSOR NEOPLASMS	-53.4729			TRUE	TRUE
12-00069	Masitinib (AB-1010)	652	1	24		44.821	1	-9.85058	-16.6623	64.4607	383.491	16.1381	1	-0.0373497	-16.6608	64.46	379.563	Masitinib	23.4706	19.6199	4	34.828	485.744	29.9047	3.73182	ACUTE MYELOID LEUKAEMIA (AML) AND RELATED PRECURSOR NEOPLASMS	-81.123			TRUE	TRUE
12-00069	Midostaurin	652	1	24		63.812	1	-8.05352	-20.7886	52.9794	411.874	21.2169	1	-0.0328185	-20.7871	52.9647	396.426	Midostaurin	14.9066	25.0789	4	43.6445	764.324	21.9837	5.1089	ACUTE MYELOID LEUKAEMIA (AML) AND RELATED PRECURSOR NEOPLASMS	-73.768			TRUE	TRUE
12-00069	MLN120B	652	1	24		15.2321	1	-10.7121	1.66986	19.1549	582.268	5.46067	1	-0.00532077	0.489226	19.1365	601.452	MLN120B	7.37366	5.62148	4	80.8332	580.134	6.26323	0.474451	ACUTE MYELOID LEUKAEMIA (AML) AND RELATED PRECURSOR NEOPLASMS	-17.485			TRUE	TRUE
12-00069	Motesanib (AMG-706)	652	1	24		14.4384	1	-1.3647	-45.0019	57.7644	32.0643	5.58865	1	-0.0186284	-1908.5	56.466	-159.651	Motesanib	41.4126	9.9327	2.4145	42.9318	75.3646	42.2602	0.950373	ACUTE MYELOID LEUKAEMIA (AML) AND RELATED PRECURSOR NEOPLASMS	-78.1759			TRUE	TRUE
12-00069	Neratinib (HKI-272)	652	1	24		16.8954	1	-8.50174	1.92277	25.5684	140.513	6.31103	1	-9.17528e-05	-2.45911	33.7676	-648.614	Neratinib	17.2222	6.52583	4	74.4058	146.006	16.4113	0.342444	ACUTE MYELOID LEUKAEMIA (AML) AND RELATED PRECURSOR NEOPLASMS	-23.6456			TRUE	TRUE
12-00069	NF-kB Activation Inhibitor	652	1	24		68.3348	1	-12.7724	-13.8288	36.8067	1038.43	23.4199	1	-0.00065488	-24.2625	50.1375	2204.6	NF-kB Activation Inhibitor	3.5693	25.6761	2.0492	45.0457	3438.5	9.33255	4.84206	ACUTE MYELOID LEUKAEMIA (AML) AND RELATED PRECURSOR NEOPLASMS	-50.6355			TRUE	TRUE
12-00069	Nilotinib	652	1	24		7.81203	1	-9.91621	1.29458	14.5884	369.001	3.96692	1	-0.034587	1.29446	14.5888	369.343	Nilotinib	7.94894	4.11366	4	85.3741	355.046	7.40667	0.276054	ACUTE MYELOID LEUKAEMIA (AML) AND RELATED PRECURSOR NEOPLASMS	-13.2938			TRUE	TRUE
12-00069	Nilotinib	652	2	24		14.5328	1	-8.66205	2.19703	54.774	109.872	7.06876	1	-0.0693367	1.67647	54.7794	108.832	Nilotinib	38.178	7.24965	4	45.1588	95.1283	38.7284	0.626834	ACUTE MYELOID LEUKAEMIA (AML) AND RELATED PRECURSOR NEOPLASMS	-52.577			TRUE	TRUE
12-00069	Nilotinib	652	3	24		9.71705	1	-8.7266	8.08723	58.2864	1150.09	3.58057	1	-0.0123073	8.06531	58.2869	1135.46	Nilotinib	24.5577	6.88912	2.4376	40.4323	1059.64	20.2999	2.07968	ACUTE MYELOID LEUKAEMIA (AML) AND RELATED PRECURSOR NEOPLASMS	-50.1992			TRUE	TRUE
12-00069	NVP-TAE684	652	1	24		30.5518	1	-2.11259	-4.97723	55.0527	180.369	9.77564	1	-0.00656129	-36.6932	55.3095	106.417	NVP-TAE684	31.5723	10.0736	2.19798	44.7001	206.561	32.5393	0.516769	ACUTE MYELOID LEUKAEMIA (AML) AND RELATED PRECURSOR NEOPLASMS	-59.7589			TRUE	TRUE
12-00069	Pazopanib (GW786034)	652	1	24		3.39729	1	-0.944965	5.17949	51.4465	739.769	3.00779	1	-0.000979109	-657.52	46.3951	-2892.95	Pazopanib	23.8959	3.19728	0.636754	42.001	788.176	23.8449	0.304046	ACUTE MYELOID LEUKAEMIA (AML) AND RELATED PRECURSOR NEOPLASMS	-41.5833			TRUE	TRUE
12-00069	PD173955	652	1	24		19.5216	1	-13.2404	9.21857	22.9861	210.39	7.26228	1	0.00174686	-5.14235	18.7769	10012.6	PD173955	17.2835	8.8117	0.869414	78.1789	34.055	17.4138	1.00046	ACUTE MYELOID LEUKAEMIA (AML) AND RELATED PRECURSOR NEOPLASMS	-13.7676			TRUE	TRUE
12-00069	Pelitinib (EKB-569)	652	1	24		11.4186	1	-0.331026	-288.35	89.9439	2.33634	15.7493	1	-0.00224445	-749.834	64.4202	-914.793	Pelitinib	23.7869	21.4973	4	35.7375	565.922	27.998	4.53372	ACUTE MYELOID LEUKAEMIA (AML) AND RELATED PRECURSOR NEOPLASMS	-112.916			TRUE	TRUE
12-00069	PHA-665752	652	1	24		27.2252	1	9.32203	-41.2931	4.8955	3465.27	2.39104	1	0.00411452	-41.2905	4.89598	3421.3	PHA-665752	-2.5306	17.1658	0	100	254242	0	3.57672	ACUTE MYELOID LEUKAEMIA (AML) AND RELATED PRECURSOR NEOPLASMS	46.1862			TRUE	TRUE
12-00069	PI-103	652	1	24		-0.66058	1	-1.76111	7.24147	60.9573	213.685	4.22075	1	-0.00946229	-1.97366	58.9966	184.7	PI-103	38.5499	4.52384	0.992833	34.6326	200.234	38.3118	0.798786	ACUTE MYELOID LEUKAEMIA (AML) AND RELATED PRECURSOR NEOPLASMS	-53.2313			TRUE	TRUE
12-00069	PLX-4720	652	1	24		44.1207	1	-0.0492688	-533.81	441.38	22.3811	21.4095	1	-0.0139518	-35.6238	22.9639	1034.51	PLX-4720	-12.6341	33.8839	4	76.6002	1401.22	6.97673	6.89512	ACUTE MYELOID LEUKAEMIA (AML) AND RELATED PRECURSOR NEOPLASMS	-78.6296			TRUE	TRUE
12-00069	Ponatinib (AP24534)	652	1	24		4.27606	1	-4.09168	0.380285	75.9334	189.39	1.45716	1	-0.0193897	-1.29923	75.862	212.382	Ponatinib	19.4559	1.48688	4	23.9375	188.633	19.251	0.0951205	ACUTE MYELOID LEUKAEMIA (AML) AND RELATED PRECURSOR NEOPLASMS	-75.4697			TRUE	TRUE
12-00069	Ponatinib (AP24534)	652	2	24		3.68038	1	-4.36403	0.772537	70.7681	188.658	6.5967	1	-0.0186717	-1.64159	71.0984	206.298	Ponatinib	18.4849	6.63168	4	28.6648	188.391	18.0684	0.222174	ACUTE MYELOID LEUKAEMIA (AML) AND RELATED PRECURSOR NEOPLASMS	-69.9472			TRUE	TRUE
12-00069	Ponatinib (AP24534)	652	3	24		1.75082	1	-3.27277	2.04117	78.4726	162.139	2.81359	1	-0.015144	-5.66147	78.1516	166.007	Ponatinib	23.146	3.18305	3.0525	21.0833	159.492	21.9931	0.440855	ACUTE MYELOID LEUKAEMIA (AML) AND RELATED PRECURSOR NEOPLASMS	-76.2336			TRUE	TRUE
12-00069	PP242	652	1	24		-3.32656	1	-0.76433	-414.578	82.7648	3.3459	2.94154	1	-0.0234359	-2964.97	74.705	-124.319	PP242	54.0813	18.2696	2.06468	21.4363	92.8159	55.6656	1.99552	ACUTE MYELOID LEUKAEMIA (AML) AND RELATED PRECURSOR NEOPLASMS	-125.136			TRUE	TRUE
12-00069	Quizartinib (AC220)	652	1	24		0.740089	1	-1.20115	-0.145454	75.0549	421.17	6.05783	1	-0.0020953	-118.154	70.9955	-257.517	Quizartinib	36.0433	6.05765	1.2084	24.9927	422.844	36.0512	0.0133222	ACUTE MYELOID LEUKAEMIA (AML) AND RELATED PRECURSOR NEOPLASMS	-72.3518			TRUE	TRUE
12-00069	Quizartinib (AC220)	652	2	24		30.1036	1	-0.980885	1.17121	60.4937	78.9228	10.564	1	-0.0062743	-659.846	58.0086	-417.342	Quizartinib	43.3087	10.5645	0.946445	39.2876	75.7625	43.306	0.0331746	ACUTE MYELOID LEUKAEMIA (AML) AND RELATED PRECURSOR NEOPLASMS	-49.7763			TRUE	TRUE
12-00069	RAF265 (CHIR-265)	652	1	24		1.03806	1	-0.348691	-6.77428	80.533	4081.64	2.68285	1	-0.000748775	-414.097	41.541	-3386.26	RAF265	21.0658	2.78813	0.474754	32.8567	2626.19	21.043	0.142765	ACUTE MYELOID LEUKAEMIA (AML) AND RELATED PRECURSOR NEOPLASMS	-39.8824			TRUE	TRUE
12-00069	Rapamycin	652	1	24		88.8954	1	2.3771	2.42146	28.9644	60.3343	35.6413	1	-0.00613408	-1.8233	41.3099	3076.61	Sirolimus	8.43544	32.8134	4	55.8488	2944.93	8.20084	5.24831	ACUTE MYELOID LEUKAEMIA (AML) AND RELATED PRECURSOR NEOPLASMS	25.7805			TRUE	TRUE
12-00069	Roscovitine (CYC-202)	652	1	24		23.3539	1	-8.35213	-64.0319	-2.43295	15.7784	10.4635	1	-0.00127135	-12.8473	248.663	11733.1	Seliciclib	-4.04392	20.9624	4	0	16122.5	0.523475	1.59546	ACUTE MYELOID LEUKAEMIA (AML) AND RELATED PRECURSOR NEOPLASMS	-47.0019			TRUE	TRUE
12-00069	SB-431542	652	1	24		4.05785	1	-1.21805	-0.0725841	15.346	1150.84	1.23217	1	-0.000691426	-125.031	14.091	-3148.41	SB-431542	5.10926	1.2327	1.2363	84.6987	1156.64	5.1255	0.00866642	ACUTE MYELOID LEUKAEMIA (AML) AND RELATED PRECURSOR NEOPLASMS	-14.3158			TRUE	TRUE
12-00069	Selumetinib (AZD6244)	652	1	24		0.0875397	1	-0.888988	14.8057	57.606	136.008	1.99983	1	-0.00491186	-436.284	54.1094	-519.411	Selumetinib	41.9754	2.19549	0.548727	38.6805	63.6305	41.9968	0.268398	ACUTE MYELOID LEUKAEMIA (AML) AND RELATED PRECURSOR NEOPLASMS	-36.9549			TRUE	TRUE
12-00069	SGX-523	652	1	24		19.8718	1	-8.94713	-24.168	2.28518	15.4221	5.81747	1	-0.0070913	-2.2473	3.79941	2506.27	SGX-523	1.6802	8.80101	4	95.7876	2833.74	0.806854	0.788519	ACUTE MYELOID LEUKAEMIA (AML) AND RELATED PRECURSOR NEOPLASMS	-19.5872			TRUE	TRUE
12-00069	SNS-032 (BMS-387032)	652	1	24		-1.5099	1	-1.05276	-48.1807	97.3266	45.709	4.37458	1	-0.0131132	-1625.61	91.5197	-193.755	SNS-032	65.6259	8.55211	2.21348	7.59981	85.4277	66.652	1.57704	ACUTE MYELOID LEUKAEMIA (AML) AND RELATED PRECURSOR NEOPLASMS	-113.034			TRUE	TRUE
12-00069	Sorafenib	652	1	24		4.60499	1	-5.29104	2.47945	70.4063	933.238	6.81045	1	-0.0117194	2.58568	70.3159	1031.26	Sorafenib	26.9194	6.99513	3.49727	28.9995	863.891	26.3781	0.786959	ACUTE MYELOID LEUKAEMIA (AML) AND RELATED PRECURSOR NEOPLASMS	-67.9266			TRUE	TRUE
12-00069	Sorafenib	652	2	24		18.5907	1	-12.1871	5.19247	45.4624	130.51	8.20383	1	-0.0142562	0.00823088	45.6918	141.557	Sorafenib	31.6996	9.3996	4	54.4029	134.353	29.8127	0.821912	ACUTE MYELOID LEUKAEMIA (AML) AND RELATED PRECURSOR NEOPLASMS	-40.2699			TRUE	TRUE
12-00069	Sorafenib	652	3	24		16.1075	1	-3.88358	2.23	64.3653	769.97	5.52154	1	-0.00599687	1.95677	64.1871	867.053	Sorafenib	26.399	5.70947	3.44987	35.5294	729.81	25.6015	0.449198	ACUTE MYELOID LEUKAEMIA (AML) AND RELATED PRECURSOR NEOPLASMS	-62.1324			TRUE	TRUE
12-00069	Staurosporine	652	1	24		41.757	1	-11.7906	-43.8001	84.8581	327.369	11.2153	1	-0.0424314	-43.8041	84.8537	336.081	Staurosporine	22.9376	31.4164	4	14.1598	321.939	44.7449	8.28533	ACUTE MYELOID LEUKAEMIA (AML) AND RELATED PRECURSOR NEOPLASMS	-128.658			TRUE	TRUE
12-00069	STO609	652	1	24		15.3774	1	-2.05735	-0.880516	701.691	36936.3	6.44056	1	-0.000279327	-4.44894	379.944	16941	STO609	2.52805	6.49094	2.79933	0	10919	3.13046	0.253226	ACUTE MYELOID LEUKAEMIA (AML) AND RELATED PRECURSOR NEOPLASMS	-44.7372			TRUE	TRUE
12-00069	Sunitinib	652	1	24		9.29222	1	-10.2964	3.76776	62.4216	114.032	4.99612	1	-0.0399427	2.6154	62.4195	116.586	Sunitinib	23.0887	5.73474	3.7121	37.1706	113.977	20.7018	1.27922	ACUTE MYELOID LEUKAEMIA (AML) AND RELATED PRECURSOR NEOPLASMS	-58.6538			TRUE	TRUE
12-00069	Sunitinib	652	2	24		9.34251	1	-5.48247	-0.905045	50.3445	7.81949	6.48517	1	-0.71667	-1.15234	50.3361	8.82767	Sunitinib	36.813	6.67583	4	49.2173	7.6474	37.544	0.38789	ACUTE MYELOID LEUKAEMIA (AML) AND RELATED PRECURSOR NEOPLASMS	-51.2459			TRUE	TRUE
12-00069	Sunitinib	652	3	24		11.5554	1	-3.32265	5.78389	59.7863	56.0611	3.22348	1	-0.0459903	1.69759	59.8195	61.0023	Sunitinib	29.39	4.87633	2.79061	39.8631	50.9634	27.1579	0.90286	ACUTE MYELOID LEUKAEMIA (AML) AND RELATED PRECURSOR NEOPLASMS	-53.9984			TRUE	TRUE
12-00069	Tandutinib (MLN518)	652	1	24		9.20998	1	-0.696646	-3.92083	80.5984	2122.61	6.73455	1	-0.00285349	-12.2094	48.8527	498.79	Tandutinib	20.7939	6.85636	0.917704	31.8551	1492.07	21.3278	0.283489	ACUTE MYELOID LEUKAEMIA (AML) AND RELATED PRECURSOR NEOPLASMS	-60.6413			TRUE	TRUE
12-00069	TG100-115	652	1	24		4.46458	1	-0.274649	-68.5311	38.2528	5.48115	3.32368	1	-0.00134285	-1280.66	25.5272	-2844.17	TG100-115	11.3921	4.88078	1.12113	72.4368	623.666	11.7138	0.751041	ACUTE MYELOID LEUKAEMIA (AML) AND RELATED PRECURSOR NEOPLASMS	-34.6551			TRUE	TRUE
12-00069	TG101348	652	1	24		3.58917	1	-1.79464	8.17655	91.936	624.66	2.64222	1	-0.00214979	-35.5099	89.5668	316.464	Fedratinib	43.4554	4.94791	1.29675	4.24926	571.875	41.7471	1.01465	ACUTE MYELOID LEUKAEMIA (AML) AND RELATED PRECURSOR NEOPLASMS	-83.0974			TRUE	TRUE
12-00069	Tofacitinib (CP-690550)	652	1	24		17.4582	1	-0.57811	-9.53031	116.643	13756	9.51429	1	-0.000330785	-1013.15	49.3157	-8869.63	Tofacitinib	9.90438	10.3661	0.982564	24.7112	5572.26	11.8386	0.936074	ACUTE MYELOID LEUKAEMIA (AML) AND RELATED PRECURSOR NEOPLASMS	-55.0075			TRUE	TRUE
12-00069	Tozasertib (VX-680)	652	1	24		27.4655	1	-1.85112	-2.49796	66.4581	3378.88	9.72623	1	-0.000752015	-9.6703	58.9305	2871.04	Tozasertib	9.56403	9.90363	2.00526	34.4236	3507.53	10.9952	0.542065	ACUTE MYELOID LEUKAEMIA (AML) AND RELATED PRECURSOR NEOPLASMS	-60.7953			TRUE	TRUE
12-00069	Trametinib (GSK1120212)	652	1	24		14.4443	1	-4.35755	-113.259	61.3221	5.85922	5.98533	1	0.0015347	42.5803	62.1236	9991.71	Trametinib	61.1746	5.9867	4	38.6763	7.13193	61.1597	0.0060019	ACUTE MYELOID LEUKAEMIA (AML) AND RELATED PRECURSOR NEOPLASMS	-4.185			TRUE	TRUE
12-00069	Vandetanib (ZD6474)	652	1	24		9.62561	1	-11.2897	4.95126	67.2544	3381.91	4.7815	1	-0.00486499	4.95152	67.2537	3366.95	Vandetanib	15.1983	5.87512	1.3001	0	5829.4	12.8811	2.35222	ACUTE MYELOID LEUKAEMIA (AML) AND RELATED PRECURSOR NEOPLASMS	-62.3028			TRUE	TRUE
12-00069	Vargetef	652	1	24		103.298	1	-0.0334345	-248.282	295.498	160.935	37.0931	1	-0.00706377	13.402	62.5938	2676.45	Nintedanib	27.3928	36.8589	0.288677	0	17615.4	26.0401	0.742448	ACUTE MYELOID LEUKAEMIA (AML) AND RELATED PRECURSOR NEOPLASMS	-29.9249			TRUE	TRUE
12-00069	Vatalanib (PTK787)	652	1	24		16.4202	1	-0.979167	0.943521	74.8021	4743.26	5.05952	1	-0.000282219	-364.733	54.3209	-6860.54	Vatalanib	13.7632	5.08337	0.902386	20.2092	5364.62	13.5286	0.110649	ACUTE MYELOID LEUKAEMIA (AML) AND RELATED PRECURSOR NEOPLASMS	-49.6049			TRUE	TRUE
12-00069	VX-745	652	1	24		7.07195	1	-1.0852	-0.133972	72.127	3322.35	3.07225	1	-0.00034834	-254.098	57.2896	-4276	VX 745	14.589	3.07307	1.09769	28.2895	3295.61	14.6187	0.0187656	ACUTE MYELOID LEUKAEMIA (AML) AND RELATED PRECURSOR NEOPLASMS	-55.2938			TRUE	TRUE
12-00069	YM-155	652	1	24		35.0108	1	12.6329	26.5776	45.4372	60.3532	9.92299	1	-0.0125925	35.6535	842.385	1333.82	Sepantronium bromide	37.4043	13.6169	1.53296	62.6474	4.08843e-05	37.3526	3.1164	ACUTE MYELOID LEUKAEMIA (AML) AND RELATED PRECURSOR NEOPLASMS	18.8596			TRUE	TRUE
12-00127	A-674563	707	1	24		6.60421	1	-0.628837	-400.768	62.8962	2.09704	11.4089	1	-0.040746	-2324.64	48.0135	-63.3257	A-674563	33.4936	22.0134	1.53506	38.8151	222.036	35.2755	2.551	ACUTE MYELOID LEUKAEMIA (AML) AND RELATED PRECURSOR NEOPLASMS	-106.656				TRUE
12-00127	Afatinib (BIBW-2992)	707	1	24		9.2459	1	-0.311629	-62.6636	63.8142	9.29848	7.43514	1	-0.00103777	-170.934	52.1429	-1532.97	Afatinib	31.3765	8.01471	0.553117	40.8746	290.809	31.1273	0.455878	ACUTE MYELOID LEUKAEMIA (AML) AND RELATED PRECURSOR NEOPLASMS	-46.5134				TRUE
12-00127	Alisertib (MLN8237)	707	1	24		35.8524	1	-7.81251	14.0894	41.1519	406.751	11.3315	1	-0.0360166	14.091	41.1485	390.678	Alisertib	27.2359	13.7504	0.452458	51.0671	225.499	26.7904	1.71796	ACUTE MYELOID LEUKAEMIA (AML) AND RELATED PRECURSOR NEOPLASMS	-27.0625				TRUE
12-00127	AT7519	707	1	24		33.0211	1	-7.82438	14.1447	44.0336	142.749	9.55996	1	0.00517969	44.6568	-3632.85	-892.262	AT7519	33.4122	10.9555	1.12981	55.1809	71.8713	32.7189	1.22234	ACUTE MYELOID LEUKAEMIA (AML) AND RELATED PRECURSOR NEOPLASMS	-29.8888				TRUE
12-00127	Axitinib (AG-013736)	707	1	24		17.8314	1	-7.81673	5.30168	24.0549	328.728	7.51735	1	-0.0323598	5.33028	24.0807	341.813	Axitinib	15.0176	8.54997	1.1468	75.9593	146.07	15.2342	0.937064	ACUTE MYELOID LEUKAEMIA (AML) AND RELATED PRECURSOR NEOPLASMS	-18.7533				TRUE
12-00127	AZD1480	707	1	24		15.1897	1	-5.55798	26.1655	48.6089	3827.4	8.67224	1	-0.00424401	26.1655	48.4893	3511.3	AZD1480	29.4384	11.4419	0.0601422	20.9228	1000000	30.3458	1.59159	ACUTE MYELOID LEUKAEMIA (AML) AND RELATED PRECURSOR NEOPLASMS	-22.336				TRUE
12-00127	Barasertib (AZD1152-HQPA)	707	1	24		12.8457	1	-6.86696	24.9815	29.7216	56.9311	4.41117	1	-1.95668e-05	21.4004	35.7861	1577	AZD1152-HQPA	28.6982	4.57301	0.838493	70.3507	1.97771	28.6883	0.2039	ACUTE MYELOID LEUKAEMIA (AML) AND RELATED PRECURSOR NEOPLASMS	-4.7398				TRUE
12-00127	BEZ235	707	1	24		58.1171	1	-9.33433	5.66859	434.478	11873.3	18.2358	1	-0.00185812	5.66789	88.6706	8996	Dactolisib	6.94703	19.365	4	0	7623.13	5.22074	2.61819	ACUTE MYELOID LEUKAEMIA (AML) AND RELATED PRECURSOR NEOPLASMS	-71.8685				TRUE
12-00127	BI-2536	707	1	24		31.0398	1	-2.29383	5.74981	53.1829	21.5766	10.373	1	-0.00500167	40.9596	64.333	3117.9	BI 2536	48.9732	10.3725	2.07852	46.7734	18.8589	49.0397	0.0510686	ACUTE MYELOID LEUKAEMIA (AML) AND RELATED PRECURSOR NEOPLASMS	-35.0372				TRUE
12-00127	BMS-345541	707	1	24		40.9461	1	-0.0696688	-273.269	367.587	2137.13	17.3223	1	-0.000195353	-257.941	90.3451	-6247.55	BMS-345541	27.7045	18.5583	0.579086	0	3145.79	27.2714	1.33087	ACUTE MYELOID LEUKAEMIA (AML) AND RELATED PRECURSOR NEOPLASMS	-72.9856				TRUE
12-00127	Bosutinib (SKI-606)	707	1	24		3.96252	1	-0.409718	-72.5468	19.7935	3.29628	3.10154	1	-0.00451781	-344.666	14.616	-568.474	Bosutinib	5.89981	5.85048	4	85.3265	325.577	7.62365	1.05383	ACUTE MYELOID LEUKAEMIA (AML) AND RELATED PRECURSOR NEOPLASMS	-29.7222				TRUE
12-00127	Canertinib (CI-1033)	707	1	24		0.75563	1	-1.03976	10.8827	58.9088	331.971	3.02268	1	-0.00194671	-841.431	55.9422	-1535.06	Canertinib	35.6428	3.32368	0.631629	36.482	217.074	35.7504	0.456174	ACUTE MYELOID LEUKAEMIA (AML) AND RELATED PRECURSOR NEOPLASMS	-44.986				TRUE
12-00127	Cediranib (AZD2171)	707	1	24		73.9672	1	10.4759	-251.235	-6.10458	11052.5	7.52737	1	0.00234074	-133.955	-6.10619	10004	Cediranib	-7.1713	27.9859	0.0667285	100	1000000	0	2.50505	ACUTE MYELOID LEUKAEMIA (AML) AND RELATED PRECURSOR NEOPLASMS	63.6239				TRUE
12-00127	CHIR-99021	707	1	24		60.8814	1	0.221665	-359.38	91.1294	73998.9	13.3026	1	0.00194432	-64.9787	1517.75	-1418.17	CHIR-99021	-18.9309	46.3181	0	100	301.615	0	11.033	ACUTE MYELOID LEUKAEMIA (AML) AND RELATED PRECURSOR NEOPLASMS	117.72				TRUE
12-00127	CI-1040 (PD184352)	707	1	24		31.0398	1	-1.38983	18.7445	93.979	3104.39	13.3591	1	-0.000382951	-61.7093	84.6676	-483.894	PD184352	33.5663	16.9567	0.650926	0	2002.26	30.519	2.2941	ACUTE MYELOID LEUKAEMIA (AML) AND RELATED PRECURSOR NEOPLASMS	-62.8252				TRUE
12-00127	Crenolanib	707	1	24		48.3601	0	0	0	0	0	#NUM!	1	0.0104737	17.1531	43.8401	419.961	Crenolanib		21.7347	1.10493	69.301	0.00104364	30.6988		ACUTE MYELOID LEUKAEMIA (AML) AND RELATED PRECURSOR NEOPLASMS					TRUE
12-00127	Crenolanib	707	2	24		45.5691	1	5.39102	26.4157	43.0611	293.259	20.4177	1	0.0316244	26.2505	42.9888	337.957	Crenolanib	34.1489	21.8736	0	31.8956	0.0338064	34.0522	2.66457	ACUTE MYELOID LEUKAEMIA (AML) AND RELATED PRECURSOR NEOPLASMS	16.6454				TRUE
12-00127	Crizotinib (PF-2341066)	707	1	24		-3.30211	1	-0.0554094	-375.593	495.248	4701.84	4.12412	1	-0.00122381	-1688.74	62.4535	-2697.34	Crizotinib	29.3072	7.40379	0.711367	13.0585	1359.44	29.6437	1.15524	ACUTE MYELOID LEUKAEMIA (AML) AND RELATED PRECURSOR NEOPLASMS	-78.9083				TRUE
12-00127	CYT387	707	1	24		6.7646	1	-1.96156	-49.2115	-9.15969	167.078	3.02635	1	-0.00590458	-125.042	-9.34176	-90.1017	Momelotinib	-24.3707	30.2401	1	100	1111.11	0	8.51308	ACUTE MYELOID LEUKAEMIA (AML) AND RELATED PRECURSOR NEOPLASMS	-39.7437				TRUE
12-00127	Dasatinib	707	1	24		38.5582	1	9.28604	-49.5074	-0.387213	383.253	6.65364	1	0.0431282	-49.499	-0.386821	363.374	Dasatinib	-7.5343	20.2849	0	100	1000000	0	2.63194	ACUTE MYELOID LEUKAEMIA (AML) AND RELATED PRECURSOR NEOPLASMS	49.1135				TRUE
12-00127	Dasatinib	707	2	24		14.3569	1	6.73017	6.27697	28.3667	365.737	4.76921	1	0.0438788	6.29651	28.3662	347.528	Dasatinib	24.9953	8.71519	4	74.8117	1.10078	24.8571	1.92155	ACUTE MYELOID LEUKAEMIA (AML) AND RELATED PRECURSOR NEOPLASMS	22.0644				TRUE
12-00127	Dasatinib	707	3	24		11.8876	1	-1.70488	-6.07979	244.216	2775.39	5.33794	1	-0.00467901	-8.27826	39.2745	657.125	Dasatinib	-2.47914	7.26345	4	0	1217.07	1.42429	1.77706	ACUTE MYELOID LEUKAEMIA (AML) AND RELATED PRECURSOR NEOPLASMS	-37.3615				TRUE
12-00127	Doramapimod (BIRB 796)	707	1	24		6.7646	1	6.91403	-28.5346	-22.4421	383.269	3.56148	1	0.0284275	-28.5282	-22.4408	378.522	Doramapimod	-25.4567	25.8376	1	100	123.457	0	8.89242	ACUTE MYELOID LEUKAEMIA (AML) AND RELATED PRECURSOR NEOPLASMS	6.0925				TRUE
12-00127	Dovitinib (CHIR-258)	707	1	24		37.2053	1	0.174142	64.4563	66.7766	5613.2	12.5287	1	0.00437932	45.2065	69.3338	7401.77	Dovitinib	65.8792	12.5134	0.376496	33.247	0.00162528	65.948	0.21606	ACUTE MYELOID LEUKAEMIA (AML) AND RELATED PRECURSOR NEOPLASMS	0.615769				TRUE
12-00127	Erlotinib	707	1	24		9.82316	1	-1.16934	20.5243	378.353	127063	6.34546	1	0.00152594	426.744	20.6585	11853.3	Erlotinib	22.84	9.02926	0.0603634	37.7088	1000000	23.8787	0.849282	ACUTE MYELOID LEUKAEMIA (AML) AND RELATED PRECURSOR NEOPLASMS	-17.4111				TRUE
12-00127	Flavopiridol	707	1	24		3.3823	1	-2.26698	-0.924117	72.0466	124.7	2.90322	1	-0.012301	-40.3285	71.3122	67.1066	Alvocidib	47.5795	2.91885	2.38326	28.064	126.837	47.6396	0.0934146	ACUTE MYELOID LEUKAEMIA (AML) AND RELATED PRECURSOR NEOPLASMS	-72.4807				TRUE
12-00127	Foretinib (XL880)	707	1	24		15.1897	1	-5.2417	-2426.94	51.4636	6.08828	9.85615	1	0.0103586	38.5719	50.3024	1209.24	Foretinib	50.4554	15.6205	0	6.98829	1e-06	46.5059	1.78771	ACUTE MYELOID LEUKAEMIA (AML) AND RELATED PRECURSOR NEOPLASMS	-34.5925				TRUE
12-00127	GDC-0879	707	1	24		29.0586	1	0.365827	-43.1807	45.1999	5.46393	8.38383	1	0.0201052	-38.2561	-15.2434	777.807	GDC-0879	-25.7052	28.5383	1	100	13.717	0	8.97924	ACUTE MYELOID LEUKAEMIA (AML) AND RELATED PRECURSOR NEOPLASMS	31.5				TRUE
12-00127	GDC-0941	707	1	24		6.80064	1	-0.0713362	-220.237	289.035	90.5528	8.13342	1	-0.000254512	-658.659	87.7326	-9948.31	Pictilisib	47.1225	8.70711	0.382521	0	520.89	47.1142	0.175839	ACUTE MYELOID LEUKAEMIA (AML) AND RELATED PRECURSOR NEOPLASMS	-59.446				TRUE
12-00127	GDC-0941	707	2	24		18.4918	1	-0.607764	-32.0596	36.2716	15.7832	6.33009	1	-0.0209383	-54.5256	30.7845	-15.545	Pictilisib	24.0411	6.70816	0.945259	64.8184	97.1715	23.9783	0.272157	ACUTE MYELOID LEUKAEMIA (AML) AND RELATED PRECURSOR NEOPLASMS	-34.2933				TRUE
12-00127	Gefitinib	707	1	24		16.6238	1	-0.527037	0.243872	23.5425	513.444	6.82713	1	-0.00685365	6.75764	22.1701	2084.38	Gefitinib	11.0853	6.82806	0.513872	76.2981	503.153	11.0922	0.00667761	ACUTE MYELOID LEUKAEMIA (AML) AND RELATED PRECURSOR NEOPLASMS	-16.262				TRUE
12-00127	Go6976	707	1	24		17.588	1	-9.80793	-29.2037	-1.69497	360.555	6.0325	1	-0.00228017	-57.3113	0.193475	42.2226	Go6976	-15.3373	20.73	2.02284	100	106307	0	5.35756	ACUTE MYELOID LEUKAEMIA (AML) AND RELATED PRECURSOR NEOPLASMS	-27.5087				TRUE
12-00127	GSK-1838705A	707	1	24		40.2857	1	8.49285	-122.159	13.7058	11249.4	4.87492	1	0.00268994	-22.9791	13.7054	7924.2	GSK-1838705A	12.9454	13.685	0	83.0311	290.319	8.48444	1.87843	ACUTE MYELOID LEUKAEMIA (AML) AND RELATED PRECURSOR NEOPLASMS	36.5442				TRUE
12-00127	GSK-1904529A	707	1	24		48.7051	1	8.35267	-91.3539	28.2967	10579.7	5.12691	1	0.00205145	-22.6708	28.2953	8915.21	GSK-1904529A	27.2421	16.893	1.47279	78.276	0.00175428	21.724	2.38047	ACUTE MYELOID LEUKAEMIA (AML) AND RELATED PRECURSOR NEOPLASMS	45.9999				TRUE
12-00127	GSK690693	707	1	24		17.8314	1	0.383198	-32.2822	46.3323	102.334	4.48341	1	0.00263904	-16.5009	1312.72	-1362.59	GSK-690693	-1.43335	15.15	0	100	7.45315	0	3.91957	ACUTE MYELOID LEUKAEMIA (AML) AND RELATED PRECURSOR NEOPLASMS	42.1552				TRUE
12-00127	GW-2580	707	1	24		14.2057	1	-6.52425	25.5594	55.6277	39.573	5.32174	1	-0.0280222	-2119.82	55.8845	-138.741	GW-2580	50.794	5.42119	1.33768	43.6659	16.0917	51.1882	0.748862	ACUTE MYELOID LEUKAEMIA (AML) AND RELATED PRECURSOR NEOPLASMS	-30.0384				TRUE
12-00127	Ibrutinib (PCI-32765)	707	1	24		18.4918	1	-0.860636	-7.65628	660.62	106835	6.66559	1	-0.000127853	-244.384	113.759	-5303.7	Ibrutinib	6.71015	8.27466	1.77807	0	6360.37	10.0187	1.35843	ACUTE MYELOID LEUKAEMIA (AML) AND RELATED PRECURSOR NEOPLASMS	-76.6934				TRUE
12-00127	Idelalisib	707	1	24		16.9115	1	-12.9146	33.7065	51.9859	2051.38	5.71932	1	-0.00829511	33.7062	51.9719	2300.56	Idelalisib	38.0993	8.50803	0.103806	0	30469.3	38.8542	1.49215	ACUTE MYELOID LEUKAEMIA (AML) AND RELATED PRECURSOR NEOPLASMS	-18.2794				TRUE
12-00127	Imatinib	707	1	24		21.1576	1	-0.628066	26.9437	66.0834	726.427	7.72237	1	-0.00112463	-1023.65	57.8638	-3285.66	Imatinib	43.4284	7.74152	0.201683	0	1400.79	43.5637	0.263994	ACUTE MYELOID LEUKAEMIA (AML) AND RELATED PRECURSOR NEOPLASMS	-29.8296				TRUE
12-00127	INK-128	707	1	24		17.3794	1	-1.3085	14.4512	64.6153	14.6568	7.39023	1	-0.0241639	-1530.98	65.0597	-151.5	MLN-0128	57.0074	7.41411	1.11742	35.3076	9.09181	57.1208	0.115747	ACUTE MYELOID LEUKAEMIA (AML) AND RELATED PRECURSOR NEOPLASMS	-36.5854				TRUE
12-00127	JAK Inhibitor I	707	1	24		9.47044	1	0.059747	-15.7134	8.18346	598.248	5.12404	1	0.00278057	-9.58832	-1.86968	3243.86	JAK Inhibitor I	-3.59437	6.30734	0.558974	100	4428.54	0	1.25557	ACUTE MYELOID LEUKAEMIA (AML) AND RELATED PRECURSOR NEOPLASMS	2.3448				TRUE
12-00127	JNJ-28312141	707	1	24		34.3419	1	5.36616	6.13191	44.5163	5438.83	11.0742	1	0.00398337	7.54419	44.5266	3976.29	JNJ-28312141	40.9294	15.9177	3.25018	58.6376	12.1671	40.364	2.28458	ACUTE MYELOID LEUKAEMIA (AML) AND RELATED PRECURSOR NEOPLASMS	36.9764				TRUE
12-00127	JNJ-7706621	707	1	24		3.3823	1	-0.458099	-16.2549	88.6164	184.478	5.17256	1	-0.00243769	-702.245	68.1408	-1040.79	JNJ-7706621	43.2204	5.22974	0.661436	20.1388	263.795	43.2015	0.262227	ACUTE MYELOID LEUKAEMIA (AML) AND RELATED PRECURSOR NEOPLASMS	-65.911				TRUE
12-00127	KI20227	707	1	24		70.0047	1	-0.0419152	-40.9899	47.4212	29.2651	21.7409	1	-2.93413e-05	-24.2293	45.9154	14231.8	KI20227	5.56111	21.7651	0.160491	75.7932	770558	5.59771	0.140832	ACUTE MYELOID LEUKAEMIA (AML) AND RELATED PRECURSOR NEOPLASMS	-6.08001				TRUE
12-00127	KW-2449	707	1	24		101.045	1	0.065081	-24.8394	65.2959	6230.74	28.8029	1	9.63882e-05	-39.45	61.7966	8032.86	KW-2449	24.3407	28.9766	0	51.3309	764410	24.3346	0.835574	ACUTE MYELOID LEUKAEMIA (AML) AND RELATED PRECURSOR NEOPLASMS	9.55012				TRUE
12-00127	Lapatinib	707	1	24		57.4276	1	0.545906	0.814679	66.1721	10.5315	18.1333	1	0.0198118	-2.25717	23.6906	684	Lapatinib	11.7159	20.6571	0	74.8737	122.795	12.5632	2.56121	ACUTE MYELOID LEUKAEMIA (AML) AND RELATED PRECURSOR NEOPLASMS	28.8131				TRUE
12-00127	Lestaurtinib (CEP-701)	707	1	24		52.8337	1	-3.50236	5.74524	37.8293	24.54	15.6507	1	0.0355587	23.5798	206.776	-3041.34	Lestaurtinib	23.7912	15.762	1.43256	61.4411	16.0006	24.0814	0.846595	ACUTE MYELOID LEUKAEMIA (AML) AND RELATED PRECURSOR NEOPLASMS	-32.0827				TRUE
12-00127	Linifanib (ABT-869)	707	1	24		19.6463	1	-10.0329	16.3771	245.747	11047.5	11.9043	1	-0.00164329	16.3781	1302.59	11818.2	Linifanib	17.4641	19.8919	0.448073	0	8999.36	22.4749	3.82012	ACUTE MYELOID LEUKAEMIA (AML) AND RELATED PRECURSOR NEOPLASMS	-61.7101				TRUE
12-00127	LY-333531	707	1	24		-6.04502	1	-0.295503	-188.85	96.4518	4.64158	4.46812	1	-0.00392832	-2472.34	59.4338	-878.263	Ruboxistaurin	30.9347	11.6293	1.16287	31.2836	430.758	32.8506	1.67373	ACUTE MYELOID LEUKAEMIA (AML) AND RELATED PRECURSOR NEOPLASMS	-93.2436				TRUE
12-00127	Masitinib (AB-1010)	707	1	24		23.1148	1	5.66465	-10.9943	15.9688	7081.82	7.22119	1	0.00159864	-10.4456	15.9061	8668.01	Masitinib	14.4617	10.5872	1.71205	85.8113	17.3009	13.0427	1.3607	ACUTE MYELOID LEUKAEMIA (AML) AND RELATED PRECURSOR NEOPLASMS	23.6183				TRUE
12-00127	MGCD-265	707	1	24		6.7646	1	-1.44406	41.4439	59.454	209.039	5.48646	1	-0.00988131	44.5935	60.3108	529.978	MGCD-265	51.9821	6.01384	0.379602	37.6608	3.16177	52.198	0.493171	ACUTE MYELOID LEUKAEMIA (AML) AND RELATED PRECURSOR NEOPLASMS	-17.597				TRUE
12-00127	Midostaurin	707	1	24		27.7349	1	8.30314	17.1307	43.515	1168.39	8.75901	1	0.0135692	17.1328	43.5148	1141.82	Midostaurin	34.9215	14.4788	0.644156	65.5197	1e-06	34.4801	3.88563	ACUTE MYELOID LEUKAEMIA (AML) AND RELATED PRECURSOR NEOPLASMS	26.3843				TRUE
12-00127	MK-2206	707	1	24		6.7646	1	-5.85184	16.3895	44.9068	4779.18	4.75089	1	-0.00335364	16.39	44.5305	3955.25	MK-2206	19.5934	7.75089	0.23001	0	180931	20.2959	1.74897	ACUTE MYELOID LEUKAEMIA (AML) AND RELATED PRECURSOR NEOPLASMS	-28.1431				TRUE
12-00127	MLN120B	707	1	24		27.0773	1	2.75561	-0.230746	90.9287	4.01707	9.77421	1	0.00258057	-303.568	4.12818	6297.17	MLN120B	0.803883	11.4381	0	94.73	1000000	2.63499	1.03515	ACUTE MYELOID LEUKAEMIA (AML) AND RELATED PRECURSOR NEOPLASMS	16.9824				TRUE
12-00127	Motesanib (AMG-706)	707	1	24		35.5145	1	-22.8533	-32.6057	3.73951	69.1577	14.1703	1	-4.0277e-05	-50.4423	22.243	-9674.87	Motesanib	-5.18043	22.6854	0	100	1000000	0	3.72514	ACUTE MYELOID LEUKAEMIA (AML) AND RELATED PRECURSOR NEOPLASMS	-36.3452				TRUE
12-00127	Neratinib (HKI-272)	707	1	24		23.1148	1	-1.17208	-42.1123	59.5263	16.3481	10.953	1	-0.0127522	-42.0654	60.8082	-0.834516	Neratinib	48.9925	11.7651	1.47697	40.496	39.6227	48.7715	0.326736	ACUTE MYELOID LEUKAEMIA (AML) AND RELATED PRECURSOR NEOPLASMS	-55.9719				TRUE
12-00127	NF-kB Activation Inhibitor	707	1	24		0.67646	1	-2.11822	46.6589	92.8424	224.846	2.34162	1	-0.00824292	35.8598	92.1317	191.494	NF-kB Activation Inhibitor	73.2396	5.45263	0.495538	0	32.9835	73.1594	1.57958	ACUTE MYELOID LEUKAEMIA (AML) AND RELATED PRECURSOR NEOPLASMS	-46.0454				TRUE
12-00127	Nilotinib	707	1	24		18.9409	1	0.976377	-162.189	12.124	47687.9	3.60613	1	0.000348937	-23.2124	22.5823	3394.92	Nilotinib	6.80153	11.1732	0	89.9887	17.1759	5.00567	2.30294	ACUTE MYELOID LEUKAEMIA (AML) AND RELATED PRECURSOR NEOPLASMS	31.0887				TRUE
12-00127	Nilotinib	707	2	24		49.8714	1	11.3724	-58.6836	-12.588	1036.35	20.1343	1	0.0136021	-58.6791	-12.5863	1052.82	Nilotinib	-28.4403	41.9581	1	100	13.717	0	9.93463	ACUTE MYELOID LEUKAEMIA (AML) AND RELATED PRECURSOR NEOPLASMS	46.0956				TRUE
12-00127	Nilotinib	707	3	24		7.92506	1	-0.84381	-32.4851	43.338	293.865	4.08711	1	-0.00173016	-3329.42	37.3535	-2304.51	Nilotinib	7.77556	13.4455	2.74831	61.2153	910.265	14.1042	3.04122	ACUTE MYELOID LEUKAEMIA (AML) AND RELATED PRECURSOR NEOPLASMS	-66.8333				TRUE
12-00127	NVP-TAE684	707	1	24		17.8314	1	-13.7449	18.5401	33.7925	195.326	6.62165	1	-6.48042e-05	13.4187	117.612	31377.7	NVP-TAE684	27.6467	8.1413	0.805745	67.3492	16.8288	27.8982	1.12455	ACUTE MYELOID LEUKAEMIA (AML) AND RELATED PRECURSOR NEOPLASMS	-15.2524				TRUE
12-00127	Pazopanib (GW786034)	707	1	24		17.3794	1	-2.5382	24.7245	101.378	12512.6	5.09801	1	-0.00452549	24.5881	52.396	3752.73	Pazopanib	26.7798	8.41134	0.158378	0	125386	28.8357	1.58213	ACUTE MYELOID LEUKAEMIA (AML) AND RELATED PRECURSOR NEOPLASMS	-27.7089				TRUE
12-00127	PD173955	707	1	24		17.171	1	-0.915108	-39.1992	34.2761	1051.62	11.2671	1	-0.000710479	-539.295	25.3229	-2973.34	PD173955	-12.8619	25.8425	4	74.1327	2388.74	5.62196	6.45999	ACUTE MYELOID LEUKAEMIA (AML) AND RELATED PRECURSOR NEOPLASMS	-63.8174				TRUE
12-00127	PHA-665752	707	1	24		12.548	1	-7.90134	15.2015	59.7602	4197.38	3.81215	1	-0.00432547	15.202	59.7141	3754.06	PHA-665752	21.0708	10.8651	0.400085	0	17651.2	20.1151	2.7743	ACUTE MYELOID LEUKAEMIA (AML) AND RELATED PRECURSOR NEOPLASMS	-44.512				TRUE
12-00127	PI-103	707	1	24		12.8457	1	-8.00632	34.505	62.7254	298.897	5.08867	1	-0.0385449	34.5135	62.7097	325.53	PI-103	49.5331	7.77018	0.301252	17.0238	80.9144	50.1631	1.72774	ACUTE MYELOID LEUKAEMIA (AML) AND RELATED PRECURSOR NEOPLASMS	-28.2204				TRUE
12-00127	PLX-4720	707	1	24		18.4918	1	-1.68071	-6.14183	16.829	472.723	6.85626	1	-0.00137482	-127.679	17.2747	-1180.36	PLX-4720	4.50004	7.59396	4	81.976	1156.22	5.89929	1.26348	ACUTE MYELOID LEUKAEMIA (AML) AND RELATED PRECURSOR NEOPLASMS	-22.7759				TRUE
12-00127	Ponatinib (AP24534)	707	1	24		0.67646	1	-0.187421	-31.9003	190.148	450.25	3.83911	1	-0.00672497	-1902.61	86.5675	-536.374	Ponatinib	54.3436	4.6885	0.425605	0	22.7503	54.4654	0.395761	ACUTE MYELOID LEUKAEMIA (AML) AND RELATED PRECURSOR NEOPLASMS	-63.2649				TRUE
12-00127	Ponatinib (AP24534)	707	2	24		19.6463	1	-9.44484	28.2124	62.977	259.917	8.12862	1	-0.0533602	28.2157	62.9765	289.296	Ponatinib	35.3188	9.81723	0.296008	0	254.56	37.0482	2.70498	ACUTE MYELOID LEUKAEMIA (AML) AND RELATED PRECURSOR NEOPLASMS	-34.7645				TRUE
12-00127	Ponatinib (AP24534)	707	3	24		3.30211	1	-0.506952	-7.87979	327.108	5002.08	7.38211	1	-0.0021995	-943.959	110.547	-999.049	Ponatinib	27.2683	10.3735	0.957099	0	187.801	28.1427	0.770207	ACUTE MYELOID LEUKAEMIA (AML) AND RELATED PRECURSOR NEOPLASMS	-97.5436				TRUE
12-00127	PP242	707	1	24		27.0773	1	-1.90975	-70.0608	41.8318	6.62212	8.47651	1	-8.8678e-05	19.3949	53.1438	-1661.78	PP242	39.8563	8.48891	2.59435	58.3336	14.4005	39.819	0.0774919	ACUTE MYELOID LEUKAEMIA (AML) AND RELATED PRECURSOR NEOPLASMS	-22.2994				TRUE
12-00127	Quizartinib (AC220)	707	1	24		4.05876	1	-0.241842	-73.114	120.463	5.47603	4.0884	1	-0.00170681	-1964.86	89.728	-2199.21	Quizartinib	67.3289	4.41722	0.450604	0	56.5334	67.3556	0.20622	ACUTE MYELOID LEUKAEMIA (AML) AND RELATED PRECURSOR NEOPLASMS	-59.0064				TRUE
12-00127	Quizartinib (AC220)	707	2	24		21.9132	1	-1.26392	21.1164	69.1736	28.2397	8.29235	1	-0.0110125	-331.665	69.7321	-210.639	Quizartinib	61.9658	8.32455	1.05378	30.8225	14.156	62.1176	0.149704	ACUTE MYELOID LEUKAEMIA (AML) AND RELATED PRECURSOR NEOPLASMS	-34.2622				TRUE
12-00127	RAF265 (CHIR-265)	707	1	24		28.7138	1	-1.91279	4.2863	70.2222	40.5075	9.81371	1	-0.0181722	-2423.63	70.3398	-192.864	RAF265	58.77	9.83041	1.72553	29.599	36.9024	58.8006	0.107174	ACUTE MYELOID LEUKAEMIA (AML) AND RELATED PRECURSOR NEOPLASMS	-58.5545				TRUE
12-00127	Rapamycin	707	1	24		12.09	1	-0.685631	22.8388	117.473	22760.2	9.72025	1	-0.00013508	-134.136	73.5457	-8876.38	Sirolimus	32.1411	10.6939	0.237671	0	8712.28	32.8309	1.04027	ACUTE MYELOID LEUKAEMIA (AML) AND RELATED PRECURSOR NEOPLASMS	-33.736				TRUE
12-00127	Roscovitine (CYC-202)	707	1	24		6.7646	1	-0.688356	18.6776	128.937	12631.5	3.29647	1	-0.000289239	-443.195	72.2598	-7633.75	Seliciclib	33.4254	6.16736	0.372222	0	2717.25	33.9927	1.30637	ACUTE MYELOID LEUKAEMIA (AML) AND RELATED PRECURSOR NEOPLASMS	-49.7113				TRUE
12-00127	SB-431542	707	1	24		18.8907	1	8.18641	7.05773	25.1954	41.1496	8.74718	1	0.00186763	-31.1712	13.352	10264.4	SB-431542	10.0806	10.9607	0	78.1121	22.1025	10.944	1.83899	ACUTE MYELOID LEUKAEMIA (AML) AND RELATED PRECURSOR NEOPLASMS	18.1354				TRUE
12-00127	Selumetinib (AZD6244)	707	1	24		85.1944	1	9.31839	-13.8916	32.4683	1202.13	29.7223	1	0.000933174	-7.29444	3438.16	-4681.08	Selumetinib	17.5689	35.9635	0	65.8602	1000000	17.0699	6.79114	ACUTE MYELOID LEUKAEMIA (AML) AND RELATED PRECURSOR NEOPLASMS	46.3599				TRUE
12-00127	SGX-523	707	1	24		23.7752	1	-0.0488788	-170.736	144.762	266.012	14.6321	1	-0.00353417	-16.6308	14.1421	3896.5	SGX-523	-11.7138	19.881	4	0	15769.2	0.568523	4.29041	ACUTE MYELOID LEUKAEMIA (AML) AND RELATED PRECURSOR NEOPLASMS	-25.3565				TRUE
12-00127	SNS-032 (BMS-387032)	707	1	24		6.04502	1	-0.992064	4.58931	81.7627	41.6894	4.51637	1	-0.00931451	-1303.52	79.8745	-332.932	SNS-032	65.4169	4.52264	0.938181	18.0332	36.3633	65.4459	0.05644	ACUTE MYELOID LEUKAEMIA (AML) AND RELATED PRECURSOR NEOPLASMS	-57.6058				TRUE
12-00127	Sorafenib	707	1	24		8.79398	1	-0.871106	-31.33	28.407	185.033	6.5181	1	-0.00359774	-1238.04	22.7095	-894.356	Sorafenib	4.1183	13.8129	4	71.916	1227.82	8.93602	3.17298	ACUTE MYELOID LEUKAEMIA (AML) AND RELATED PRECURSOR NEOPLASMS	-52.3326				TRUE
12-00127	Sorafenib	707	2	24		7.55626	1	-1.02767	26.3501	67.4984	603.626	6.04831	1	-0.00110977	-1406.21	63.9438	-3322.24	Sorafenib	44.0821	6.84188	0.280028	0	916.089	44.1005	0.661489	ACUTE MYELOID LEUKAEMIA (AML) AND RELATED PRECURSOR NEOPLASMS	-38.1464				TRUE
12-00127	Sorafenib	707	3	24		4.62295	1	-2.7999	9.88029	68.5992	753.304	5.03504	1	-0.00458972	8.71739	67.618	824.139	Sorafenib	32.9175	7.44544	0.953399	16.7931	931.82	31.0326	1.81569	ACUTE MYELOID LEUKAEMIA (AML) AND RELATED PRECURSOR NEOPLASMS	-58.676				TRUE
12-00127	Staurosporine	707	1	24		262.848	1	-0.0101322	-1406.31	1438.31	1.88101e+07	94.0961	1	0.00216558	-259.988	-38.2386	9494.08	Staurosporine	-61.9925	113.787	0	100	1000000	0	21.6549	ACUTE MYELOID LEUKAEMIA (AML) AND RELATED PRECURSOR NEOPLASMS	-47.3497				TRUE
12-00127	STO609	707	1	24		10.1469	1	-0.299987	-42.2463	47.7595	16717.4	4.91292	1	-0.000549337	-1044.48	-0.950671	-6533.24	STO609	-19.1731	22.2035	1	100	10000	0	6.69748	ACUTE MYELOID LEUKAEMIA (AML) AND RELATED PRECURSOR NEOPLASMS	-31.9946				TRUE
12-00127	Sunitinib	707	1	24		35.8524	1	-0.0054716	12.1728	44.0174	291.27	12.9505	1	0.0224145	-1.22859	31.339	958.629	Sunitinib	28.0053	12.9508	0	43.9894	1e-06	28.0053	0.025074	ACUTE MYELOID LEUKAEMIA (AML) AND RELATED PRECURSOR NEOPLASMS	-0.287109				TRUE
12-00127	Sunitinib	707	2	24		21.1576	0	0	0	0	0	#NUM!	1	0.0198742	28.9688	44.0823	930.341	Sunitinib		7.69229	0	15.2871	1e-06	42.3565		ACUTE MYELOID LEUKAEMIA (AML) AND RELATED PRECURSOR NEOPLASMS					TRUE
12-00127	Sunitinib	707	3	24		-1.32085	1	-0.307807	-51.8987	64.2939	4.85019	3.85637	1	-0.049713	-271.53	37.6311	-36.8934	Sunitinib	22.5451	5.17279	0.891772	53.933	36.9315	23.052	0.534385	ACUTE MYELOID LEUKAEMIA (AML) AND RELATED PRECURSOR NEOPLASMS	-50.373				TRUE
12-00127	Tandutinib (MLN518)	707	1	24		36.5288	1	-1.33054	33.7705	63.5191	147.201	11.0536	1	-0.0046156	-784.118	62.5968	-725.304	Tandutinib	52.68	11.4582	0.482259	32.6665	15.8458	52.8269	0.542242	ACUTE MYELOID LEUKAEMIA (AML) AND RELATED PRECURSOR NEOPLASMS	-28.4268				TRUE
12-00127	TG100-115	707	1	24		11.2272	1	-0.401099	-111.763	25.0443	4.3553	6.35264	1	-0.00568725	-663.975	15.046	-479.791	TG100-115	1.99671	13.6741	0.85497	0	36735.1	5.02279	2.72605	ACUTE MYELOID LEUKAEMIA (AML) AND RELATED PRECURSOR NEOPLASMS	-47.0629				TRUE
12-00127	TG101348	707	1	24		15.8501	1	-2.66714	16.2785	54.2739	92.3146	4.35381	1	-0.0256761	10.2789	54.1071	86.4039	Fedratinib	43.2709	5.48744	1.15768	44.6896	46.5036	43.5019	0.730371	ACUTE MYELOID LEUKAEMIA (AML) AND RELATED PRECURSOR NEOPLASMS	-37.7616				TRUE
12-00127	Tofacitinib (CP-690550)	707	1	24		48.3601	1	0.0893231	-13.5301	41.7367	562.853	18.5679	1	0.00144285	-234.709	17.137	11792	Tofacitinib	14.616	18.7629	0	70.7717	1000000	14.6141	0.70764	ACUTE MYELOID LEUKAEMIA (AML) AND RELATED PRECURSOR NEOPLASMS	8.07414				TRUE
12-00127	Tozasertib (VX-680)	707	1	24		13.5292	1	-6.91952	-25.1673	-11.6189	35.0865	6.30466	1	0.00146341	-28.2301	-12.066	8807.9	Tozasertib	-13.5497	16.0806	1	100	370.37	0	4.73312	ACUTE MYELOID LEUKAEMIA (AML) AND RELATED PRECURSOR NEOPLASMS	-13.528				TRUE
12-00127	Trametinib (GSK1120212)	707	1	24		35.6628	0	0	0	0	0	#NUM!	1	0.00171082	1798.07	14.9171	12213.5	Trametinib		26.029	4	0	9726.28	2.84522		ACUTE MYELOID LEUKAEMIA (AML) AND RELATED PRECURSOR NEOPLASMS					TRUE
12-00127	Vandetanib (ZD6474)	707	1	24		22.6688	1	-2.47531	17.4623	41.1735	677.441	7.6853	1	-0.00194198	3.10521	41.5527	338.4	Vandetanib	27.1476	8.18222	0.525554	56.094	104.365	27.7433	1.23243	ACUTE MYELOID LEUKAEMIA (AML) AND RELATED PRECURSOR NEOPLASMS	-23.6795				TRUE
12-00127	Vargetef	707	1	24		2.64169	1	-0.610324	-55.1606	54.9906	16.7176	2.28013	1	-0.0084057	-467.686	48.8791	-257.323	Nintedanib	34.857	3.95924	1.22336	48.5787	107.087	34.9188	0.586127	ACUTE MYELOID LEUKAEMIA (AML) AND RELATED PRECURSOR NEOPLASMS	-56.2159				TRUE
12-00127	Vatalanib (PTK787)	707	1	24		1.51125	1	-2.566	18.4748	52.2305	742.011	4.5328	1	-0.0029501	12.4	51.7356	652.417	Vatalanib	31.7967	4.73656	0.375997	18.1166	1394.4	31.999	1.38541	ACUTE MYELOID LEUKAEMIA (AML) AND RELATED PRECURSOR NEOPLASMS	-33.712				TRUE
12-00127	VX-745	707	1	24		8.79398	1	-1.10015	-14.2263	37.187	173.186	5.60642	1	-0.0031978	-244.596	35.8204	-508.787	VX 745	17.0677	7.2195	4	63.6761	421.493	17.4493	1.69086	ACUTE MYELOID LEUKAEMIA (AML) AND RELATED PRECURSOR NEOPLASMS	-47.8509				TRUE
12-00127	YM-155	707	1	24		3.77813	1	-4.52057	-20.3584	53.9587	8.02625	7.76936	1	-0.593446	-20.9629	53.9094	9.00969	Sepantronium bromide	34.0416	13.1321	4	45.4856	9.34935	38.6422	1.83233	ACUTE MYELOID LEUKAEMIA (AML) AND RELATED PRECURSOR NEOPLASMS	-74.2917				TRUE
12-00150	A-674563	722	1	24	12-00150	8.92547	1	-0.609167	30.4377	163.898	8721.56	3.87651	1	-0.000372289	-1166.39	100.662	-7853.43	A-674563	54.2441	9.36298	0.436551	0	217.229	54.9764	2.03612	ACUTE MYELOID LEUKAEMIA (AML) AND RELATED PRECURSOR NEOPLASMS	-66.9431
12-00150	Afatinib (BIBW-2992)	722	1	24	12-00150	20.4011	1	-8.35568	49.0608	87.5748	3408.6	10.7205	1	-0.00489819	49.0596	87.5587	3371.57	Afatinib	55.3494	13.3905	0.210674	0	94.1458	56.8947	3.00083	ACUTE MYELOID LEUKAEMIA (AML) AND RELATED PRECURSOR NEOPLASMS	-38.5093
12-00150	Alisertib (MLN8237)	722	1	24	12-00150	73.2848	1	7.41864	-865.294	20.5794	14305.4	9.48899	1	0.00191801	-53.2762	20.5786	9318.62	Alisertib	19.3501	22.4415	0	75.4504	1000000	12.2748	2.97333	ACUTE MYELOID LEUKAEMIA (AML) AND RELATED PRECURSOR NEOPLASMS	58.1174
12-00150	AT7519	722	1	24	12-00150	12.4319	1	-8.76029	34.6531	61.6429	345.204	7.88535	1	-0.0378586	34.6516	61.6394	354.076	AT7519	48.436	11.9365	0.291374	29.5398	18.0694	48.9349	2.08247	ACUTE MYELOID LEUKAEMIA (AML) AND RELATED PRECURSOR NEOPLASMS	-26.9898
12-00150	Axitinib (AG-013736)	722	1	24	12-00150	13.707	1	-6.90912	-135.877	46.1274	10.458	7.94688	1	-4.32885e-05	21.8668	57.3207	-9749.07	Axitinib	45.5568	11.6182	0	14.6649	1e-06	42.6676	1.24447	ACUTE MYELOID LEUKAEMIA (AML) AND RELATED PRECURSOR NEOPLASMS	-24.2159
12-00150	Barasertib (AZD1152-HQPA)	722	1	24	12-00150	28.5634	1	13.3862	19.8709	35.8842	1839.76	7.93378	1	0.00892095	19.8515	35.8817	2138.54	AZD1152-HQPA	31.7715	10.5516	4	67.8698	9.35129	31.8918	2.08858	ACUTE MYELOID LEUKAEMIA (AML) AND RELATED PRECURSOR NEOPLASMS	16.0133
12-00150	BEZ235	722	1	24	12-00150	168.946	0	0	0	0	0	#NUM!	1	-0.00142763	-12.2201	1475.66	12228.6	Dactolisib		60.4349	1.72423	0	28920.2	1.30772		ACUTE MYELOID LEUKAEMIA (AML) AND RELATED PRECURSOR NEOPLASMS
12-00150	BI-2536	722	1	24	12-00150	12.7507	1	-0.664125	48.3224	155.626	23640.7	5.31251	1	-0.000477071	28.2695	87.7829	1064.35	BI 2536	59.1233	7.34791	0.229553	0	52.8495	60.5176	1.46404	ACUTE MYELOID LEUKAEMIA (AML) AND RELATED PRECURSOR NEOPLASMS	-37.972
12-00150	BMS-345541	722	1	24	12-00150	49.4088	1	-10.0462	21.3711	64.9367	358.24	13.781	1	-0.0481232	21.3619	64.9352	363.407	BMS-345541	43.3739	16.7598	0.373472	0	872.145	42.9226	2.74888	ACUTE MYELOID LEUKAEMIA (AML) AND RELATED PRECURSOR NEOPLASMS	-43.5656
12-00150	Bortezomib (Velcade)	722	1	24	12-00150	-0.722019	1	-1.06306	-226.514	73.0308	3.66872	3.25615	1	-0.0510496	-417.475	70.5289	-25.7612	Bortezomib	63.6346	4.24742	2.27013	28.8847	25.237	63.4751	0.671094	ACUTE MYELOID LEUKAEMIA (AML) AND RELATED PRECURSOR NEOPLASMS	-59.0954
12-00150	Bosutinib (SKI-606)	722	1	24	12-00150	9.563	1	-5.98103	-53.8046	51.6575	11.6156	5.3362	1	-0.000542853	-217.359	59.9674	-4773.44	Bosutinib	50.8156	5.38149	4	48.2353	14.4111	50.2005	0.268843	ACUTE MYELOID LEUKAEMIA (AML) AND RELATED PRECURSOR NEOPLASMS	-28.4763
12-00150	Canertinib (CI-1033)	722	1	24	12-00150	101.89	1	10.6512	68.4566	-4.24137	1003.62	35.1694	1	-0.000602207	-21.4979	89.2794	2200.94	Canertinib	21.1133	35.8167	4	29.785	991.146	24.6222	1.75899	ACUTE MYELOID LEUKAEMIA (AML) AND RELATED PRECURSOR NEOPLASMS	-72.6979
12-00150	Cediranib (AZD2171)	722	1	24	12-00150	30.9204	1	-16.706	5.48572	34.0792	71.266	13.1602	1	5.2893e-05	-10.0341	49.6945	11665.7	Cediranib	26.9314	14.4608	4	65.9727	68.0345	25.7586	0.572219	ACUTE MYELOID LEUKAEMIA (AML) AND RELATED PRECURSOR NEOPLASMS	-28.5934
12-00150	CHIR-99021	722	1	24	12-00150	66.4256	1	2.40437	-96.0288	17.7584	2319.18	6.25666	1	0.000985007	-92.6634	32.9387	2156.74	CHIR-99021	-7.67872	44.7071	0	100	31.4412	0	10.1661	ACUTE MYELOID LEUKAEMIA (AML) AND RELATED PRECURSOR NEOPLASMS	110.495
12-00150	CI-1040 (PD184352)	722	1	24	12-00150	38.5707	1	-8.6931	30.9362	56.4354	369.003	14.4643	1	-0.0401614	30.9348	56.4356	369.563	PD184352	43.7	17.4995	0.125242	0	2979.32	43.5978	2.47806	ACUTE MYELOID LEUKAEMIA (AML) AND RELATED PRECURSOR NEOPLASMS	-25.4991
12-00150	Crenolanib	722	1	24	12-00150	47.7478	1	-0.0072972	-47.5072	101.596	236.21	33.7615	1	0.0185946	86.8891	17.507	9805.34	Crenolanib	27.1669	33.7612	0.0202486	40.9866	976653	27.1593	0.0144201	ACUTE MYELOID LEUKAEMIA (AML) AND RELATED PRECURSOR NEOPLASMS	-1.79291
12-00150	Crenolanib	722	2	24	12-00150	60.8844	1	-0.0244105	4.158	55.6204	10.492	41.86	1	0.0261209	16.0583	42.2232	736.587	Crenolanib	31.0072	41.8596	0.0210059	32.4043	977307	31.0088	0.022514	ACUTE MYELOID LEUKAEMIA (AML) AND RELATED PRECURSOR NEOPLASMS	-2.06514
12-00150	Crizotinib (PF-2341066)	722	1	24	12-00150	92.761	1	-3.62276	-49.955	65.433	949.816	36.8372	1	-0.00947889	-49.1565	64.453	1045.58	Crizotinib	-8.74595	52.201	2.34916	20.8633	2355.17	17.5279	11.9017	ACUTE MYELOID LEUKAEMIA (AML) AND RELATED PRECURSOR NEOPLASMS	-115.365
12-00150	CYT387	722	1	24	12-00150	59.9275	1	-0.62189	8.29681	58.3838	1689.99	19.3504	1	-0.000493449	-729.496	46.3532	-6348.4	Momelotinib	24.7022	19.4065	0.326062	0	15481.4	24.5724	0.183789	ACUTE MYELOID LEUKAEMIA (AML) AND RELATED PRECURSOR NEOPLASMS	-35.2413
12-00150	Dasatinib	722	1	24	12-00150	17.3284	1	-13.8415	28.5165	38.5382	19.9282	6.04861	1	0.0174158	-5.27656	35.6801	1064.52	Dasatinib	34.4698	6.52987	0.91384	62.5404	0.663024	34.886	0.837877	ACUTE MYELOID LEUKAEMIA (AML) AND RELATED PRECURSOR NEOPLASMS	-10.0217
12-00150	Dasatinib	722	2	24	12-00150	40.074	1	-8.37812	21.9996	49.1199	35.6337	11.2903	1	-0.475352	21.963	49.1268	36.3454	Dasatinib	35.7191	12.9264	0.229523	0	563.508	35.4936	1.76584	ACUTE MYELOID LEUKAEMIA (AML) AND RELATED PRECURSOR NEOPLASMS	-27.1204
12-00150	Dasatinib	722	3	24	12-00150	36.6582	0	0	0	0	0	#NUM!	1	-0.0600512	32.2302	49.6349	308.438	Dasatinib		15.6402	0.0357862	10.3495	999989	36.7402		ACUTE MYELOID LEUKAEMIA (AML) AND RELATED PRECURSOR NEOPLASMS
12-00150	Doramapimod (BIRB 796)	722	1	24	12-00150	28.8807	1	-6.42519	-102.907	38.4555	13.0888	9.32684	1	-0.132346	-2428.48	38.7116	-14.1435	Doramapimod	36.6069	13.2235	4	60.7169	28.6338	34.8208	1.17902	ACUTE MYELOID LEUKAEMIA (AML) AND RELATED PRECURSOR NEOPLASMS	-60.1169
12-00150	Dovitinib (CHIR-258)	722	1	24	12-00150	16.2454	1	-3.35581	18.3793	69.2426	523.648	6.27553	1	-0.00482615	15.5112	69.4211	607.69	Dovitinib	41.1387	12.1278	0.676269	18.5534	402.66	39.8912	2.16883	ACUTE MYELOID LEUKAEMIA (AML) AND RELATED PRECURSOR NEOPLASMS	-50.8604
12-00150	Erlotinib	722	1	24	12-00150	27.2844	1	-0.0804148	-14.2846	66.0052	125.937	9.48765	1	-0.00749143	24.7979	34.5601	2245.13	Erlotinib	27.5902	9.4802	0.0889134	17.0857	1000000	27.554	0.0318541	ACUTE MYELOID LEUKAEMIA (AML) AND RELATED PRECURSOR NEOPLASMS	-10.5584
12-00150	Flavopiridol	722	1	24	12-00150	7.22018	1	-3.33409	-5.58515	61.8866	170.499	2.11283	1	-0.0146839	-12.1175	61.7436	179.017	Alvocidib	36.0906	3.59584	3.63974	38.1423	185.744	37.4048	0.590757	ACUTE MYELOID LEUKAEMIA (AML) AND RELATED PRECURSOR NEOPLASMS	-67.4565
12-00150	Foretinib (XL880)	722	1	24	12-00150	30.9204	1	0.131488	46.7643	46.7695	1.21171	12.5105	1	0.00673997	38.1578	50.2086	2268.65	Foretinib	46.766	12.4924	0.521787	52.5442	0.0384631	46.8481	0.165419	ACUTE MYELOID LEUKAEMIA (AML) AND RELATED PRECURSOR NEOPLASMS	0.000980507
12-00150	GDC-0879	722	1	24	12-00150	29.0078	1	3.26784	-20.0369	32.8366	1412.46	10.5473	1	0.0107447	-18.2654	32.9026	1167.97	GDC-0879	17.133	24.7056	0	68.582	1e-06	15.709	6.83546	ACUTE MYELOID LEUKAEMIA (AML) AND RELATED PRECURSOR NEOPLASMS	52.7854
12-00150	GDC-0941	722	1	24	12-00150	22.5949	1	-9.00512	11.7524	48.3307	41.7771	11.5241	1	-0.00453542	33.2381	65.4691	3300.67	Pictilisib	42.1505	11.8729	1.96115	51.5684	28.6139	42.2342	0.74264	ACUTE MYELOID LEUKAEMIA (AML) AND RELATED PRECURSOR NEOPLASMS	-36.5767
12-00150	GDC-0941	722	2	24	12-00150	33.1517	1	-0.282075	-91.2386	90.2995	6.25212	18.3348	1	-0.00182704	13.948	74.0848	866.123	Pictilisib	44.3283	18.5779	0.520775	17.6193	271.483	43.8863	0.551951	ACUTE MYELOID LEUKAEMIA (AML) AND RELATED PRECURSOR NEOPLASMS	-60.6082
12-00150	Gefitinib	722	1	24	12-00150	29.416	1	-8.86719	5.91847	34.9198	333.887	11.5684	1	-0.00151606	-10.4432	39.4694	337.823	Gefitinib	20.8753	12.4015	4	64.6204	304.013	18.7494	0.972614	ACUTE MYELOID LEUKAEMIA (AML) AND RELATED PRECURSOR NEOPLASMS	-29.0014
12-00150	Go6976	722	1	24	12-00150	10.4693	1	-8.27571	15.1628	28.4003	357.523	2.94809	1	-0.0370221	15.1627	28.4001	362.476	Go6976	21.8524	4.08626	0.284475	61.9762	113.689	21.9681	0.836835	ACUTE MYELOID LEUKAEMIA (AML) AND RELATED PRECURSOR NEOPLASMS	-13.2375
12-00150	GSK-1838705A	722	1	24	12-00150	42.3959	1	14.996	36.5646	61.2695	71.0649	9.83152	1	8.69078e-05	25.3643	69.7615	-4169.01	GSK-1838705A	42.7297	14.8721	1.14909	56.3764	6.10678e-05	43.6236	3.28423	ACUTE MYELOID LEUKAEMIA (AML) AND RELATED PRECURSOR NEOPLASMS	24.7048
12-00150	GSK-1904529A	722	1	24	12-00150	24.9096	1	10.5305	-37.1993	4.97534	3452.13	7.67373	1	0.00490031	-37.1838	4.9826	3408.18	GSK-1904529A	-1.82969	17.1946	0	100	1000000	0	3.40019	ACUTE MYELOID LEUKAEMIA (AML) AND RELATED PRECURSOR NEOPLASMS	42.1741
12-00150	GSK690693	722	1	24	12-00150	29.3265	1	-15.4464	-0.652128	48.7974	654.591	13.2499	1	-0.0202846	-0.651952	48.7931	760.163	GSK-690693	19.8002	14.7566	4	50.1512	694.144	20.1738	0.834904	ACUTE MYELOID LEUKAEMIA (AML) AND RELATED PRECURSOR NEOPLASMS	-49.4495
12-00150	GW-2580	722	1	24	12-00150	2.16605	1	-0.244477	-62.6523	70.3733	9.90577	3.36611	1	-0.0020209	-614.869	46.3824	-1427.59	GW-2580	30.3396	3.74022	0.579784	45.3448	228.751	30.2844	0.239646	ACUTE MYELOID LEUKAEMIA (AML) AND RELATED PRECURSOR NEOPLASMS	-43.1647
12-00150	Ibrutinib (PCI-32765)	722	1	24	12-00150	12.4319	1	-3.88007	-132.211	42.8375	11.6086	12.534	1	-0.0023736	-279.817	53.9852	-797.771	Ibrutinib	39.9569	15.867	0.699323	41.1628	160.829	35.4562	4.11483	ACUTE MYELOID LEUKAEMIA (AML) AND RELATED PRECURSOR NEOPLASMS	-60.1365
12-00150	Idelalisib	722	1	24	12-00150	32.1298	1	-12.5344	7.23432	26.3799	712.845	10.5477	1	-0.000169822	-186.307	39.2374	-11060.8	Idelalisib	14.9053	12.1206	0.321818	0	145249	14.289	1.1896	ACUTE MYELOID LEUKAEMIA (AML) AND RELATED PRECURSOR NEOPLASMS	-19.1455
12-00150	Imatinib	722	1	24	12-00150	15.3475	1	0.377768	45.4345	-120.926	1.95576	9.19928	1	-0.00245828	-642.904	37.5754	-1152.41	Imatinib	21.8855	10.5474	0.839337	56.9166	367.133	21.5922	0.956498	ACUTE MYELOID LEUKAEMIA (AML) AND RELATED PRECURSOR NEOPLASMS	-47.5318
12-00150	INK-128	722	1	24	12-00150	11.0843	1	-14.0545	47.5583	60.6938	34.2359	4.18635	1	-0.034076	-336.623	60.6548	-89.2504	MLN-0128	57.49	5.195	0.561982	37.812	0.970394	57.4973	0.661624	ACUTE MYELOID LEUKAEMIA (AML) AND RELATED PRECURSOR NEOPLASMS	-13.1355
12-00150	JAK Inhibitor I	722	1	24	12-00150	13.3573	1	0.00386965	4.06146	28.4165	55.7343	6.2569	1	-0.00075353	14.8453	264.341	14308.1	JAK Inhibitor I	16.1943	6.25711	0	67.6113	5.66187	16.1943	0.0135626	ACUTE MYELOID LEUKAEMIA (AML) AND RELATED PRECURSOR NEOPLASMS	0.155305
12-00150	JNJ-28312141	722	1	24	12-00150	14.982	1	3.07064	25.0597	59.0626	10216.9	6.20583	1	0.00436905	42.624	59.1335	3855.97	JNJ-28312141	57.9526	6.96017	4	41.4673	10.176	57.9453	0.684967	ACUTE MYELOID LEUKAEMIA (AML) AND RELATED PRECURSOR NEOPLASMS	16.4415
12-00150	JNJ-7706621	722	1	24	12-00150	2.52706	1	-1.07757	-5.82763	86.073	1308.03	7.64637	1	-0.000841409	-96.6288	75.2102	-197.695	JNJ-7706621	23.8062	8.0684	1.4115	18.4037	1404.62	24.817	0.793929	ACUTE MYELOID LEUKAEMIA (AML) AND RELATED PRECURSOR NEOPLASMS	-81.9942
12-00150	KW-2449	722	1	24	12-00150	67.8973	1	-3.12369	-71.4065	54.5615	521.128	25.6313	1	-0.00441957	-76.1431	56.232	671.512	KW-2449	-14.9482	55.0772	4	41.9227	1026.5	20.0571	13.1042	ACUTE MYELOID LEUKAEMIA (AML) AND RELATED PRECURSOR NEOPLASMS	-125.954
12-00150	Lapatinib	722	1	24	12-00150	9.80534	1	-1.12878	14.1797	33.4316	8.04703	3.374	1	-0.019959	29.7642	34.7732	748.399	Lapatinib	32.3024	3.71989	0.0696531	59.92	1.00078e-06	31.9525	0.325956	ACUTE MYELOID LEUKAEMIA (AML) AND RELATED PRECURSOR NEOPLASMS	-6.80672
12-00150	Lestaurtinib (CEP-701)	722	1	24	12-00150	58.9718	1	-8.96835	30.6019	56.7304	11.6326	15.9941	1	-0.0343805	-60.3932	58.6044	-37.6123	Lestaurtinib	48.2572	17.5922	0.165177	0	63.763	47.8122	2.05915	ACUTE MYELOID LEUKAEMIA (AML) AND RELATED PRECURSOR NEOPLASMS	-26.1285
12-00150	Linifanib (ABT-869)	722	1	24	12-00150	9.80534	1	-0.0597822	-10.4661	44.0849	255.29	5.5722	1	-0.00867926	14.8214	22.8365	2316.19	Linifanib	17.1118	5.28784	4	81.8435	12.3173	17.8116	0.460658	ACUTE MYELOID LEUKAEMIA (AML) AND RELATED PRECURSOR NEOPLASMS	-5.3562
12-00150	LY-333531	722	1	24	12-00150	4.26319	1	-0.714874	13.2923	275.831	67314.8	5.91065	1	-7.61762e-05	-193.7	142.721	-6719.69	Ruboxistaurin	25.8573	7.63559	0.453085	0	4956.09	26.7097	1.52576	ACUTE MYELOID LEUKAEMIA (AML) AND RELATED PRECURSOR NEOPLASMS	-52.8859
12-00150	Masitinib (AB-1010)	722	1	24	12-00150	30.2828	1	0.0290465	10.9101	79.1425	2169.01	10.3176	1	4.0519e-05	28.2472	58.5906	12242.8	Masitinib	45.9012	10.3751	1.43039	54.0993	0.00128579	45.9007	0.284927	ACUTE MYELOID LEUKAEMIA (AML) AND RELATED PRECURSOR NEOPLASMS	3.26141
12-00150	MGCD-265	722	1	24	12-00150	16.6064	1	0.0808941	-0.278621	49.6854	0.134221	10.1337	1	7.80235e-05	-1.47529	30.357	9071.93	MGCD-265	17.0023	10.3241	0.905252	82.9807	1.99161e-05	17.0193	0.524889	ACUTE MYELOID LEUKAEMIA (AML) AND RELATED PRECURSOR NEOPLASMS	5.99554
12-00150	Midostaurin	722	1	24	12-00150	39.35	1	0.0411875	-0.150425	36.3713	7485.93	11.8411	1	4.91609e-06	-5.81498	33.6137	130700	Midostaurin	19.2378	11.7398	4	80.0398	10.4067	19.7435	0.364104	ACUTE MYELOID LEUKAEMIA (AML) AND RELATED PRECURSOR NEOPLASMS	2.46565
12-00150	MK-2206	722	1	24	12-00150	62.8156	1	7.81517	-167.354	7.52206	11579.9	19.9337	1	0.00176746	-55.8819	7.52352	9611.61	MK-2206	6.58528	24.8017	0	97.0078	1000000	1.49612	2.17033	ACUTE MYELOID LEUKAEMIA (AML) AND RELATED PRECURSOR NEOPLASMS	42.172
12-00150	MLN120B	722	1	24	12-00150	15.9383	1	-7.82856	19.4939	50.2727	52.0025	6.92434	1	-0.0246816	-553.97	50.4035	-107.027	MLN120B	40.8138	8.81313	1.27809	49.596	17.0223	41.8287	1.16795	ACUTE MYELOID LEUKAEMIA (AML) AND RELATED PRECURSOR NEOPLASMS	-30.7787
12-00150	Motesanib (AMG-706)	722	1	24	12-00150	18.3317	1	-13.5008	2.16281	28.5568	72.2393	6.77331	1	-8.27077e-06	-1.92869	36.5168	-62904.1	Motesanib	21.9046	7.31939	4	71.1231	69.6916	21.7545	0.406115	ACUTE MYELOID LEUKAEMIA (AML) AND RELATED PRECURSOR NEOPLASMS	-26.394
12-00150	Neratinib (HKI-272)	722	1	24	12-00150	36.0206	1	0.0100205	193.985	-55.666	2.63378e+08	13.8105	1	0.00220491	35.3687	64.2449	9220.2	Neratinib	60.746	11.6297	2.62319	35.8483	10.6836	62.6004	1.13688	ACUTE MYELOID LEUKAEMIA (AML) AND RELATED PRECURSOR NEOPLASMS	-4.10338
12-00150	NF-kB Activation Inhibitor	722	1	24	12-00150	23.4656	1	-8.95656	30.505	55.2362	147.604	8.60246	1	-0.0555	30.5464	55.2363	153.196	NF-kB Activation Inhibitor	46.3222	11.5419	0.428058	40.5156	15.3162	45.6441	1.54359	ACUTE MYELOID LEUKAEMIA (AML) AND RELATED PRECURSOR NEOPLASMS	-24.7312
12-00150	Nilotinib	722	1	24	12-00150	46.5702	1	0.0366535	-98.5409	88.3157	1205.45	21.8478	1	0.0001319	-39.0139	34.7429	1281.29	Nilotinib	-3.09474	22.3842	0	100	1000000	0	1.28087	ACUTE MYELOID LEUKAEMIA (AML) AND RELATED PRECURSOR NEOPLASMS	11.2676
12-00150	Nilotinib	722	2	24	12-00150	20.4633	1	2.02461	-19.1168	5.47726	630.761	6.89742	1	0.00188262	-19.9577	12.6583	648.811	Nilotinib	-4.83924	13.5454	0	100	423178	0	3.23063	ACUTE MYELOID LEUKAEMIA (AML) AND RELATED PRECURSOR NEOPLASMS	24.4924
12-00150	Nilotinib	722	3	24	12-00150	48.7713	1	-3.63282	22.0319	53.7328	1436.57	13.1241	1	-0.0107633	22.0735	52.9818	1192.75	Nilotinib	31.3645	15.7841	0.245398	0	10693.5	31.3239	1.8822	ACUTE MYELOID LEUKAEMIA (AML) AND RELATED PRECURSOR NEOPLASMS	-31.6734
12-00150	NVP-TAE684	722	1	24	12-00150	70.1286	1	-2.98911	-73.3352	45.493	423.996	20.3925	1	-0.0352629	-72.9848	42.8369	377.592	NVP-TAE684	-16.3587	52.4253	4	50.5415	1019.94	17.1287	12.895	ACUTE MYELOID LEUKAEMIA (AML) AND RELATED PRECURSOR NEOPLASMS	-118.815
12-00150	Pazopanib (GW786034)	722	1	24	12-00150	16.2001	1	-9.24522	14.3147	34.7729	49.7808	8.94353	1	-0.00607308	25.566	38.8341	2349.59	Pazopanib	30.7723	9.9207	1.61714	65.8723	21.7378	30.4999	0.68038	ACUTE MYELOID LEUKAEMIA (AML) AND RELATED PRECURSOR NEOPLASMS	-20.458
12-00150	PD173955	722	1	24	12-00150	188.71	1	-10.2655	-25.7913	54.1163	318.913	56.0612	1	-0.0454446	-25.8851	54.0177	336.209	PD173955	15.9756	58.9649	4	44.8186	347.483	28.1245	4.83608	ACUTE MYELOID LEUKAEMIA (AML) AND RELATED PRECURSOR NEOPLASMS	-79.9076
12-00150	Pelitinib (EKB-569)	722	1	24	12-00150	18.3317	1	-3.6041	38.3255	86.4611	663.917	5.21118	1	-0.00460277	35.7714	86.6049	718.757	Pelitinib	58.1312	10.7963	0.429196	0	145.575	58.5547	2.73245	ACUTE MYELOID LEUKAEMIA (AML) AND RELATED PRECURSOR NEOPLASMS	-48.1328
12-00150	PHA-665752	722	1	24	12-00150	110.931	1	-20.71	-59.6231	15.7607	708.258	37.2167	1	-0.0243821	-59.6268	15.737	813.496	PHA-665752	-29.3455	59.3513	4	0	1000000	3.79265e-08	14.4755	ACUTE MYELOID LEUKAEMIA (AML) AND RELATED PRECURSOR NEOPLASMS	-75.3838
12-00150	PI-103	722	1	24	12-00150	38.7951	1	-2.90814	39.3364	72.5176	2562.38	10.6563	1	-0.00120378	37.5042	71.8961	2582.51	PI-103	46.2234	13.0247	0.191518	0	667.287	47.2738	2.04257	ACUTE MYELOID LEUKAEMIA (AML) AND RELATED PRECURSOR NEOPLASMS	-32.5604
12-00150	PLX-4720	722	1	24	12-00150	54.5091	1	-11.0693	-54.7546	33.1205	2651.82	22.2504	1	-0.00491923	-54.736	33.0716	2816.95	PLX-4720	-37.0596	51.4837	4	64.7715	2963.11	6.51085	15.4479	ACUTE MYELOID LEUKAEMIA (AML) AND RELATED PRECURSOR NEOPLASMS	-87.875
12-00150	Ponatinib (AP24534)	722	1	24	12-00150	19.1335	1	-8.65264	18.8643	49.4596	111.49	6.15231	1	-0.0110669	12.2508	52.0269	142.97	Ponatinib	29.0472	9.32679	0.286135	0	1088.47	28.7924	1.9821	ACUTE MYELOID LEUKAEMIA (AML) AND RELATED PRECURSOR NEOPLASMS	-30.5953
12-00150	Ponatinib (AP24534)	722	2	24	12-00150	3.41055	1	-1.50098	33.4725	103.11	902.11	2.4272	1	-0.00446387	27.1424	74.36	424.277	Ponatinib	38.9161	8.8446	0.192034	0	277.304	40.7498	1.86238	ACUTE MYELOID LEUKAEMIA (AML) AND RELATED PRECURSOR NEOPLASMS	-37.5014
12-00150	Ponatinib (AP24534)	722	3	24	12-00150	52.5965	1	-5.99194	34.2897	63.9814	249.647	19.6596	1	-0.0252501	34.1695	63.9906	264.808	Ponatinib	40.5408	21.9104	0.157494	0	320.078	41.7685	2.18525	ACUTE MYELOID LEUKAEMIA (AML) AND RELATED PRECURSOR NEOPLASMS	-29.6845
12-00150	PP242	722	1	24	12-00150	61.2032	1	-9.0881	20.7871	238.163	11446.7	24.8759	1	0.00170855	721.19	20.7849	11511.1	PP242	21.7192	29.9585	0.121026	1.48685	1000000	27.581	2.28854	ACUTE MYELOID LEUKAEMIA (AML) AND RELATED PRECURSOR NEOPLASMS	-49.2435
12-00150	Quizartinib (AC220)	722	1	24	12-00150	19.4945	1	-0.462964	-174.578	44.7042	2.51026	10.8233	1	-0.00504318	-226.756	37.6716	-264.673	Quizartinib	19.2616	12.8638	4	62.2811	277.919	20.5026	2.18289	ACUTE MYELOID LEUKAEMIA (AML) AND RELATED PRECURSOR NEOPLASMS	-64.0075
12-00150	Quizartinib (AC220)	722	2	24	12-00150	22.5949	1	-8.51216	29.5136	60.4964	410.567	8.73936	1	-0.00808744	27.991	60.5187	451.683	Quizartinib	44.5206	11.8131	0.405195	31.0209	71.9537	44.2567	2.03464	ACUTE MYELOID LEUKAEMIA (AML) AND RELATED PRECURSOR NEOPLASMS	-30.9828
12-00150	RAF265 (CHIR-265)	722	1	24	12-00150	34.9582	1	-10.5962	15.3055	75.5574	337.769	9.65675	1	-0.0442382	15.3464	75.5568	348.321	RAF265	46.2736	14.0338	4	24.1769	275.033	41.3348	2.43276	ACUTE MYELOID LEUKAEMIA (AML) AND RELATED PRECURSOR NEOPLASMS	-60.2519
12-00150	Rapamycin	722	1	24	12-00150	27.2844	1	-0.00548857	14.9817	35.3295	309015	9.91444	1	-3.39876e-05	8.74039	36.0794	-14905.3	Sirolimus	24.9678	9.91462	1.1751	75.0322	1e-06	24.9678	0.0160663	ACUTE MYELOID LEUKAEMIA (AML) AND RELATED PRECURSOR NEOPLASMS	-0.183973
12-00150	Roscovitine (CYC-202)	722	1	24	12-00150	27.0757	1	-1.39727	-7.07246	429.516	44261	7.38212	1	-0.000268357	-17.7151	72.41	7576.49	Seliciclib	-1.48472	9.21785	2.6978	0	11348.8	3.01954	1.81117	ACUTE MYELOID LEUKAEMIA (AML) AND RELATED PRECURSOR NEOPLASMS	-48.5469
12-00150	SB-431542	722	1	24	12-00150	22.5949	1	3.61443	-11.6846	18.4039	5410.35	4.44409	1	0.000192056	-108.186	25.1975	15607.7	SB-431542	15.4698	10.3553	1.07448	86.1164	0.0001505	13.8836	1.93633	ACUTE MYELOID LEUKAEMIA (AML) AND RELATED PRECURSOR NEOPLASMS	27.1414
12-00150	Selumetinib (AZD6244)	722	1	24	12-00150	44.6273	1	-4.21819	1.31695	41.879	191.31	13.9896	1	-0.0195508	1.32452	41.9592	235.019	Selumetinib	25.6629	14.0076	4	58.0933	185.302	25.3559	0.153904	ACUTE MYELOID LEUKAEMIA (AML) AND RELATED PRECURSOR NEOPLASMS	-40.5614
12-00150	SGX-523	722	1	24	12-00150	76.504	1	6.062	-29.1595	111.493	12.1107	25.2907	1	-4.3289e-05	-64.0051	15.9225	-1533.45	SGX-523	-27.8034	37.4673	0	100	1000000	0	9.78939	ACUTE MYELOID LEUKAEMIA (AML) AND RELATED PRECURSOR NEOPLASMS	44.9714
12-00150	SNS-032 (BMS-387032)	722	1	24	12-00150	36.2371	1	-6.5023	9.37425	91.1875	132.016	10.4843	1	-0.120707	9.46061	91.1593	127.052	SNS-032	63.0842	11.6077	3.42609	8.0234	132.794	60.2984	1.33201	ACUTE MYELOID LEUKAEMIA (AML) AND RELATED PRECURSOR NEOPLASMS	-81.8132
12-00150	Sorafenib	722	1	24	12-00150	32.4908	1	-14.8069	18.527	38.5402	226.062	9.12345	1	-0.0580135	18.7535	38.5406	262.353	Sorafenib	30.0325	11.4992	0.156466	0	98642.4	29.817	1.62459	ACUTE MYELOID LEUKAEMIA (AML) AND RELATED PRECURSOR NEOPLASMS	-20.0131
12-00150	Sorafenib	722	2	24	12-00150	4.68952	1	-1.30929	-0.0671191	38.9268	40.9117	1.98503	1	-0.0153927	-691.505	38.2038	-190.675	Sorafenib	31.497	1.98503	1.31257	61.0777	41.0404	31.4966	0.00147227	ACUTE MYELOID LEUKAEMIA (AML) AND RELATED PRECURSOR NEOPLASMS	-31.4398
12-00150	Sorafenib	722	3	24	12-00150	50.3651	1	-10.4586	19.7184	52.5806	119.229	13.9827	1	-0.135566	19.6647	52.5719	120.75	Sorafenib	41.8002	15.8843	0.245548	0	1758.28	41.0214	2.60772	ACUTE MYELOID LEUKAEMIA (AML) AND RELATED PRECURSOR NEOPLASMS	-32.8622
12-00150	Staurosporine	722	1	24	12-00150	88.6171	1	-14.0767	-109.11	33.2219	94.1085	24.9413	1	-0.174142	-109.115	33.2291	101.608	Staurosporine	-8.36152	63.9546	2.16812	59.8421	397.287	19.6521	13.4728	ACUTE MYELOID LEUKAEMIA (AML) AND RELATED PRECURSOR NEOPLASMS	-142.332
12-00150	STO609	722	1	24	12-00150	15.8844	1	-7.85024	16.5362	25.2932	2906.22	5.55798	1	-0.00497259	16.5349	25.2713	3110.51	STO609	18.1778	6.09993	0.0927515	42.6451	1000000	18.6841	0.663967	ACUTE MYELOID LEUKAEMIA (AML) AND RELATED PRECURSOR NEOPLASMS	-8.75645
12-00150	Sunitinib	722	1	24	12-00150	29.9638	1	7.58248	-39.5393	25.9337	1105.31	5.76302	1	0.0221251	-0.397863	25.933	939.316	Sunitinib	25.4307	9.30427	2.00046	77.0496	0.000482079	22.9504	1.07997	ACUTE MYELOID LEUKAEMIA (AML) AND RELATED PRECURSOR NEOPLASMS	20.8742
12-00150	Sunitinib	722	2	24	12-00150	24.3002	1	-0.0899278	46.713	23.6556	77.8284	9.01733	1	0.0142809	-591.986	37.472	1268.31	Sunitinib	35.5662	9.08778	0	28.8702	1e-06	35.5649	0.296989	ACUTE MYELOID LEUKAEMIA (AML) AND RELATED PRECURSOR NEOPLASMS	3.38837
12-00150	Sunitinib	722	3	24	12-00150	7.65041	1	-7.60692	27.9581	51.1516	12.9358	2.77595	1	-0.989354	27.9586	51.1495	12.7052	Sunitinib	43.2566	4.55217	0.381687	39.1007	2.87756	42.9232	1.36274	ACUTE MYELOID LEUKAEMIA (AML) AND RELATED PRECURSOR NEOPLASMS	-23.1935
12-00150	Tandutinib (MLN518)	722	1	24	12-00150	41.877	1	-6.5225	12.1944	33.9191	245.083	12.1144	1	-0.00312631	-620.891	34.323	-1046.27	Tandutinib	24.4175	13.7995	4	66.2239	143.362	21.7512	1.57049	ACUTE MYELOID LEUKAEMIA (AML) AND RELATED PRECURSOR NEOPLASMS	-21.7247
12-00150	TG100-115	722	1	24	12-00150	5.41903	1	2.59158	37.5765	45.0467	2901.16	3.30121	1	0.00168259	37.8451	45.0098	3086.95	TG100-115	43.627	4.24751	0	13.3898	1e-06	43.3051	0.709994	ACUTE MYELOID LEUKAEMIA (AML) AND RELATED PRECURSOR NEOPLASMS	7.1796
12-00150	TG101348	722	1	24	12-00150	67.8973	1	7.65917	36.4758	54.0914	67.9788	25.5512	1	0.0049988	41.4836	276.336	-4685.23	Fedratinib	40.7531	26.7345	0	17.0329	2882.72	41.4836	2.24858	ACUTE MYELOID LEUKAEMIA (AML) AND RELATED PRECURSOR NEOPLASMS	17.6156
12-00150	Tofacitinib (CP-690550)	722	1	24	12-00150	30.2687	1	14.5019	12.7743	28.5934	71.9702	8.69238	1	0.00951881	7.72335	21.1291	2104.87	Tofacitinib	16.7523	11.2517	1.83589	82.706	0.00749296	17.294	2.1052	ACUTE MYELOID LEUKAEMIA (AML) AND RELATED PRECURSOR NEOPLASMS	15.8191
12-00150	Tozasertib (VX-680)	722	1	24	12-00150	10.8303	1	-6.12558	-31.9323	22.1018	15.0264	7.32694	1	-5.17608e-05	-12.32	33.9816	-10384.5	Tozasertib	20.7491	9.04078	4	77.4155	28.8157	19.9984	0.625298	ACUTE MYELOID LEUKAEMIA (AML) AND RELATED PRECURSOR NEOPLASMS	-34.371
12-00150	Trametinib (GSK1120212)	722	1	24	12-00150	131.332	1	-11.2664	-31.6565	28.4379	103.43	37.5607	1	-4.64853e-05	-230.788	224.906	-375.079	Trametinib	10.0199	42.4854	0.735236	0	13778.2	11.8863	6.79371	ACUTE MYELOID LEUKAEMIA (AML) AND RELATED PRECURSOR NEOPLASMS	-60.0943
12-00150	Vandetanib (ZD6474)	722	1	24	12-00150	12.7896	1	-14.0743	32.8117	59.0773	1963.9	6.60109	1	-0.00973463	32.8111	59.0735	2207.32	Vandetanib	39.2973	9.60896	0.186689	0	3365.65	40.1399	2.08431	ACUTE MYELOID LEUKAEMIA (AML) AND RELATED PRECURSOR NEOPLASMS	-26.2656
12-00150	Vargetef	722	1	24	12-00150	4.46273	1	-0.520537	-231.097	68.0734	1.94346	9.60369	1	-0.00345299	-1779.65	63.8192	-978.652	Nintedanib	42.175	12.8301	0.857472	30.5073	179.284	41.4929	1.51404	ACUTE MYELOID LEUKAEMIA (AML) AND RELATED PRECURSOR NEOPLASMS	-75.9919
12-00150	Vatalanib (PTK787)	722	1	24	12-00150	25.1528	1	-2.12018	4.23212	56.8149	342.688	8.19301	1	-0.00162354	-961.326	58.9109	-1753.37	Vatalanib	31.1419	8.49899	1.65204	41.5623	337.979	30.0231	0.561657	ACUTE MYELOID LEUKAEMIA (AML) AND RELATED PRECURSOR NEOPLASMS	-52.4845
12-00150	VX-745	722	1	24	12-00150	9.02522	1	-4.1324	-2.34314	22.9871	35.4608	4.59573	1	-7.64274e-05	-5.49486	125.108	22170.2	VX 745	19.3191	4.67353	4	76.9932	36.9739	19.5296	0.0960742	ACUTE MYELOID LEUKAEMIA (AML) AND RELATED PRECURSOR NEOPLASMS	-24.8398
12-00150	YM-155	722	1	24	12-00150	28.5634	1	-11.8049	0.407695	67.6067	315.453	15.0064	1	-0.0506108	0.412581	67.6038	320.467	Sepantronium bromide	12.1699	15.3182	4	31.1418	295.104	12.769	0.8478	ACUTE MYELOID LEUKAEMIA (AML) AND RELATED PRECURSOR NEOPLASMS	-67.1989
12-00211	17-AAG (Tanespimycin)	764	1	24	12-00211	41.6802	1	15.3039	8.3524	27.9088	597.542	10.2196	1	0.00279549	10.4316	2316.51	-1670.02	Tanespimycin	19.5497	14.0727	1.11537	80.4792	1e-06	19.5208	3.25271	ACUTE MYELOID LEUKAEMIA (AML) AND RELATED PRECURSOR NEOPLASMS	19.5564
12-00211	A-674563	764	1	24	12-00211	19.8661	1	-10.7382	-1.11362	28.2079	17.2896	7.89632	1	-0.00244644	18.9651	33.2891	1285.36	A-674563	27.1451	8.29364	4	71.7396	20.1935	26.3955	0.327353	ACUTE MYELOID LEUKAEMIA (AML) AND RELATED PRECURSOR NEOPLASMS	-27.0674
12-00211	ABT-737	764	1	24	12-00211	20.1678	1	-0.042342	-0.215406	44.0549	2349.97	14.8936	1	-0.00181805	16.4156	572.212	11528.6	ABT-737	21.0557	14.8912	0.0419933	49.6305	1000000	21.0511	0.0269308	ACUTE MYELOID LEUKAEMIA (AML) AND RELATED PRECURSOR NEOPLASMS	-3.07933
12-00211	Afatinib (BIBW-2992)	764	1	24	12-00211	17.928	1	-9.54879	-1.36691	47.1844	3388.27	7.40495	1	-0.00543586	-1.3657	47.1854	3362.03	Afatinib	6.60456	7.57023	4	51.978	3574.72	7.5238	0.858211	ACUTE MYELOID LEUKAEMIA (AML) AND RELATED PRECURSOR NEOPLASMS	-48.5497
12-00211	Alisertib (MLN8237)	764	1	24	12-00211	5.93298	1	-0.073887	-51.1212	95.8934	1873.62	3.54258	1	-0.000251705	-130.773	31.2022	-8329.75	Alisertib	18.0105	3.5381	0.189173	5.77691	1000000	17.8337	0.161962	ACUTE MYELOID LEUKAEMIA (AML) AND RELATED PRECURSOR NEOPLASMS	-17.7498
12-00211	AT7519	764	1	24	12-00211	17.4434	1	-7.38151	-2.72146	18.9615	139.259	8.81685	1	-3.64293e-05	-11.4862	30.753	-1730.47	AT7519	11.3376	9.02812	4	80.9996	163.838	11.8511	0.500213	ACUTE MYELOID LEUKAEMIA (AML) AND RELATED PRECURSOR NEOPLASMS	-21.6829
12-00211	Axitinib (AG-013736)	764	1	24	12-00211	22.2888	1	-9.50099	0.912082	-31.8327	9332.25	10.0901	1	-0.00170889	0.912667	-31.5529	9601.06	Axitinib	0.350336	12.7844	0.153552	100	423290	0	0.461686	ACUTE MYELOID LEUKAEMIA (AML) AND RELATED PRECURSOR NEOPLASMS	21.5623
12-00211	AZD1480	764	1	24	12-00211	34.4023	1	8.3649	-39.4443	3.17607	8487.04	6.86439	1	0.00153207	-40.9767	3.17374	9210.95	AZD1480	1.94072	13.8381	0	100	1078.74	0	1.34256	ACUTE MYELOID LEUKAEMIA (AML) AND RELATED PRECURSOR NEOPLASMS	33.9999
12-00211	Barasertib (AZD1152-HQPA)	764	1	24	12-00211	96.8056	1	-1.06307	281.019	13.2535	0.946048	32.6534	1	-0.0188898	5.22638	31.2184	806.77	AZD1152-HQPA	15.4154	31.3448	4	67.9898	834.297	12.0615	5.51377	ACUTE MYELOID LEUKAEMIA (AML) AND RELATED PRECURSOR NEOPLASMS	14.7284
12-00211	BEZ235	764	1	24	12-00211	34.4023	1	-9.22597	9.14867	70.323	9918.8	11.7149	1	-0.00235408	9.14894	66.3215	9905.97	Dactolisib	9.88446	14.3363	0.410333	0	85788.8	11.7975	2.00141	ACUTE MYELOID LEUKAEMIA (AML) AND RELATED PRECURSOR NEOPLASMS	-31.737
12-00211	BI-2536	764	1	24	12-00211	34.4023	1	-0.8706	-0.577696	201.22	34083.5	10.1366	1	-0.000123916	-171.495	82.6416	-5963.14	BI 2536	9.77573	10.2541	1.06862	0	9935.84	9.87661	0.132257	ACUTE MYELOID LEUKAEMIA (AML) AND RELATED PRECURSOR NEOPLASMS	-51.4106
12-00211	BMS-345541	764	1	24	12-00211	15.9898	1	-1.4987	-14.5654	29.3223	4902.5	4.75128	1	-0.000553567	-21.4691	18.8831	2888.27	BMS-345541	-8.50793	12.4277	3.31453	0	15761.1	0.915224	3.82677	ACUTE MYELOID LEUKAEMIA (AML) AND RELATED PRECURSOR NEOPLASMS	-32.6583
12-00211	Bortezomib (Velcade)	764	1	24	12-00211	20.4958	1	-19.9216	-4.50139	43.0078	663.819	7.94655	1	-0.0242479	-4.5006	43.011	773.237	Bortezomib	15.0475	9.92566	4	55.362	736.599	17.663	1.62706	ACUTE MYELOID LEUKAEMIA (AML) AND RELATED PRECURSOR NEOPLASMS	-47.5092
12-00211	Bosutinib (SKI-606)	764	1	24	12-00211	14.5362	1	0.0164539	-11.6057	5.28042	1.56994e+22	5.45396	1	0.00106907	-55.9598	0.345903	12524.1	Bosutinib	-0.161176	5.45804	0.753382	100	622.613	0	0.0575513	ACUTE MYELOID LEUKAEMIA (AML) AND RELATED PRECURSOR NEOPLASMS	0.399916
12-00211	Cabozantinib	764	1	24	12-00211	43.697	1	-8.97835	0.776315	54.9641	3107.61	12.694	1	-0.00751578	0.774267	54.9582	3249.43	Cabozantinib	10.384	13.0622	4	43.7878	2999.93	10.2845	0.63793	ACUTE MYELOID LEUKAEMIA (AML) AND RELATED PRECURSOR NEOPLASMS	-54.1863
12-00211	Canertinib (CI-1033)	764	1	24	12-00211	61.848	1	-13.4524	-41.0058	18.6679	961.168	31.7794	1	-0.0195571	-41.0079	18.6592	1011.21	Canertinib	-19.8023	44.4681	4	80.8512	1236.69	6.07202	9.39136	ACUTE MYELOID LEUKAEMIA (AML) AND RELATED PRECURSOR NEOPLASMS	-59.6737
12-00211	Cediranib (AZD2171)	764	1	24	12-00211	11.6289	1	-11.2084	-20.8931	101.767	10793.2	4.04363	1	-0.00263908	-20.8926	16.6751	8630.43	Cediranib	-20.305	19.8029	4	0	15354.8	0.6274	7.31207	ACUTE MYELOID LEUKAEMIA (AML) AND RELATED PRECURSOR NEOPLASMS	-36.5847
12-00211	CHIR-99021	764	1	24	12-00211	46.9245	1	1.46523	-61.8622	5.32641	700.327	11.7701	1	0.00137574	-61.0197	56.7874	170.748	CHIR-99021	-21.8926	36.8384	0	100	1000000	0	8.53687	ACUTE MYELOID LEUKAEMIA (AML) AND RELATED PRECURSOR NEOPLASMS	65.6395
12-00211	CI-1040 (PD184352)	764	1	24	12-00211	6.78355	1	-23.9416	-3.36723	3.93974	201.272	3.37401	1	-0.00118896	-0.217723	59.1839	11668.3	PD184352	0.962256	4.27073	4	0.010261	19138.5	0.272622	1.19878	ACUTE MYELOID LEUKAEMIA (AML) AND RELATED PRECURSOR NEOPLASMS	-7.30697
12-00211	Crenolanib	764	1	24	12-00211	123.696	1	14.8635	5.2123	51.2797	65.1589	43.5695	1	0.00175416	106.886	8.90891	9581.21	Crenolanib	16.102	48.2797	0	63.2634	1000000	18.3683	6.03039	ACUTE MYELOID LEUKAEMIA (AML) AND RELATED PRECURSOR NEOPLASMS	46.0674
12-00211	Crenolanib	764	2	24	12-00211	24.7115	1	-9.5475	-7.89098	863.323	13616.3	9.44463	1	-0.00236404	-7.89045	87.4376	10075	Crenolanib	-7.1828	12.1704	4	0	11711.1	1.61693	3.07401	ACUTE MYELOID LEUKAEMIA (AML) AND RELATED PRECURSOR NEOPLASMS	-43.4482
12-00211	Crenolanib	764	3	24	12-00211	33.9798	1	-10.9839	-0.681184	598.057	12071.1	14.8963	1	-0.0020369	-0.681353	84.0703	9339.61	Crenolanib	0.30385	15.3462	4	0	8607.14	3.93475	1.26873	ACUTE MYELOID LEUKAEMIA (AML) AND RELATED PRECURSOR NEOPLASMS	-67.2354
12-00211	Crizotinib (PF-2341066)	764	1	24	12-00211	23.2579	1	-0.0262	-94.6924	90.5539	752.769	13.8534	1	-0.000125427	-24.0857	19.6101	3634.12	Crizotinib	-2.92932	14.4083	0	100	1000000	0	1.07312	ACUTE MYELOID LEUKAEMIA (AML) AND RELATED PRECURSOR NEOPLASMS	-7.99247
12-00211	Crizotinib (PF-2341066)	764	2	24	12-00211	9.16916	1	-1.18252	21.0399	151.426	26525.8	4.55161	1	-9.49448e-05	-22.4224	115.7	8220.51	Crizotinib	25.6247	7.80783	0.219475	0	41929	26.9309	1.45429	ACUTE MYELOID LEUKAEMIA (AML) AND RELATED PRECURSOR NEOPLASMS	-31.2541
12-00211	CYT387	764	1	24	12-00211	63.6447	1	4.12153	-3422.39	-23.0249	29765.9	21.1118	1	0.00160275	-252.446	-23.0639	11015.3	Momelotinib	-24.4132	37.7798	1	100	13.717	0	8.52789	ACUTE MYELOID LEUKAEMIA (AML) AND RELATED PRECURSOR NEOPLASMS	37.5086
12-00211	Dasatinib	764	1	24	12-00211	74.432	1	0.290931	-53.3142	59.8627	3.90715	19.6479	1	0.113187	-43.4721	-0.957527	212.376	Dasatinib	-13.4635	28.3521	0	100	32.8316	0	5.61138	ACUTE MYELOID LEUKAEMIA (AML) AND RELATED PRECURSOR NEOPLASMS	46.3334
12-00211	Dasatinib	764	2	24	12-00211	106.217	1	-16.9506	-49.2452	19.0564	7.5925	28.9956	1	-0.0774419	-17128.9	19.0985	-71.6833	Dasatinib	1.32798	39.5657	4	81.1394	10.0151	13.1724	4.72082	ACUTE MYELOID LEUKAEMIA (AML) AND RELATED PRECURSOR NEOPLASMS	-68.3016
12-00211	Dasatinib	764	3	24	12-00211	28.5878	1	0.0960121	-83.1602	55.3721	547.049	10.2897	1	0.00055478	-72.1435	77.8486	-173.284	Dasatinib	-5.06277	13.5089	0	100	590333	0	2.2816	ACUTE MYELOID LEUKAEMIA (AML) AND RELATED PRECURSOR NEOPLASMS	21.3864
12-00211	Doramapimod (BIRB 796)	764	1	24	12-00211	26.9681	1	-0.0591132	-94.7445	48.9164	2993.96	18.0431	1	-0.00193056	-33.0422	22.8777	9510.35	Doramapimod	-27.3314	33.0401	4	0	1000000	3.79265e-08	9.54728	ACUTE MYELOID LEUKAEMIA (AML) AND RELATED PRECURSOR NEOPLASMS	-13.8979
12-00211	Dovitinib (CHIR-258)	764	1	24	12-00211	35.0585	1	3.62409	35.6761	351.636	6.02294	12.1005	1	-4.10056e-05	-13.4761	96.9108	5530.38	Dovitinib	36.3295	13.2161	1.88495	62.1037	0.00674744	37.8963	0.810873	ACUTE MYELOID LEUKAEMIA (AML) AND RELATED PRECURSOR NEOPLASMS	15.2315
12-00211	Erlotinib	764	1	24	12-00211	9.70852	1	-0.608745	0.975734	116.687	9290.3	6.18582	1	-0.000700445	-18.0072	59.3212	1083.28	Erlotinib	21.0768	6.25285	0.630982	0	5578.75	20.9607	0.186863	ACUTE MYELOID LEUKAEMIA (AML) AND RELATED PRECURSOR NEOPLASMS	-57.004
12-00211	Erlotinib	764	2	24	12-00211	34.9576	1	-15.9857	0.478992	49.5807	541.791	12.1115	1	-0.0183474	0.417069	49.5777	640.45	Erlotinib	22.1963	13.0223	4	50.164	561.331	21.7742	0.713827	ACUTE MYELOID LEUKAEMIA (AML) AND RELATED PRECURSOR NEOPLASMS	-49.1017
12-00211	Flavopiridol	764	1	24	12-00211	37.7553	1	-0.0125004	20.5067	-19.7172	3609.67	21.0391	1	-0.00882016	7.22365	-12.7284	1210.14	Alvocidib	0.680893	21.0409	0	98.6393	94183.9	0.680351	0.072341	ACUTE MYELOID LEUKAEMIA (AML) AND RELATED PRECURSOR NEOPLASMS	0.828314
12-00211	Foretinib (XL880)	764	1	24	12-00211	9.69079	1	-2.17697	-1.76426	1335.57	41886.6	4.04284	1	-0.000290033	-5.94262	471.438	16632.1	Foretinib	2.26953	4.28862	3.4009	0	9435.3	3.55462	0.513622	ACUTE MYELOID LEUKAEMIA (AML) AND RELATED PRECURSOR NEOPLASMS	-56.6499
12-00211	GDC-0879	764	1	24	12-00211	6.78355	1	0.0372234	-23.188	-1.09007	190.96	5.8357	1	6.65552e-05	-21.6368	-4.15853	6230.49	GDC-0879	-12.2751	13.5988	1	100	123.457	0	4.28787	ACUTE MYELOID LEUKAEMIA (AML) AND RELATED PRECURSOR NEOPLASMS	1.35361
12-00211	GDC-0941	764	1	24	12-00211	31.5963	1	-0.0926485	-112.68	193.7	3039.3	23.2397	1	-0.00989969	13.0094	57.6482	2244.98	Pictilisib	25.7334	23.0309	0.436463	0	7515.82	24.1772	0.907692	ACUTE MYELOID LEUKAEMIA (AML) AND RELATED PRECURSOR NEOPLASMS	-45.9887
12-00211	GDC-0941	764	2	24	12-00211	25.6806	1	0.00346455	-4.14898	14.0441	871.322	8.59937	1	0.00113355	-172.985	6.32274	12541.1	Pictilisib	4.96105	8.59944	0	90.0779	68732.1	4.96105	0.00907072	ACUTE MYELOID LEUKAEMIA (AML) AND RELATED PRECURSOR NEOPLASMS	0.103869
12-00211	Gefitinib	764	1	24	12-00211	48.4028	1	2.09366	-7.82459	206.467	5.28143	14.6545	1	6.36962e-05	-40.561	18.0427	11138.7	Gefitinib	-5.8505	17.5116	0	100	144147	0	2.51444	ACUTE MYELOID LEUKAEMIA (AML) AND RELATED PRECURSOR NEOPLASMS	25.5832
12-00211	Gefitinib	764	2	24	12-00211	17.4788	1	-20.1225	-11.192	9.24474	1900.52	7.49123	1	-0.0089977	-11.193	9.24485	2196.1	Gefitinib	-6.04398	12.3294	4	91.5306	2080.23	2.01797	3.08894	ACUTE MYELOID LEUKAEMIA (AML) AND RELATED PRECURSOR NEOPLASMS	-20.4368
12-00211	Go6976	764	1	24	12-00211	18.8777	1	9.64688	-27.8295	-13.266	3257.31	5.91556	1	0.00585867	-27.8291	-13.2631	3295.33	Go6976	-15.7442	18.3436	1	100	1111.11	0	5.49969	ACUTE MYELOID LEUKAEMIA (AML) AND RELATED PRECURSOR NEOPLASMS	14.5633
12-00211	GSK-1838705A	764	1	24	12-00211	19.8661	1	-0.423707	-43.6965	37.2392	5590.08	8.63821	1	-0.00191132	-2567.83	-5.78269	-2271.74	GSK-1838705A	-22.0062	26.5718	4	0	19745.3	0.241643	7.77151	ACUTE MYELOID LEUKAEMIA (AML) AND RELATED PRECURSOR NEOPLASMS	-39.5481
12-00211	GSK-1904529A	764	1	24	12-00211	27.5075	1	0.643224	-2.6412	199.089	1.93295	6.32817	1	0.000950984	-6.94714	1094.67	-3700.83	GSK-1904529A	9.04093	16.1845	0	78.1435	353800	10.9282	3.58066	ACUTE MYELOID LEUKAEMIA (AML) AND RELATED PRECURSOR NEOPLASMS	43.7406
12-00211	GSK-1904529A	764	2	24	12-00211	61.1758	1	-10.7227	-28.069	7.73178	127.124	17.0512	1	-0.113674	-28.0886	7.69551	126.2	GSK-1904529A	-4.36089	23.4382	1.26711	24.937	35457.6	1.6465	4.45181	ACUTE MYELOID LEUKAEMIA (AML) AND RELATED PRECURSOR NEOPLASMS	-35.8008
12-00211	GSK690693	764	1	24	12-00211	25.6806	1	0.208709	-32.2248	-0.498115	1338.98	7.46512	1	0.00786181	-20.4088	-11.6884	1345.17	GSK-690693	-14.3249	16.5442	1	100	41.152	0	5.00392	ACUTE MYELOID LEUKAEMIA (AML) AND RELATED PRECURSOR NEOPLASMS	10.3346
12-00211	GW-2580	764	1	24	12-00211	51.7788	1	-0.0536651	-41.0216	107.928	532.43	20.0735	1	-0.00481617	25.1365	61.7133	3371.59	GW-2580	32.7296	19.9973	0.105779	0	389002	32.5451	0.197963	ACUTE MYELOID LEUKAEMIA (AML) AND RELATED PRECURSOR NEOPLASMS	-13.137
12-00211	GW-2580	764	2	24	12-00211	90.083	1	-0.0276784	-394.533	337.076	10.7214	37.4389	1	-0.0135728	-29.7347	16.042	956.796	GW-2580	-10.823	40.5294	0	100	1000000	0	4.13387	ACUTE MYELOID LEUKAEMIA (AML) AND RELATED PRECURSOR NEOPLASMS	-33.2671
12-00211	Idelalisib	764	1	24	12-00211	21.0351	0	0	0	0	0	#NUM!	1	1.16498e-05	-22.4611	3.48011	50465	Idelalisib		12.0731	1.16544	100	35051.7	0		ACUTE MYELOID LEUKAEMIA (AML) AND RELATED PRECURSOR NEOPLASMS
12-00211	Imatinib	764	1	24	12-00211	28.235	1	-8.3081	13.0537	25.1694	283.425	10.7309	1	-3.29062e-05	4.49928	44.242	19172.3	Imatinib	19.6033	12.0373	0.313552	75.822	1.90696	19.9088	1.38393	ACUTE MYELOID LEUKAEMIA (AML) AND RELATED PRECURSOR NEOPLASMS	-12.1156
12-00211	INK-128	764	1	24	12-00211	53.1086	1	-17.9432	-32.0993	38.0188	37.1175	16.1017	1	-0.336291	-32.1037	38.0421	43.2696	MLN-0128	20.0572	24.5898	4	61.3519	45.151	27.5984	3.45282	ACUTE MYELOID LEUKAEMIA (AML) AND RELATED PRECURSOR NEOPLASMS	-70.118
12-00211	JAK Inhibitor I	764	1	24	12-00211	59.8692	1	10.8215	-39.1677	4.80238	1112.32	21.7004	1	-0.00594993	4.98104	-39.1645	1112.98	JAK Inhibitor I	-9.84701	31.0421	0	100	23486	0	5.52848	ACUTE MYELOID LEUKAEMIA (AML) AND RELATED PRECURSOR NEOPLASMS	43.9701
12-00211	JNJ-28312141	764	1	24	12-00211	21.3197	1	9.59731	-21.6223	5.12713	3844.21	5.32935	1	0.00442492	-21.6198	5.12803	3642.85	JNJ-28312141	1.24754	10.6621	0	98.938	120144	0.530981	2.35949	ACUTE MYELOID LEUKAEMIA (AML) AND RELATED PRECURSOR NEOPLASMS	26.7466
12-00211	JNJ-38877605	764	1	24	12-00211	52.4363	1	-0.0273301	-93.8614	129.088	87.4667	19.713	1	-0.0112318	12.105	35.7937	1197.16	JNJ-38877605	19.8098	19.4909	4	63.8418	1129.52	11.9628	5.0982	ACUTE MYELOID LEUKAEMIA (AML) AND RELATED PRECURSOR NEOPLASMS	-10.0305
12-00211	JNJ-7706621	764	1	24	12-00211	52.3181	1	12.282	54.7084	-7.2002	926.133	18.4343	1	0.0173625	54.6945	-7.1972	981.982	JNJ-7706621	15.1461	20.0662	4	43.1434	874.12	21.0215	2.35878	ACUTE MYELOID LEUKAEMIA (AML) AND RELATED PRECURSOR NEOPLASMS	-61.9086
12-00211	KI20227	764	1	24	12-00211	13.0826	1	-0.0788687	-77.8812	59.0222	5383.47	6.28999	1	-0.000182404	-255.339	-1.91919	-13858.3	KI20227	-16.5881	18.6607	1	100	10000	0	5.79447	ACUTE MYELOID LEUKAEMIA (AML) AND RELATED PRECURSOR NEOPLASMS	-17.5014
12-00211	KU-55933	764	1	24	12-00211	84.7049	1	-14.101	-24.5917	7.21298	7623.61	27.9654	1	0.173516	-12.8077	-38.4563	84.8515	KU-55933	-23.2751	36.0767	4	0	19972.3	0.231166	8.22086	ACUTE MYELOID LEUKAEMIA (AML) AND RELATED PRECURSOR NEOPLASMS	-31.1262
12-00211	KW-2449	764	1	24	12-00211	32.4641	1	0.0609929	-33.7219	6.7804	1635.8	10.3647	1	-0.00162695	-14.1899	20.6033	10436.4	KW-2449	-12.5571	16.3339	1	100	370.37	0	4.38639	ACUTE MYELOID LEUKAEMIA (AML) AND RELATED PRECURSOR NEOPLASMS	4.04908
12-00211	Lapatinib	764	1	24	12-00211	57.1422	1	-9.73764	-11.9324	18.1559	109.018	16.6609	1	-0.00150625	-1141.39	23.7737	-2409.38	Lapatinib	8.69409	17.7955	1.65005	76.3847	538.843	10.4768	2.75704	ACUTE MYELOID LEUKAEMIA (AML) AND RELATED PRECURSOR NEOPLASMS	-30.0882
12-00211	Lapatinib	764	2	24	12-00211	11.6289	1	-0.498854	-15.9502	212.502	157169	5.40403	1	-0.00024265	-427.229	35.3016	-9040.07	Lapatinib	-0.931699	9.62087	4	68.137	3812.31	4.68674	2.435	ACUTE MYELOID LEUKAEMIA (AML) AND RELATED PRECURSOR NEOPLASMS	-43.9967
12-00211	Lestaurtinib (CEP-701)	764	1	24	12-00211	73.1655	1	6.18803	-86.5017	-8.05339	549.929	5.79155	1	0.0264949	-84.6116	-8.0562	449.387	Lestaurtinib	-15.217	33.485	0.880317	100	14.7952	0	5.31572	ACUTE MYELOID LEUKAEMIA (AML) AND RELATED PRECURSOR NEOPLASMS	76.556
12-00211	Linifanib (ABT-869)	764	1	24	12-00211	49.0751	1	0.0605307	-9.61646	32.9082	3029.67	17.7102	1	-2.43039e-05	-8.2851	42.9089	25064.6	Linifanib	12.9921	17.7677	0	74.0195	1000000	12.9902	0.368341	ACUTE MYELOID LEUKAEMIA (AML) AND RELATED PRECURSOR NEOPLASMS	4.21094
12-00211	LY-333531	764	1	24	12-00211	33.613	1	-0.940179	1.57498	666.428	67794.2	14.6097	1	-7.19118e-05	-308.397	260.482	-2621.15	Ruboxistaurin	17.9594	16.3767	2.56323	0	4085.3	14.149	1.95133	ACUTE MYELOID LEUKAEMIA (AML) AND RELATED PRECURSOR NEOPLASMS	-94.1348
12-00211	Masitinib (AB-1010)	764	1	24	12-00211	36.825	1	-1.80993	-27.8445	0.0974077	178.907	11.2131	1	0.00367338	0.719062	-107.763	-276.664	Masitinib	-10.8099	19.6053	1.06002	100	1000000	0	3.78076	ACUTE MYELOID LEUKAEMIA (AML) AND RELATED PRECURSOR NEOPLASMS	-27.6576
12-00211	MGCD-265	764	1	24	12-00211	21.0351	1	7.31503	7.75379	34.025	322.85	5.45032	1	0.00176751	5.27533	1342.91	-2126.53	MGCD-265	20.3422	13.4878	0.933673	79.9797	1e-06	20.0203	4.31284	ACUTE MYELOID LEUKAEMIA (AML) AND RELATED PRECURSOR NEOPLASMS	26.2712
12-00211	Midostaurin	764	1	24	12-00211	44.7671	1	0.581626	-361.209	46.21	56861	4.05553	1	0.00024634	-73.2563	1055.66	-8965.09	Midostaurin	14.0632	36.0742	0	79.8387	1e-06	10.0807	8.854	ACUTE MYELOID LEUKAEMIA (AML) AND RELATED PRECURSOR NEOPLASMS	105.521
12-00211	MK-2206	764	1	24	12-00211	110.569	1	-0.0367589	-56.5097	40.1492	77.2611	43.0702	1	-0.00559239	-20.6127	39.555	3256.15	MK-2206	-6.79014	40.6656	4	59.0539	4033.59	5.6804	4.35615	ACUTE MYELOID LEUKAEMIA (AML) AND RELATED PRECURSOR NEOPLASMS	-5.84322
12-00211	MLN120B	764	1	24	12-00211	33.4332	1	1.29583	-876.978	-4.28235	52930.3	3.34898	1	0.000280261	-282.934	11.5687	10220.1	MLN120B	-8.9742	18.0851	1	100	20.576	0	3.13486	ACUTE MYELOID LEUKAEMIA (AML) AND RELATED PRECURSOR NEOPLASMS	39.1694
12-00211	MLN8054	764	1	24	12-00211	89.4107	1	0.0282642	-446.668	162.839	4144929006240662	30.1717	1	-1.75725e-05	-79.5878	14.717	-40952.7	MLN-8054	-19.8396	36.9833	3.62227	100	1000000	0	6.93028	ACUTE MYELOID LEUKAEMIA (AML) AND RELATED PRECURSOR NEOPLASMS	23.8196
12-00211	Motesanib (AMG-706)	764	1	24	12-00211	24.2014	1	9.76023	-15.0912	9.91823	45.5932	6.73623	1	6.45744e-05	-25.0755	9.952	-1131.46	Motesanib	-10.5341	14.9517	0	100	750.879	0	4.75994	ACUTE MYELOID LEUKAEMIA (AML) AND RELATED PRECURSOR NEOPLASMS	25.0092
12-00211	Neratinib (HKI-272)	764	1	24	12-00211	6.29901	1	-0.44298	-4.13049	169.732	200386	5.40934	1	-0.000108421	-160.576	57.7328	-9967.06	Neratinib	9.02259	5.61342	0.650016	0	30190.3	9.11332	0.339733	ACUTE MYELOID LEUKAEMIA (AML) AND RELATED PRECURSOR NEOPLASMS	-33.975
12-00211	NF-kB Activation Inhibitor	764	1	24	12-00211	8.09043	1	-1.31708	29.9611	48.1044	9.45751	3.11011	1	-0.0206829	44.5813	49.4797	742.428	NF-kB Activation Inhibitor	47.1057	3.90463	0	6.63956	1e-06	46.6802	0.500983	ACUTE MYELOID LEUKAEMIA (AML) AND RELATED PRECURSOR NEOPLASMS	-6.8918
12-00211	Nilotinib	764	1	24	12-00211	76.5894	1	-0.00432863	-32.9211	16.543	1354.86	25.9592	1	-0.00182007	-1.6728	-222.853	10733	Nilotinib	-8.25849	27.2412	0	100	1000000	0	2.88482	ACUTE MYELOID LEUKAEMIA (AML) AND RELATED PRECURSOR NEOPLASMS	-0.352832
12-00211	Nilotinib	764	2	24	12-00211	73.9487	1	-9.1271	-39.1601	0.336634	111.661	22.0481	1	-0.123954	-39.1562	0.339128	116.059	Nilotinib	-12.2273	30.6803	3.50876	100	1000000	0	4.40905	ACUTE MYELOID LEUKAEMIA (AML) AND RELATED PRECURSOR NEOPLASMS	-39.4967
12-00211	Nilotinib	764	3	24	12-00211	7.26809	1	-2.55935	-39.9215	-11.5994	332.8	2.54573	1	-0.00968137	-41.4713	-12.0788	325.305	Nilotinib	-25.3011	28.4298	1	100	3333.33	0	8.83808	ACUTE MYELOID LEUKAEMIA (AML) AND RELATED PRECURSOR NEOPLASMS	-28.3094
12-00211	NVP-ADW742	764	1	24	12-00211	25.8894	1	-0.0523064	-493.947	579.761	1550.43	20.0365	1	-4.56112e-05	-323.04	436.12	6053.57	NVP-ADW742	22.8626	22.9685	0.823585	0	3335.94	22.7182	2.64238	ACUTE MYELOID LEUKAEMIA (AML) AND RELATED PRECURSOR NEOPLASMS	-92.1936
12-00211	NVP-ADW742	764	2	24	12-00211	12.1007	1	-1.90274	-572.939	48.5282	6.07645	20.6762	1	-8.23306e-05	-232.254	213.619	-2342.47	NVP-ADW742	38.9845	31.458	0.602516	0	1850.17	32.0947	6.54789	ACUTE MYELOID LEUKAEMIA (AML) AND RELATED PRECURSOR NEOPLASMS	-108.878
12-00211	NVP-TAE684	764	1	24	12-00211	19.3816	1	14.9941	-25.0115	-15.805	654.522	7.0934	1	0.0206231	-25.0118	-15.8053	757.387	NVP-TAE684	-19.6129	21.4743	1	100	41.152	0	6.8511	ACUTE MYELOID LEUKAEMIA (AML) AND RELATED PRECURSOR NEOPLASMS	9.20653
12-00211	Pazopanib (GW786034)	764	1	24	12-00211	29.5795	1	-8.28429	23.5189	37.1398	1381.84	11.4643	1	-0.00961379	23.5329	37.1436	1304.57	Pazopanib	27.6086	12.9185	0.0260108	38.3241	1000000	27.6822	1.70542	ACUTE MYELOID LEUKAEMIA (AML) AND RELATED PRECURSOR NEOPLASMS	-13.6209
12-00211	Pazopanib (GW786034)	764	2	24	12-00211	29.5569	1	-15.4795	-5.72682	38.4456	2480.76	11.3883	1	-0.00806449	-5.7265	38.4637	2774.13	Pazopanib	3.6148	13.2004	4	57.8554	2519.46	8.82022	2.08663	ACUTE MYELOID LEUKAEMIA (AML) AND RELATED PRECURSOR NEOPLASMS	-44.1724
12-00211	PD173955	764	1	24	12-00211	10.6599	1	-0.261775	-142.587	11.8567	3.02948	6.07471	1	-0.000900008	-2052.58	-4.52646	-4491.33	PD173955	-24.0906	29.6956	1	100	10000	0	8.41521	ACUTE MYELOID LEUKAEMIA (AML) AND RELATED PRECURSOR NEOPLASMS	-45.6148
12-00211	Pelitinib (EKB-569)	764	1	24	12-00211	19.4956	1	-9.99651	25.1547	63.9219	366.528	5.31385	1	-0.0269557	25.1335	63.9215	366.472	Pelitinib	44.5995	9.30131	0.567417	29.7044	102.103	45.0138	2.35562	ACUTE MYELOID LEUKAEMIA (AML) AND RELATED PRECURSOR NEOPLASMS	-38.7673
12-00211	PHA-665752	764	1	24	12-00211	1.93816	1	-0.685453	-0.867806	171.925	144358	3.79538	1	-0.000100887	-94.1277	43.1942	-7897.59	PHA-665752	4.75518	3.84849	0.815238	0	43765.8	4.85839	0.115475	ACUTE MYELOID LEUKAEMIA (AML) AND RELATED PRECURSOR NEOPLASMS	-23.5856
12-00211	PHT-427	764	1	24	12-00211	62.5203	1	7.99086	-9.07524	26.3863	122.167	26.4442	1	8.50843e-06	-66.8222	34.8922	107179	PHT-427	2.68889	30.6932	0	93.0349	1000000	3.48254	5.27986	ACUTE MYELOID LEUKAEMIA (AML) AND RELATED PRECURSOR NEOPLASMS	35.4615
12-00211	PI-103	764	1	24	12-00211	14.7897	1	-1.30477	0.806571	43.346	108.623	7.45379	1	-0.00417165	-315.176	43.766	-502.458	PI-103	29.6839	7.45627	1.27048	56.6139	104.301	29.6701	0.0301053	ACUTE MYELOID LEUKAEMIA (AML) AND RELATED PRECURSOR NEOPLASMS	-39.7442
12-00211	PLX-4720	764	1	24	12-00211	17.928	1	-10.0551	-9.9899	35.0713	3537.57	9.33121	1	-0.00444151	-9.99141	35.0719	3468.14	PLX-4720	-2.88623	12.6118	4	62.3883	5180.99	3.85139	3.41212	ACUTE MYELOID LEUKAEMIA (AML) AND RELATED PRECURSOR NEOPLASMS	-45.0599
12-00211	PLX-4720	764	2	24	12-00211	12.773	1	-9.92602	15.071	42.4097	385.544	5.28951	1	-0.0249407	15.0671	42.412	386.539	PLX-4720	28.5738	9.00542	0.564228	53.9415	129.543	28.3185	1.73855	ACUTE MYELOID LEUKAEMIA (AML) AND RELATED PRECURSOR NEOPLASMS	-27.3388
12-00211	Ponatinib (AP24534)	764	1	24	12-00211	51.7788	1	-9.56184	37.7035	396.29	1177.14	14.3686	1	-0.0232441	37.7034	105.769	897.638	Ponatinib	38.7892	23.1042	0.23047	0	77.03	45.9814	3.62384	ACUTE MYELOID LEUKAEMIA (AML) AND RELATED PRECURSOR NEOPLASMS	-62.2955
12-00211	Ponatinib (AP24534)	764	2	24	12-00211	79.999	1	18.9204	-13.1994	26.725	6.60568	18.2119	1	0.00541959	-12.1203	148.103	-405.315	Ponatinib	-3.67991	25.6969	0	100	1000000	0	5.59557	ACUTE MYELOID LEUKAEMIA (AML) AND RELATED PRECURSOR NEOPLASMS	39.9243
12-00211	Ponatinib (AP24534)	764	3	24	12-00211	11.6289	1	-0.142352	-100.333	118.911	273.111	6.37012	1	-0.733809	-28.3896	7.62417	13.0357	Ponatinib	-5.92251	16.5076	4	78.0604	370.005	3.32475	3.75448	ACUTE MYELOID LEUKAEMIA (AML) AND RELATED PRECURSOR NEOPLASMS	-49.5519
12-00211	PP242	764	1	24	12-00211	33.4332	1	1.17573	5.22678	-29.9815	43.1264	12.2869	1	-0.00136212	-7.16603	255.897	11528.7	PP242	-1.93434	13.9139	4	0	13810.1	0.921176	2.32515	ACUTE MYELOID LEUKAEMIA (AML) AND RELATED PRECURSOR NEOPLASMS	-27.8833
12-00211	PRT062607	764	1	24	12-00211	37.7941	1	-0.0267926	-39.9986	0.553186	32.1581	16.6205	1	-0.00189605	-22.9068	9.09435	9115.35	PRT062607	-19.0596	25.2949	0	100	20939.4	0	6.65781	ACUTE MYELOID LEUKAEMIA (AML) AND RELATED PRECURSOR NEOPLASMS	-1.78738
12-00211	RAF265 (CHIR-265)	764	1	24	12-00211	41.6802	1	-3.65432	-109.984	58.5192	20.8871	11.4443	1	-0.0307192	-29657.4	63.5094	-163.67	RAF265	46.4072	32.9699	4	40.8407	35.5662	50.5594	1.92679	ACUTE MYELOID LEUKAEMIA (AML) AND RELATED PRECURSOR NEOPLASMS	-138.674
12-00211	Rapamycin	764	1	24	12-00211	32.9408	1	-13.3113	-11.2604	12.4876	80.4591	13.7242	1	-9.59059e-05	-15.6867	42.2434	8465.46	Sirolimus	6.11402	14.3553	4	82.4216	533.546	7.8157	2.68738	ACUTE MYELOID LEUKAEMIA (AML) AND RELATED PRECURSOR NEOPLASMS	-23.748
12-00211	Rapamycin	764	2	24	12-00211	72.8139	1	-13.8819	-9.21504	29.349	74.6969	20.2666	1	-4.46824e-05	-45.7119	38.5969	-29808	Sirolimus	19.4337	21.7489	4	70.5442	85.821	21.2613	1.20163	ACUTE MYELOID LEUKAEMIA (AML) AND RELATED PRECURSOR NEOPLASMS	-38.564
12-00211	Regorafenib (BAY 73-4506)	764	1	24	12-00211	31.5963	1	0.047615	802.462	-705.114	2381.54	29.9822	1	-0.0049743	-8.50388	95.2903	3242.21	Regorafenib	15.3666	30.9849	4	3.42842	3145.27	16.9817	7.31955	ACUTE MYELOID LEUKAEMIA (AML) AND RELATED PRECURSOR NEOPLASMS	-117.821
12-00211	Roscovitine (CYC-202)	764	1	24	12-00211	51.7787	1	0.324026	7.66528	52.3922	0.512634	20.7909	1	-0.00145261	8.852	2482.76	13012.5	Seliciclib	13.0317	20.0495	4	0	11241.5	1.8441	4.48035	ACUTE MYELOID LEUKAEMIA (AML) AND RELATED PRECURSOR NEOPLASMS	9.71558
12-00211	Ruxolitinib (INCB018424)	764	1	24	12-00211	116.973	1	-0.0283071	-483.782	423.34	1.06414	35.3006	1	-0.00154102	-983.73	27.6569	-2060.2	Ruxolitinib	7.23532	33.8962	4	73.6753	296.696	14.0481	2.40867	ACUTE MYELOID LEUKAEMIA (AML) AND RELATED PRECURSOR NEOPLASMS	-41.9966
12-00211	Ruxolitinib (INCB018424)	764	2	24	12-00211	12.598	1	-0.0631703	-129.13	120.46	2525.32	9.47224	1	-0.00170537	-15.724	15.9704	8967	Ruxolitinib	-11.865	16.9395	4	0	16835.3	0.444969	4.30005	ACUTE MYELOID LEUKAEMIA (AML) AND RELATED PRECURSOR NEOPLASMS	-25.795
12-00211	S31-201	764	1	24	12-00211	14.5628	1	10.6069	23.0553	28.5429	575.73	5.21437	1	1.19259e-05	14.7609	34.7572	27922.7	S31-201	26.1664	5.66349	4	73.1653	9.18023	26.6486	0.941042	ACUTE MYELOID LEUKAEMIA (AML) AND RELATED PRECURSOR NEOPLASMS	5.48766
12-00211	Saracatinib (AZD0530)	764	1	24	12-00211	8.7394	1	9.78134	-7.8982	0.84278	1286.56	2.37689	1	0.0112688	-7.89919	0.841419	1238.56	Saracatinib	-1.87645	4.89656	0.998401	100	50.4064	0	1.03106	ACUTE MYELOID LEUKAEMIA (AML) AND RELATED PRECURSOR NEOPLASMS	8.74098
12-00211	SB-431542	764	1	24	12-00211	12.773	1	-8.62358	7.7876	45.2822	9399.16	9.12932	1	-0.0017321	7.78782	83.8121	10459.4	SB-431542	8.4443	11.5465	2.25787	0	14125.5	2.53568	2.37895	ACUTE MYELOID LEUKAEMIA (AML) AND RELATED PRECURSOR NEOPLASMS	-23.6404
12-00211	Selumetinib (AZD6244)	764	1	24	12-00211	25.196	1	-3.88213	-23.6903	-4.74112	3736.27	7.14565	1	-0.00387145	-23.6551	-5.14467	3440.24	Selumetinib	-20.8441	22.1908	1	100	10000	0	7.28118	ACUTE MYELOID LEUKAEMIA (AML) AND RELATED PRECURSOR NEOPLASMS	-18.5434
12-00211	SGX-523	764	1	24	12-00211	18.4125	1	0.062315	2.65826	-10.4499	135.606	7.15884	1	-7.56356e-05	-14.8567	6.02018	-274.791	SGX-523	-3.69144	8.06701	0.885327	100	42273.2	0	1.28948	ACUTE MYELOID LEUKAEMIA (AML) AND RELATED PRECURSOR NEOPLASMS	-1.34007
12-00211	SNS-032 (BMS-387032)	764	1	24	12-00211	14.7897	1	-14.1574	41.8458	62.0853	70.9043	7.43405	1	-0.0141992	-1412.81	62.0443	-284.19	SNS-032	57.0415	9.19984	0.648081	36.4691	5.44884	57.1296	1.0003	ACUTE MYELOID LEUKAEMIA (AML) AND RELATED PRECURSOR NEOPLASMS	-20.2396
12-00211	Sorafenib	764	1	24	12-00211	52.8575	1	-0.00828427	-29.2929	20.518	36793.8	17.4469	1	-4.45701e-05	-35.4327	17.5305	-7541.38	Sorafenib	-4.86181	18.1146	0.00837668	100	1000000	0	1.6983	ACUTE MYELOID LEUKAEMIA (AML) AND RELATED PRECURSOR NEOPLASMS	-0.679723
12-00211	Sorafenib	764	2	24	12-00211	18.151	1	-6.19076	-54.6737	38.8383	12.431	12.1473	1	-0.0197662	23.8654	47.7953	771.238	Sorafenib	37.8434	13.4112	0.44499	49.158	51.3895	34.5818	2.40286	ACUTE MYELOID LEUKAEMIA (AML) AND RELATED PRECURSOR NEOPLASMS	-32.9342
12-00211	Sorafenib	764	3	24	12-00211	43.6085	1	-11.1263	-7.37369	38.9487	3412.44	11.9409	1	-0.00544434	-7.37357	38.944	3381.17	Sorafenib	0.181838	13.5454	4	59.8394	4130.68	5.43043	2.58411	ACUTE MYELOID LEUKAEMIA (AML) AND RELATED PRECURSOR NEOPLASMS	-46.322
12-00211	Staurosporine	764	1	24	12-00211	49.9076	1	-12.0208	-80.4105	6.16107	400.364	17.3039	1	-0.0367121	-80.4044	6.16333	395.918	Staurosporine	-38.1476	59.4566	4	1.11022e-14	1000000	3.79265e-08	15.231	ACUTE MYELOID LEUKAEMIA (AML) AND RELATED PRECURSOR NEOPLASMS	-86.5716
12-00211	STO609	764	1	24	12-00211	26.9681	1	-0.00216118	-23.41	9.07245	660.86	10.4892	1	0.000101323	-24.0867	9.42064	2677.17	STO609	-7.17892	12.7107	0.974265	100	1000000	0	2.50771	ACUTE MYELOID LEUKAEMIA (AML) AND RELATED PRECURSOR NEOPLASMS	-0.115685
12-00211	SU11274	764	1	24	12-00211	18.8233	1	-2.36827	-818.966	55.8606	7.47798	21.3156	1	-0.073825	-20417.7	56.0814	-51.326	SU11274	43.9101	47.6375	0.970785	15.0461	493.705	39.0659	8.33153	ACUTE MYELOID LEUKAEMIA (AML) AND RELATED PRECURSOR NEOPLASMS	-168.007
12-00211	Sunitinib	764	1	24	12-00211	56.0936	1	-0.0923666	91.8608	-101.883	699.421	20.7268	1	0.0192306	-44.0244	15.0487	911.926	Sunitinib	7.95611	22.839	0	84.1536	1000000	7.92321	2.51954	ACUTE MYELOID LEUKAEMIA (AML) AND RELATED PRECURSOR NEOPLASMS	28.7433
12-00211	Sunitinib	764	2	24	12-00211	91.4275	1	0.0251945	-304.495	91.8004	7.19248e+19	32.7161	1	0.0120039	-1167.37	-6.21712	1309.65	Sunitinib	-10.1409	34.5171	2.65481	100	1000000	0	3.54249	ACUTE MYELOID LEUKAEMIA (AML) AND RELATED PRECURSOR NEOPLASMS	12.569
12-00211	Sunitinib	764	3	24	12-00211	41.1859	1	-23.6197	-38.5782	-10.9585	21.303	12.9136	1	-0.0579225	-2996.84	-13.8687	-81.1495	Sunitinib	-22.4505	29.5505	2.42216	100	1000000	0	7.84256	ACUTE MYELOID LEUKAEMIA (AML) AND RELATED PRECURSOR NEOPLASMS	-27.6197
12-00211	Tandutinib (MLN518)	764	1	24	12-00211	74.9713	1	-5.72615	-1149.83	20.7208	7.90896	23.4056	1	-0.00944324	21.6848	-5.71474	2228.94	Tandutinib	19.4234	28.7755	0.050587	65.5445	923628	13.8708	2.42203	ACUTE MYELOID LEUKAEMIA (AML) AND RELATED PRECURSOR NEOPLASMS	-47.9592
12-00211	TG100-115	764	1	24	12-00211	13.5671	1	4.53149	-6.60522	5.05304	80.6258	4.20786	1	0.00146349	-205.767	-1.75346	12048.8	TG100-115	-3.47253	7.27591	0.586796	100	19.966	0	1.97509	ACUTE MYELOID LEUKAEMIA (AML) AND RELATED PRECURSOR NEOPLASMS	11.6545
12-00211	TG101348	764	1	24	12-00211	49.423	1	-1.30432	-17.5996	22.1189	30.4	17.9579	1	-3.31544e-05	-8.1117	47.6536	5937.48	Fedratinib	15.9255	17.6976	4	76.036	157.302	15.0951	1.3704	ACUTE MYELOID LEUKAEMIA (AML) AND RELATED PRECURSOR NEOPLASMS	-29.3099
12-00211	Tivozanib (AV-951)	764	1	24	12-00211	64.7234	1	8.85658	49.9249	-3.66346	2752.11	24.8941	1	-0.00603254	-3.66939	49.8439	3047.32	Tivozanib	6.82559	25.6673	4	46.9347	2816.06	10.2143	1.46147	ACUTE MYELOID LEUKAEMIA (AML) AND RELATED PRECURSOR NEOPLASMS	-53.5878
12-00211	Tofacitinib (CP-690550)	764	1	24	12-00211	23.5291	1	-8.16169	-18.9909	-4.46919	42.8733	7.59431	1	-5.17939e-05	-19.0151	5.90835	6230.51	Tofacitinib	-6.97982	12.1397	0.441771	100	23266.1	0	2.43816	ACUTE MYELOID LEUKAEMIA (AML) AND RELATED PRECURSOR NEOPLASMS	-14.5204
12-00211	Tozasertib (VX-680)	764	1	24	12-00211	25.8894	1	-0.27681	-34.6705	39.7654	23787	13.7339	1	-0.0101052	-22.7587	2.37534	2263.23	Tozasertib	-15.8669	22.3265	3.20337	100	1000000	0	5.54254	ACUTE MYELOID LEUKAEMIA (AML) AND RELATED PRECURSOR NEOPLASMS	-24.3945
12-00211	Trametinib (GSK1120212)	764	1	24	12-00211	22.2888	1	5.25767	-63.0769	11.5177	11801.9	5.53571	1	0.00191451	-11.3961	11.493	8346.43	Trametinib	10.7652	9.47175	0	83.2943	154.77	8.35283	1.15993	ACUTE MYELOID LEUKAEMIA (AML) AND RELATED PRECURSOR NEOPLASMS	22.0077
12-00211	Vandetanib (ZD6474)	764	1	24	12-00211	63.1925	1	2.02442	-137.667	-8.36679	7135.95	11.8036	1	0.000946123	-94.6971	-6.9714	4355.48	Vandetanib	-18.9471	40.088	0	100	1000000	0	6.61851	ACUTE MYELOID LEUKAEMIA (AML) AND RELATED PRECURSOR NEOPLASMS	85.9113
12-00211	Vargetef	764	1	24	12-00211	10.1753	1	-10.7078	-14.6754	17.9511	372.421	4.22949	1	-0.0268133	-14.6809	17.9536	372.737	Nintedanib	1.61045	10.5659	4	81.7631	584.668	7.85535	2.85094	ACUTE MYELOID LEUKAEMIA (AML) AND RELATED PRECURSOR NEOPLASMS	-32.6264
12-00211	Vatalanib (PTK787)	764	1	24	12-00211	63.8648	1	-0.0508774	-144.268	181.588	47.8487	19.0972	1	-0.00304701	-154.821	38.9941	-584.81	Vatalanib	27.1144	18.8753	0.2454	5.38166	20324	26.6576	0.37623	ACUTE MYELOID LEUKAEMIA (AML) AND RELATED PRECURSOR NEOPLASMS	-27.1835
12-00211	Vismodegib (GDC-0449)	764	1	24	12-00211	33.9798	1	-17.6383	-37.8975	9.02348	268.685	9.75408	1	-0.0652486	-37.8995	9.05301	291.866	Vismodegib	-12.1524	26.8714	1.50624	82.76	4135.01	2.71674	6.85307	ACUTE MYELOID LEUKAEMIA (AML) AND RELATED PRECURSOR NEOPLASMS	-46.9209
12-00211	VX-745	764	1	24	12-00211	66.8809	1	-0.11186	-72.3936	115.211	1358.6	25.8991	1	-0.00569807	2.48273	54.1455	3220.4	VX 745	14.6776	20.5092	4	44.273	3022.72	10.1323	4.05712	ACUTE MYELOID LEUKAEMIA (AML) AND RELATED PRECURSOR NEOPLASMS	-34.0218
12-00211	XAV-939	764	1	24	12-00211	72.2745	1	-14.1194	-2.47992	29.8837	221.804	22.0594	1	-0.00272586	-972.664	27.111	-1330.72	XAV-939	16.2191	23.2073	4	70.615	236.697	16.6883	0.844784	ACUTE MYELOID LEUKAEMIA (AML) AND RELATED PRECURSOR NEOPLASMS	-32.3637
12-00211	YM-155	764	1	24	12-00211	18.8233	1	-0.640236	-254.743	32.0405	0.249991	10.4069	1	-0.512627	-1572.52	21.6831	-4.73747	Sepantronium bromide	12.68	18.217	2.02426	63.566	77.3395	14.1623	3.42758	ACUTE MYELOID LEUKAEMIA (AML) AND RELATED PRECURSOR NEOPLASMS	-70.7463
12-00258	17-AAG (Tanespimycin)	799	1	4	12-00258	28.7589	1	-8.68404	26.0903	51.0147	116.312	11.0604	1	-6.39688e-05	-17.1322	95.0142	72.2669	Tanespimycin	42.9319	13.0559	0.393996	42.6657	16.4514	42.9269	1.61185	ACUTE MYELOID LEUKAEMIA (AML) AND RELATED PRECURSOR NEOPLASMS	-24.9244
12-00258	A-674563	799	1	4	12-00258	24.5452	1	-0.303185	-39.6944	212.181	16720.2	12.3468	1	-0.000390713	-2167.53	80.9511	-8397.75	A-674563	24.3959	14.2575	0.868257	0	2520.49	25.3332	1.47476	ACUTE MYELOID LEUKAEMIA (AML) AND RELATED PRECURSOR NEOPLASMS	-89.9678
12-00258	ABT-737	799	1	4	12-00258	14.7629	1	-9.40474	19.8583	58.9713	374.256	5.00612	1	-0.0382556	19.8571	58.9722	372.934	ABT-737	39.3528	7.85147	0.518749	27.4298	250.807	39.2564	2.28428	ACUTE MYELOID LEUKAEMIA (AML) AND RELATED PRECURSOR NEOPLASMS	-39.1131
12-00258	Afatinib (BIBW-2992)	799	1	4	12-00258	44.2556	1	-9.98681	-1.01	83.6343	1036.91	18.146	1	-0.0168582	-1.01868	83.6369	1070.14	Afatinib	28.0921	18.5635	4	15.425	982.773	29.7666	1.16918	ACUTE MYELOID LEUKAEMIA (AML) AND RELATED PRECURSOR NEOPLASMS	-84.6443
12-00258	Alisertib (MLN8237)	799	1	4	12-00258	7.48219	1	-0.0609615	-233.762	186.351	12.9516	8.60371	1	-0.00051434	-73.7741	21.2893	-1065.1	Alisertib	-2.3808	13.6016	4	78.9705	2898.09	3.9569	2.78359	ACUTE MYELOID LEUKAEMIA (AML) AND RELATED PRECURSOR NEOPLASMS	-41.6311
12-00258	AT7519	799	1	4	12-00258	7.43793	1	-2.64275	-9.35433	90.8077	169.959	4.62522	1	-0.0103911	-42.0886	90.3699	131.68	AT7519	52.5554	6.46787	3.19713	9.75076	186.314	54.5303	0.932966	ACUTE MYELOID LEUKAEMIA (AML) AND RELATED PRECURSOR NEOPLASMS	-100.031
12-00258	Axitinib (AG-013736)	799	1	4	12-00258	12.2726	1	-3.22443	5.89262	23.8245	2692.37	4.27271	1	-0.00145032	5.51469	23.5766	2811.37	Axitinib	9.47438	4.61109	0.364186	0	291884	9.60286	0.809128	ACUTE MYELOID LEUKAEMIA (AML) AND RELATED PRECURSOR NEOPLASMS	-17.6749
12-00258	AZD1480	799	1	4	12-00258	19.1527	1	0.0378371	-130.973	117.206	2627.5	5.76372	1	0.000124339	-55.1595	10.3606	14068	AZD1480	-2.29186	8.06496	0	100	289.591	0	1.46685	ACUTE MYELOID LEUKAEMIA (AML) AND RELATED PRECURSOR NEOPLASMS	15.4335
12-00258	Barasertib (AZD1152-HQPA)	799	1	4	12-00258	55.7923	1	15.2044	-14.1723	17.0637	1779.26	12.9523	1	-0.010214	17.0595	-14.1729	2104.9	AZD1152-HQPA	8.88293	19.1522	0	83.7284	2.00898	8.13579	4.21246	ACUTE MYELOID LEUKAEMIA (AML) AND RELATED PRECURSOR NEOPLASMS	31.236
12-00258	BEZ235	799	1	4	12-00258	103.201	1	-11.28	11.3063	58.8302	984.318	31.5963	1	0.000979209	67.0582	10.3734	2224.66	Dactolisib	28.0211	33.2675	4	39.2078	913.332	22.0719	2.55219	ACUTE MYELOID LEUKAEMIA (AML) AND RELATED PRECURSOR NEOPLASMS	-47.5239
12-00258	BI-2536	799	1	4	12-00258	1.67354	1	-2.41502	21.512	91.4812	655.397	1.44216	1	-0.00324388	11.4623	90.5984	635.718	BI 2536	50.4439	8.85649	0.760653	0	406.629	48.7966	2.55321	ACUTE MYELOID LEUKAEMIA (AML) AND RELATED PRECURSOR NEOPLASMS	-69.8662
12-00258	BMS-345541	799	1	4	12-00258	17.4791	1	-0.0434545	-613.743	731.249	5604.09	17.9582	1	-0.000124428	-586.157	135.299	-11567.9	BMS-345541	19.1707	19.6942	1.91564	0	4227.64	14.453	5.39756	ACUTE MYELOID LEUKAEMIA (AML) AND RELATED PRECURSOR NEOPLASMS	-95.8178
12-00258	Bortezomib (Velcade)	799	1	4	12-00258	0.808884	1	-2.24536	-28.6607	70.3424	470.963	1.49395	1	-0.00326594	-66.948	69.1237	325.046	Bortezomib	17.2365	17.7517	3.72543	30.6995	692.35	28.0732	4.42914	ACUTE MYELOID LEUKAEMIA (AML) AND RELATED PRECURSOR NEOPLASMS	-98.8643
12-00258	Bosutinib (SKI-606)	799	1	4	12-00258	37.7475	1	-0.0613086	-65.6895	39.6529	332.191	25.3183	1	-0.00577562	-23.3159	23.2085	3280.21	Bosutinib	-12.8432	27.2167	4	74.1772	5789.54	2.2453	5.27066	ACUTE MYELOID LEUKAEMIA (AML) AND RELATED PRECURSOR NEOPLASMS	-10.6068
12-00258	Cabozantinib	799	1	4	12-00258	13.6126	1	-0.367613	-13.9641	132.966	7938.86	7.01011	1	-0.00153919	-943.433	52.0507	-1888.8	Cabozantinib	25.1067	7.42637	0.624589	11.9187	2419.44	25.5162	0.370293	ACUTE MYELOID LEUKAEMIA (AML) AND RELATED PRECURSOR NEOPLASMS	-63.6507
12-00258	Canertinib (CI-1033)	799	1	4	12-00258	17.4471	1	-1.05553	-16.9292	139.552	6568.97	7.22838	1	-0.000476469	-58.0254	80.6781	1744.32	Canertinib	4.16306	12.6828	4	20.9035	3453.21	12.8011	3.80851	ACUTE MYELOID LEUKAEMIA (AML) AND RELATED PRECURSOR NEOPLASMS	-95.0824
12-00258	Cediranib (AZD2171)	799	1	4	12-00258	18.4089	1	-11.4307	-9.89545	110.958	8716.7	8.36118	1	-0.0019967	-9.89533	131.193	9553.84	Cediranib	-7.0742	13.991	4	0	6847.64	6.49858	4.76328	ACUTE MYELOID LEUKAEMIA (AML) AND RELATED PRECURSOR NEOPLASMS	-100.039
12-00258	CHIR-99021	799	1	4	12-00258	17.1888	1	0.565696	-110.394	2.323	1667.51	2.16138	1	0.000811116	-75.754	1649.85	-3966.09	CHIR-99021	-35.7321	45.4078	1	100	41.152	0	12.4818	ACUTE MYELOID LEUKAEMIA (AML) AND RELATED PRECURSOR NEOPLASMS	75.7016
12-00258	CI-1040 (PD184352)	799	1	4	12-00258	34.4004	1	-2.71065	-14.2974	34.2636	33.8736	9.90208	1	-0.032805	-1300.47	34.274	-88.889	PD184352	27.379	10.7235	4	65.9171	42.7237	28.1948	0.36306	ACUTE MYELOID LEUKAEMIA (AML) AND RELATED PRECURSOR NEOPLASMS	-44.7049
12-00258	Crenolanib	799	1	4	12-00258	43.7136	1	0.0151081	-391.891	338.753	7363.26	44.8999	1	-0.00210098	-30.9754	83.9785	9422.62	Crenolanib	-18.3217	44.1673	4	0	9708.64	2.85978	7.39903	ACUTE MYELOID LEUKAEMIA (AML) AND RELATED PRECURSOR NEOPLASMS	18.1778
12-00258	Crenolanib	799	2	4	12-00258	32.7269	1	-9.03692	-17.7968	8328.16	16337	21.3124	1	-0.00173332	-17.7957	126.56	9573.5	Crenolanib	-16.1468	28.1162	4	0	8001.05	4.68584	7.28278	ACUTE MYELOID LEUKAEMIA (AML) AND RELATED PRECURSOR NEOPLASMS	-97.7118
12-00258	Crenolanib	799	3	4	12-00258	43.4776	1	-1.18862	-59.6082	17912.4	658190	38.4924	1	-0.0025678	-55.9122	103.661	9068.44	Crenolanib	-43.848	60.01	4	0	7773.65	5.00122	17.0638	ACUTE MYELOID LEUKAEMIA (AML) AND RELATED PRECURSOR NEOPLASMS	-123.058
12-00258	Crizotinib (PF-2341066)	799	1	4	12-00258	15.0618	1	0.0406185	-144.849	180.778	22.4688	5.01812	1	8.49755e-05	-29.1986	102.879	-8778	Crizotinib	8.72155	8.80652	0	82.5479	103.203	8.72604	1.8959	ACUTE MYELOID LEUKAEMIA (AML) AND RELATED PRECURSOR NEOPLASMS	21.6937
12-00258	Crizotinib (PF-2341066)	799	2	4	12-00258	18.1999	1	8.05262	-7.63476	14.0588	141.329	8.6397	1	0.00683012	-7.7056	1483.61	-581.996	Crizotinib	0.0414506	13.1967	0	98.2346	89.7667	0.882686	3.35983	ACUTE MYELOID LEUKAEMIA (AML) AND RELATED PRECURSOR NEOPLASMS	21.6936
12-00258	CYT387	799	1	4	12-00258	6.06664	1	-10.0495	-0.301547	69.6701	3687.83	1.85036	1	-0.00458895	-0.301741	69.6667	3554.63	Momelotinib	10.2876	1.96791	4	27.8125	4371.44	9.16027	0.898319	ACUTE MYELOID LEUKAEMIA (AML) AND RELATED PRECURSOR NEOPLASMS	-69.9686
12-00258	Dasatinib	799	1	4	12-00258	46.5109	1	11.0817	-233.231	-1.75085	1165.78	15.6593	1	0.0184514	-47.9094	-1.74954	933.108	Dasatinib	-2.28264	21.186	0	100	1000000	0	0.797387	ACUTE MYELOID LEUKAEMIA (AML) AND RELATED PRECURSOR NEOPLASMS	35.7599
12-00258	Dasatinib	799	2	4	12-00258	64.6117	1	-9.67832	-4.47782	25.2101	22.7828	21.2612	1	-0.0145645	18.1942	-105.509	1050.34	Dasatinib	12.5551	21.926	4	74.9646	21.633	14.5603	0.953505	ACUTE MYELOID LEUKAEMIA (AML) AND RELATED PRECURSOR NEOPLASMS	-29.6879
12-00258	Dasatinib	799	3	4	12-00258	50.7638	1	-11.2596	6.51023	25.3385	134.107	18.4594	1	5.71845e-05	-21.8759	46.7207	-33.8536	Dasatinib	12.2492	20.0742	0.212213	75.0525	47.4618	12.1585	2.02451	ACUTE MYELOID LEUKAEMIA (AML) AND RELATED PRECURSOR NEOPLASMS	-18.8283
12-00258	Doramapimod (BIRB 796)	799	1	4	12-00258	23.0532	1	13.3732	30.3853	44.3217	220.574	3.59242	1	0.00376833	30.5829	395.936	-838.911	Doramapimod	36.2578	7.77489	1.5146	63.6419	0.000423338	36.3581	2.30401	ACUTE MYELOID LEUKAEMIA (AML) AND RELATED PRECURSOR NEOPLASMS	13.9365
12-00258	Dovitinib (CHIR-258)	799	1	4	12-00258	24.4688	1	-5.47613	8.53261	55.214	3302.9	6.74639	1	-0.00385766	8.5547	55.109	3319.19	Dovitinib	16.3808	8.91036	0.901349	0	8135.78	13.2508	2.17341	ACUTE MYELOID LEUKAEMIA (AML) AND RELATED PRECURSOR NEOPLASMS	-46.5734
12-00258	Elesclomol	799	1	4	12-00258	38.1535	1	1.62759	-51.2796	33.9284	6064.84	24.1425	1	0.000589419	-27.1173	40.0253	3882.39	Elesclomol	24.5513	31.6657	0	57.4345	1000000	21.2827	4.69284	ACUTE MYELOID LEUKAEMIA (AML) AND RELATED PRECURSOR NEOPLASMS	59.0402
12-00258	Erlotinib	799	1	4	12-00258	52.7798	1	-9.36576	-16.6011	40.7134	117.15	17.422	1	-0.00382197	-478.298	45.2963	-529.651	Erlotinib	22.0643	19.4276	1.04492	41.7342	733.203	23.4992	5.16904	ACUTE MYELOID LEUKAEMIA (AML) AND RELATED PRECURSOR NEOPLASMS	-57.3145
12-00258	Erlotinib	799	2	4	12-00258	52.9164	1	9.92168	39.2348	1.97912	1106.62	19.6739	1	-0.00138038	3.16705	44.1329	2431.66	Erlotinib	14.4205	19.8602	4	60.1919	1140.55	13.1116	0.705143	ACUTE MYELOID LEUKAEMIA (AML) AND RELATED PRECURSOR NEOPLASMS	-37.2557
12-00258	Flavopiridol	799	1	4	12-00258	7.07774	1	-3.21172	-1.47457	87.1385	145.172	4.15883	1	-0.0134544	-27.6458	86.9692	116.866	Alvocidib	55.4202	4.2157	3.44476	13.0349	146.097	55.7539	0.182866	ACUTE MYELOID LEUKAEMIA (AML) AND RELATED PRECURSOR NEOPLASMS	-88.5676
12-00258	Foretinib (XL880)	799	1	4	12-00258	12.2726	1	-0.954658	18.4708	101.561	5202.79	5.19638	1	-0.000270752	-348.588	77.054	-6837.04	Foretinib	32.3277	8.69012	0.43766	0	2630.21	32.306	1.61654	ACUTE MYELOID LEUKAEMIA (AML) AND RELATED PRECURSOR NEOPLASMS	-53.8121
12-00258	GDC-0879	799	1	4	12-00258	36.8177	0	0	0	0	0	#NUM!	1	-9.98213e-06	-308.623	260.703	113.956	GDC-0879		29.9102	4	0	22763.3	0.138687		ACUTE MYELOID LEUKAEMIA (AML) AND RELATED PRECURSOR NEOPLASMS
12-00258	GDC-0941	799	1	4	12-00258	3.45107	1	-0.527844	-51.9399	95.9998	117.812	7.28167	1	-0.00255892	-3046.12	76.2025	-1394.37	Pictilisib	39.7815	9.57461	1.34814	19.4244	355.849	40.7652	1.61925	ACUTE MYELOID LEUKAEMIA (AML) AND RELATED PRECURSOR NEOPLASMS	-99.0099
12-00258	GDC-0941	799	2	4	12-00258	10.9709	1	-0.409334	-123.046	80.9854	4.73231	6.9196	1	-0.00988403	-267.845	63.282	-142.513	Pictilisib	46.4856	8.58514	0.800659	25.7071	142.71	46.3481	0.629822	ACUTE MYELOID LEUKAEMIA (AML) AND RELATED PRECURSOR NEOPLASMS	-71.6255
12-00258	Gefitinib	799	1	4	12-00258	68.8297	1	-14.6258	-25.675	14.9923	76.7945	18.8136	1	-4.23863e-05	-60.172	20.7061	-41898.5	Gefitinib	4.36538	23.6446	4	85.0911	96.4199	10.498	2.51228	ACUTE MYELOID LEUKAEMIA (AML) AND RELATED PRECURSOR NEOPLASMS	-40.6673
12-00258	Gefitinib	799	2	4	12-00258	11.887	1	-9.39164	1.95045	20.7224	142.301	4.29792	1	-0.0629643	2.08373	20.7233	145.277	Gefitinib	14.0605	4.47953	4	79.1771	152.716	13.2099	0.346729	ACUTE MYELOID LEUKAEMIA (AML) AND RELATED PRECURSOR NEOPLASMS	-18.7719
12-00258	Go6976	799	1	4	12-00258	17.5933	1	-0.755446	-34.4941	33.0624	24.9432	5.81495	1	-0.00607705	-471.973	31.5187	-414.364	Go6976	20.3973	6.66324	1.51325	67.6159	155.184	20.39	0.695575	ACUTE MYELOID LEUKAEMIA (AML) AND RELATED PRECURSOR NEOPLASMS	-40.5584
12-00258	GSK-1838705A	799	1	4	12-00258	22.3138	1	6.4164	-1.56384	12.0473	26.5608	6.80866	1	0.00840042	-4.13049	2.30303	2224.42	GSK-1838705A	-0.19476	8.25068	0	99.0707	394.872	0.464626	0.950094	ACUTE MYELOID LEUKAEMIA (AML) AND RELATED PRECURSOR NEOPLASMS	13.4178
12-00258	GSK-1904529A	799	1	4	12-00258	9.30218	1	-10.1693	-6.01505	25.3817	1223.94	4.11241	1	-0.00625665	-6.05774	25.3808	1267.44	GSK-1904529A	3.9898	6.29181	4	74.0786	1681.78	7.01124	1.7976	ACUTE MYELOID LEUKAEMIA (AML) AND RELATED PRECURSOR NEOPLASMS	-31.3967
12-00258	GSK-1904529A	799	2	4	12-00258	10.5449	1	-0.0842089	-145.795	110.342	6.24041	11.5917	1	-0.000246488	-5.52639	279.717	17624.9	GSK-1904529A	3.94305	11.4841	3.3089	0.226741	12490	1.79075	2.66136	ACUTE MYELOID LEUKAEMIA (AML) AND RELATED PRECURSOR NEOPLASMS	-34.3128
12-00258	GSK690693	799	1	4	12-00258	40.1648	1	-11.257	-8.59041	21.9352	88.8726	16.5305	1	8.15251e-05	-28.7419	37.2154	10458.6	GSK-690693	13.2821	17.447	4	77.4743	95.0203	15.9113	1.14962	ACUTE MYELOID LEUKAEMIA (AML) AND RELATED PRECURSOR NEOPLASMS	-30.5257
12-00258	GW-2580	799	1	4	12-00258	6.26886	1	-0.44941	-29.3654	52.1204	68.5448	3.60733	1	-0.00185769	-724.485	42.4119	-1572.3	GW-2580	24.1347	4.28386	0.89814	54.4072	295.884	24.1955	0.475414	ACUTE MYELOID LEUKAEMIA (AML) AND RELATED PRECURSOR NEOPLASMS	-47.0175
12-00258	GW-2580	799	2	4	12-00258	39.3039	1	-1.12597	-467.637	17.9608	2.61724	14.8006	1	-0.0796645	-5917.04	14.5161	-43.0941	GW-2580	8.54633	22.013	4	76.1215	458.963	11.1623	3.26465	ACUTE MYELOID LEUKAEMIA (AML) AND RELATED PRECURSOR NEOPLASMS	-65.0739
12-00258	Idelalisib	799	1	4	12-00258	1.21333	1	-0.954504	-6.8316	79.7016	1673.1	4.8872	1	-0.000663934	-157.615	65.0162	-1192.19	Idelalisib	18.7934	5.61824	1.49318	29.6363	1620.85	19.8755	0.949427	ACUTE MYELOID LEUKAEMIA (AML) AND RELATED PRECURSOR NEOPLASMS	-72.367
12-00258	Imatinib	799	1	4	12-00258	14.3795	1	4.68028	-9.55622	9.14231	54.9003	5.32634	1	7.89586e-06	-19.8578	9.15076	20116.4	Imatinib	-5.62117	10.4117	0	100	96.8536	0	3.01466	ACUTE MYELOID LEUKAEMIA (AML) AND RELATED PRECURSOR NEOPLASMS	18.6702
12-00258	INK-128	799	1	4	12-00258	15.3381	1	-10.353	40.9791	57.7474	262.21	6.22589	1	-0.0419099	41.013	57.7562	281.137	MLN-0128	48.4786	8.2659	0.114694	0	352.753	48.1748	1.22921	ACUTE MYELOID LEUKAEMIA (AML) AND RELATED PRECURSOR NEOPLASMS	-16.7683
12-00258	JAK Inhibitor I	799	1	4	12-00258	16.7844	1	-12.6665	22.8715	43.2801	1965.83	9.06413	1	-0.0097949	22.8727	43.2764	2262.29	JAK Inhibitor I	27.9078	12.8095	0.171875	66.25	0.0133352	28.6314	2.37554	ACUTE MYELOID LEUKAEMIA (AML) AND RELATED PRECURSOR NEOPLASMS	-20.4087
12-00258	JNJ-28312141	799	1	4	12-00258	27.1484	1	-0.0501964	-43.7784	51.2455	423.517	11.1202	1	-0.00143272	1.23126	250.752	11852.9	JNJ-28312141	3.57402	9.99333	4	0	14761.2	0.724921	1.1146	ACUTE MYELOID LEUKAEMIA (AML) AND RELATED PRECURSOR NEOPLASMS	-7.8424
12-00258	JNJ-38877605	799	1	4	12-00258	3.64279	1	-4.19936	-54.8276	19.1173	85.5266	9.11491	1	-0.0542364	-55.5536	19.0454	94.52	JNJ-38877605	-1.41477	29.1654	1.051	0	15801.6	6.93922	7.56046	ACUTE MYELOID LEUKAEMIA (AML) AND RELATED PRECURSOR NEOPLASMS	-73.9109
12-00258	JNJ-7706621	799	1	4	12-00258	8.69552	1	-5.66735	-1.23243	108.049	7451.24	6.32	1	-0.000685707	-1.55485	188.039	10078.3	JNJ-7706621	4.15086	7.17387	4	0	6294.83	7.57493	1.21909	ACUTE MYELOID LEUKAEMIA (AML) AND RELATED PRECURSOR NEOPLASMS	-91.9302
12-00258	KI20227	799	1	4	12-00258	41.4664	1	7.90036	-20.3192	-0.524961	3332.35	13.361	1	0.0044491	-20.3086	-0.523878	3331.74	KI20227	-3.82493	15.9131	0	100	1000000	0	1.33611	ACUTE MYELOID LEUKAEMIA (AML) AND RELATED PRECURSOR NEOPLASMS	19.7908
12-00258	KU-55933	799	1	4	12-00258	13.996	1	1.13547	-6.6455	71.7829	5.14573	4.01493	1	0.0471358	-5.94444	984.399	-69.9503	KU-55933	-3.67119	8.13091	0	100	574.479	0	1.92797	ACUTE MYELOID LEUKAEMIA (AML) AND RELATED PRECURSOR NEOPLASMS	19.3775
12-00258	KW-2449	799	1	4	12-00258	27.1484	1	2.51952	-17.8726	15.6917	169.822	10.5372	1	0.00507787	-18.2068	473.02	-484.182	KW-2449	-5.05727	18.5327	0	100	238.392	0	4.97796	ACUTE MYELOID LEUKAEMIA (AML) AND RELATED PRECURSOR NEOPLASMS	33.504
12-00258	Lapatinib	799	1	4	12-00258	28.9506	1	2.69167	-5.41958	79.2196	9.4763	10.381	1	9.11938e-05	-18.5226	17.4019	-1801.91	Lapatinib	-3.91942	13.1897	0	100	65490.8	0	1.83669	ACUTE MYELOID LEUKAEMIA (AML) AND RELATED PRECURSOR NEOPLASMS	22.8381
12-00258	Lapatinib	799	2	4	12-00258	52.0655	1	4.13976	0.487826	-41.2708	24.8246	13.9706	1	-9.89517e-05	-38.0365	25.1259	1953.15	Lapatinib	-3.39609	20.0934	0	100	1000000	0	1.42846	ACUTE MYELOID LEUKAEMIA (AML) AND RELATED PRECURSOR NEOPLASMS	-38.4588
12-00258	Lestaurtinib (CEP-701)	799	1	4	12-00258	17.1072	1	-10.4253	14.4009	43.1564	759.423	6.77932	1	-0.0178545	14.4009	49.3547	929.614	Lestaurtinib	15.6246	9.60406	0.219782	0	49543.9	17.8495	1.71953	ACUTE MYELOID LEUKAEMIA (AML) AND RELATED PRECURSOR NEOPLASMS	-27.2111
12-00258	Linifanib (ABT-869)	799	1	4	12-00258	39.6873	1	-1.73314	1.78471	54.7423	4020.01	13.3296	1	-0.000616465	-4.7743	46.7626	3121.01	Linifanib	9.97448	13.3958	1.64787	45.2809	3784.66	8.99068	0.393918	ACUTE MYELOID LEUKAEMIA (AML) AND RELATED PRECURSOR NEOPLASMS	-43.9055
12-00258	LY-333531	799	1	4	12-00258	87.2354	1	9.23429	-808.946	12.2866	12958.6	9.24909	1	0.00218583	-110.348	12.285	9888.76	Ruboxistaurin	11.1076	25.7686	0	95.0676	1000000	2.46618	3.50112	ACUTE MYELOID LEUKAEMIA (AML) AND RELATED PRECURSOR NEOPLASMS	68.7236
12-00258	Masitinib (AB-1010)	799	1	4	12-00258	76.9825	1	-14.7765	-16.2115	29.9168	221.722	24.039	1	-0.0568787	-16.2346	29.9093	258.201	Masitinib	10.4431	27.3069	4	70.4183	260.002	16.3786	2.81564	ACUTE MYELOID LEUKAEMIA (AML) AND RELATED PRECURSOR NEOPLASMS	-46.1283
12-00258	MGCD-265	799	1	4	12-00258	19.6155	1	-1.40613	-15.3604	54.137	4126.37	6.477	1	-0.000343167	-66.2314	42.8263	444.633	MGCD-265	-4.13234	13.1229	4	60.023	4046.6	5.52695	3.50563	ACUTE MYELOID LEUKAEMIA (AML) AND RELATED PRECURSOR NEOPLASMS	-53.9336
12-00258	Midostaurin	799	1	4	12-00258	22.4466	1	-12.9168	-20.0351	33.2801	3033.52	16.1743	1	-0.00604995	-20.0374	33.2687	3131.23	Midostaurin	-10.387	23.5924	4	65.5535	3230.98	5.91819	6.03296	ACUTE MYELOID LEUKAEMIA (AML) AND RELATED PRECURSOR NEOPLASMS	-53.3152
12-00258	MK-2206	799	1	4	12-00258	6.87553	1	-1.63115	-1.55219	49.6955	44.5458	1.87884	1	-0.0178517	-344.885	49.166	-103.077	MK-2206	39.8874	1.89178	1.71676	50.3927	46.6904	39.8845	0.0422604	ACUTE MYELOID LEUKAEMIA (AML) AND RELATED PRECURSOR NEOPLASMS	-44.6951
12-00258	MLN120B	799	1	4	12-00258	12.0866	1	10.082	-5.30853	8.63734	206.609	4.24457	1	0.0269166	-5.31007	8.70526	226.218	MLN120B	1.89597	7.82273	0	95.6706	99.1245	2.16472	2.32874	ACUTE MYELOID LEUKAEMIA (AML) AND RELATED PRECURSOR NEOPLASMS	13.9459
12-00258	MLN8054	799	1	4	12-00258	20.5147	1	-0.0576943	-26.5299	38.1895	92.165	13.4943	1	-8.34715e-05	-20.2577	25.2722	-3423	MLN-8054	7.12362	13.4014	0.251924	48.0312	1000000	6.72198	0.347404	ACUTE MYELOID LEUKAEMIA (AML) AND RELATED PRECURSOR NEOPLASMS	-6.12501
12-00258	Motesanib (AMG-706)	799	1	4	12-00258	36.2362	1	0.0257957	26.7976	-37.7624	215.75	16.7554	1	-4.05937e-05	-62.0803	59.5482	5384.64	Motesanib	-5.25755	17.5848	0	100	1000000	0	1.83654	ACUTE MYELOID LEUKAEMIA (AML) AND RELATED PRECURSOR NEOPLASMS	-2.74263
12-00258	Neratinib (HKI-272)	799	1	4	12-00258	14.1321	1	-2.82854	7.09234	59.947	465.584	5.43089	1	-0.00339416	-5.50075	60.6589	455.02	Neratinib	31.6854	6.9706	2.29128	39.4227	419.952	29.1351	0.984339	ACUTE MYELOID LEUKAEMIA (AML) AND RELATED PRECURSOR NEOPLASMS	-52.8432
12-00258	NF-kB Activation Inhibitor	799	1	4	12-00258	-1.01111	1	-0.259195	-62.9705	44.6773	5.15653	2.43893	1	-0.00434013	-484.153	26.7994	-656.617	NF-kB Activation Inhibitor	16.7751	3.66173	0.752926	66.4859	360.029	16.8787	0.344326	ACUTE MYELOID LEUKAEMIA (AML) AND RELATED PRECURSOR NEOPLASMS	-33.7695
12-00258	Nilotinib	799	1	4	12-00258	1.61777	1	-2.80391	-13.1455	45.155	809.997	1.10756	1	-0.00393635	-15.4622	44.4902	855.846	Nilotinib	9.08623	9.16604	4	55.1774	986.391	15.7506	2.42603	ACUTE MYELOID LEUKAEMIA (AML) AND RELATED PRECURSOR NEOPLASMS	-58.2493
12-00258	Nilotinib	799	2	4	12-00258	33.7438	1	-2.17751	-0.844597	50.5398	903.814	15.738	1	-0.00364615	-1.55034	48.9333	968.15	Nilotinib	17.9118	15.748	2.21414	49.4554	924.379	18.2764	0.144297	ACUTE MYELOID LEUKAEMIA (AML) AND RELATED PRECURSOR NEOPLASMS	-51.1062
12-00258	Nilotinib	799	3	4	12-00258	22.3138	1	-0.268512	-148.922	76.9417	3.81475	12.4829	1	-0.00135683	-70.5519	53.8178	-151.598	Nilotinib	23.0936	14.3118	1.385	43.4172	792.558	21.9209	2.22004	ACUTE MYELOID LEUKAEMIA (AML) AND RELATED PRECURSOR NEOPLASMS	-69.3727
12-00258	NVP-ADW742	799	1	4	12-00258	21.2332	1	-8.52068	16.9536	595.623	12456.2	12.7317	1	-0.00166035	16.9536	763.438	11301	NVP-ADW742	18.4285	20.1559	4	0	5728.32	8.84033	6.28973	ACUTE MYELOID LEUKAEMIA (AML) AND RELATED PRECURSOR NEOPLASMS	-77.1799
12-00258	NVP-ADW742	799	2	4	12-00258	10.3532	1	-0.0396794	-617.857	627.169	239.617	13.4319	1	-0.000360949	-605.204	59.1941	-5902.38	NVP-ADW742	10.0262	19.0022	1.03715	0	7179.77	12.8447	3.49889	ACUTE MYELOID LEUKAEMIA (AML) AND RELATED PRECURSOR NEOPLASMS	-81.2889
12-00258	NVP-TAE684	799	1	4	12-00258	50.9498	1	0.490022	-900.261	38.0357	378647	15.0489	1	0.000259465	-110.83	656.774	-5947.84	NVP-TAE684	-5.27247	47.1425	0	100	1000000	0	9.98385	ACUTE MYELOID LEUKAEMIA (AML) AND RELATED PRECURSOR NEOPLASMS	129.1
12-00258	Pazopanib (GW786034)	799	1	4	12-00258	35.2776	1	0.0304259	-40.9407	15.5524	229.906	17.0089	1	-0.00180981	-17.4321	37.5282	9827.85	Pazopanib	-12.8989	20.7348	4	68.125	10746.1	0.67645	4.74207	ACUTE MYELOID LEUKAEMIA (AML) AND RELATED PRECURSOR NEOPLASMS	2.83002
12-00258	Pazopanib (GW786034)	799	2	4	12-00258	46.8589	1	13.4803	-5.98636	12.568	1845.55	13.278	1	0.00891718	-5.98997	12.567	2159.11	Pazopanib	7.81155	15.7006	0	85.47	416439	7.26501	2.4769	ACUTE MYELOID LEUKAEMIA (AML) AND RELATED PRECURSOR NEOPLASMS	18.5544
12-00258	PD173955	799	1	4	12-00258	31.6112	1	9.70676	-61.0314	-6.95271	10268.2	6.47482	1	0.00186793	-83.415	-6.95119	10432.3	PD173955	-7.43694	14.7153	0.972686	100	8937.71	0	2.59784	ACUTE MYELOID LEUKAEMIA (AML) AND RELATED PRECURSOR NEOPLASMS	23.5851
12-00258	Pelitinib (EKB-569)	799	1	4	12-00258	3.25935	1	-1.67203	21.0872	75.4479	813.323	4.09084	1	-0.00158084	-17.4875	73.0515	225.927	Pelitinib	41.8487	5.60462	0.466404	0	846.669	41.9537	1.55371	ACUTE MYELOID LEUKAEMIA (AML) AND RELATED PRECURSOR NEOPLASMS	-53.495
12-00258	PHA-665752	799	1	4	12-00258	15.9915	1	-10.9208	7.67767	-7.47804	1278.29	5.89324	1	0.00955295	-7.47707	7.67752	1271.45	PHA-665752	2.94806	8.89693	0	94.0767	18.0175	2.96164	2.18013	ACUTE MYELOID LEUKAEMIA (AML) AND RELATED PRECURSOR NEOPLASMS	15.1557
12-00258	PHT-427	799	1	4	12-00258	35.6611	1	8.85241	-39.5293	0.208556	8442.27	8.02615	1	0.00194353	-37.0058	0.207057	9006.75	PHT-427	-0.949549	14.6084	0	100	1902.8	0	0.458054	ACUTE MYELOID LEUKAEMIA (AML) AND RELATED PRECURSOR NEOPLASMS	32.4828
12-00258	PI-103	799	1	4	12-00258	24.7327	1	-8.27034	32.1264	74.9798	1077.19	7.56161	1	-0.0133096	32.1275	74.9828	1091.88	PI-103	46.6123	13.1541	0.3138	0	535.116	47.3478	3.09973	ACUTE MYELOID LEUKAEMIA (AML) AND RELATED PRECURSOR NEOPLASMS	-42.8534
12-00258	PLX-4720	799	1	4	12-00258	47.2308	1	-0.851545	0.0619399	106.82	16716.4	13.1805	1	-0.000148646	-323.576	56.6727	-11876.6	PLX-4720	9.49112	13.1847	0.858493	0	14779.2	9.48889	0.0234887	ACUTE MYELOID LEUKAEMIA (AML) AND RELATED PRECURSOR NEOPLASMS	-41.6333
12-00258	PLX-4720	799	2	4	12-00258	2.87589	1	-0.645615	-2.36293	22.914	57.0052	1.82148	1	-0.00322067	-307.934	21.5571	-939.193	PLX-4720	15.6664	1.82488	0.720286	77.3398	77.252	15.6522	0.0282748	ACUTE MYELOID LEUKAEMIA (AML) AND RELATED PRECURSOR NEOPLASMS	-17.204
12-00258	Ponatinib (AP24534)	799	1	4	12-00258	-1.81999	1	-1.51047	-7.74766	88.8249	56.9146	2.27036	1	-0.0139303	-531.979	85.8899	-121.366	Ponatinib	34.3375	4.60531	1.84835	12.8322	64.0631	36.3774	0.962887	ACUTE MYELOID LEUKAEMIA (AML) AND RELATED PRECURSOR NEOPLASMS	-94.9702
12-00258	Ponatinib (AP24534)	799	2	4	12-00258	4.79315	1	-1.38471	-477.268	26.0278	0.437753	11.2611	1	-0.00326815	-2615.82	48.7175	-1179.29	Ponatinib	15.719	24.8525	0.697842	0	1277.99	13.1045	4.80813	ACUTE MYELOID LEUKAEMIA (AML) AND RELATED PRECURSOR NEOPLASMS	-85.8176
12-00258	Ponatinib (AP24534)	799	3	4	12-00258	1.11569	1	-0.525398	-0.76112	116.593	1122.68	5.9118	1	-0.002363	-436.017	65.4846	-864.291	Ponatinib	20.7282	6.06488	0.564943	0	696.964	20.7084	0.0489791	ACUTE MYELOID LEUKAEMIA (AML) AND RELATED PRECURSOR NEOPLASMS	-53.5332
12-00258	PP242	799	1	4	12-00258	2.23138	1	-0.356807	-60.7709	60.0312	2.47468	5.40119	1	-0.00224931	-1127.78	52.2809	-1651.47	PP242	40.3483	5.76079	0.447955	39.5221	63.6154	40.0791	0.277787	ACUTE MYELOID LEUKAEMIA (AML) AND RELATED PRECURSOR NEOPLASMS	-36.5664
12-00258	PRT062607	799	1	4	12-00258	21.0121	1	-1.91835	-7.88004	67.5122	1301.74	8.57815	1	-0.000984819	-48.1106	65.5731	659.411	PRT062607	15.5568	10.1167	2.33941	33.8506	1459.34	19.361	1.42265	ACUTE MYELOID LEUKAEMIA (AML) AND RELATED PRECURSOR NEOPLASMS	-73.9008
12-00258	Quizartinib (AC220)	799	1	4	12-00258	42.2642	1	-12.423	13.2452	45.8081	210.246	13.1503	1	0.0047209	46.2014	-1120.48	-707.77	Quizartinib	32.3237	15.1267	1.41536	53.7151	107.865	31.5517	1.52212	ACUTE MYELOID LEUKAEMIA (AML) AND RELATED PRECURSOR NEOPLASMS	-32.5628
12-00258	Quizartinib (AC220)	799	2	4	12-00258	27.4168	1	-16.6864	21.0091	60.6495	222.449	8.64208	1	-0.0688029	21.0086	60.6514	256.681	Quizartinib	43.895	15.3632	0.624724	34.8379	79.5279	43.9877	2.38589	ACUTE MYELOID LEUKAEMIA (AML) AND RELATED PRECURSOR NEOPLASMS	-39.6405
12-00258	Quizartinib (AC220)	799	3	4	12-00258	18.4089	1	-1.26094	-14.9336	56.3246	31.3347	5.44331	1	-0.0202721	-468.133	54.788	-96.8486	Quizartinib	44.8092	5.61345	1.74322	44.4619	46.0251	44.7861	0.294617	ACUTE MYELOID LEUKAEMIA (AML) AND RELATED PRECURSOR NEOPLASMS	-52.6223
12-00258	RAF265 (CHIR-265)	799	1	4	12-00258	19.1726	1	-13.9422	-2.12655	29.7968	238.31	8.33163	1	-0.0538715	-2.1282	29.8222	273.642	RAF265	15.9705	9.03524	4	69.27	250.882	17.1808	0.791162	ACUTE MYELOID LEUKAEMIA (AML) AND RELATED PRECURSOR NEOPLASMS	-31.9234
12-00258	Rapamycin	799	1	4	12-00258	17.4471	1	0.108644	0.0895439	46.2	9.88112	7.54662	1	4.35673e-05	0.0849883	25.8277	27646.3	Sirolimus	18.7095	7.95191	0.889245	81.2372	1.84426e-06	18.7628	0.690879	ACUTE MYELOID LEUKAEMIA (AML) AND RELATED PRECURSOR NEOPLASMS	7.8692
12-00258	Rapamycin	799	2	4	12-00258	16.3799	1	7.67438	35.6969	43.6507	409.434	5.99051	1	7.04441e-05	24.7496	48.8621	10205.9	Sirolimus	39.7948	7.04973	0.997483	60.1134	0.00634013	39.8837	1.31188	ACUTE MYELOID LEUKAEMIA (AML) AND RELATED PRECURSOR NEOPLASMS	7.9538
12-00258	Regorafenib (BAY 73-4506)	799	1	4	12-00258	46.3977	1	-9.88082	-26.7951	49.8976	337.757	22.5933	1	-0.0463878	-26.7938	49.8938	350.726	Regorafenib	12.6235	28.7815	4	49.4937	377.441	25.1082	4.97981	ACUTE MYELOID LEUKAEMIA (AML) AND RELATED PRECURSOR NEOPLASMS	-76.6926
12-00258	Roscovitine (CYC-202)	799	1	4	12-00258	15.7733	1	-0.160376	-55.3492	43.044	4416.89	7.19602	1	-0.0739416	-25.984	-7.68234	251.567	Seliciclib	-15.5937	18.9792	1	100	10000	0	5.44713	ACUTE MYELOID LEUKAEMIA (AML) AND RELATED PRECURSOR NEOPLASMS	-24.4999
12-00258	Ruxolitinib (INCB018424)	799	1	4	12-00258	25.3078	1	1.19279	-34.5882	9.16026	600.068	8.88303	1	0.00318113	-29.5135	20.9791	347.201	Ruxolitinib	-9.64105	21.1318	0	100	1000000	0	5.08401	ACUTE MYELOID LEUKAEMIA (AML) AND RELATED PRECURSOR NEOPLASMS	41.7963
12-00258	Ruxolitinib (INCB018424)	799	2	4	12-00258	38.1194	1	10.7042	-49.4978	-10.5971	885.951	19.7495	1	0.0141008	-49.5027	-10.5944	939.434	Ruxolitinib	-24.9003	38.2241	0	100	1000000	0	8.69808	ACUTE MYELOID LEUKAEMIA (AML) AND RELATED PRECURSOR NEOPLASMS	38.9007
12-00258	S31-201	799	1	4	12-00258	10.7177	1	-0.842733	1.84946	97.0043	20371.1	7.92863	1	-0.000153637	-209.072	46.863	-10191.5	S31-201	9.30928	7.99281	0.733717	0	22979.9	8.88023	0.268148	ACUTE MYELOID LEUKAEMIA (AML) AND RELATED PRECURSOR NEOPLASMS	-33.5239
12-00258	Saracatinib (AZD0530)	799	1	4	12-00258	8.62769	1	-1.28544	3.04011	516.836	58243.1	9.46719	1	-0.000130462	-20.98	280.135	18754.8	Saracatinib	9.029	9.97927	1.27994	0	10274.5	8.00949	0.874973	ACUTE MYELOID LEUKAEMIA (AML) AND RELATED PRECURSOR NEOPLASMS	-48.3187
12-00258	SB-431542	799	1	4	12-00258	56.5592	1	7.49168	6.71613	79.3563	15.2388	14.8016	1	-0.00133368	10.8752	1265.32	13058.7	SB-431542	8.42679	22.9009	0	72.2796	1000000	13.8602	2.6831	ACUTE MYELOID LEUKAEMIA (AML) AND RELATED PRECURSOR NEOPLASMS	49.9358
12-00258	Selumetinib (AZD6244)	799	1	4	12-00258	11.5288	1	0.0481561	-8.73819	42.7764	136.808	5.33046	1	0.00140151	-19.3308	17.5323	10926.6	Selumetinib	16.4029	5.50254	0.892972	83.597	1e-06	16.403	0.35643	ACUTE MYELOID LEUKAEMIA (AML) AND RELATED PRECURSOR NEOPLASMS	4.07719
12-00258	SGX-523	799	1	4	12-00258	22.4997	1	-0.0329015	-9.99014	33.9598	522.968	11.4341	1	2.37193e-05	-6.58435	29.5617	7865.39	SGX-523	11.8602	11.4343	0.0567959	74.6889	3417.36	11.8603	0.0022889	ACUTE MYELOID LEUKAEMIA (AML) AND RELATED PRECURSOR NEOPLASMS	-2.38052
12-00258	SNS-032 (BMS-387032)	799	1	4	12-00258	0.191726	1	-2.03828	-37.6876	88.6361	44.0905	1.78178	1	-0.0212578	-1041.44	88.0088	-88.7291	SNS-032	65.4278	10.7445	3.10763	12.2932	63.5114	67.2784	1.20195	ACUTE MYELOID LEUKAEMIA (AML) AND RELATED PRECURSOR NEOPLASMS	-115.62
12-00258	Sorafenib	799	1	4	12-00258	11.3244	1	10.0682	21.9499	-20.1593	2697.14	7.02408	1	-0.00578989	-20.1601	21.9411	2964.51	Sorafenib	-11.7882	18.5486	4	76.9004	2836.77	4.42084	5.77962	ACUTE MYELOID LEUKAEMIA (AML) AND RELATED PRECURSOR NEOPLASMS	-42.1092
12-00258	Sorafenib	799	2	4	12-00258	73.8146	0	0	0	0	0	#NUM!	1	-8.47101e-05	-55.7554	18.2068	-14187.7	Sorafenib		23.6017	0	100	1000000	0		ACUTE MYELOID LEUKAEMIA (AML) AND RELATED PRECURSOR NEOPLASMS
12-00258	Sorafenib	799	3	4	12-00258	15.2477	1	-2.92528	2.19839	46.8162	4060.13	6.47695	1	-0.00235907	2.3757	43.8444	3538.42	Sorafenib	8.45957	6.70402	2.29548	50.1847	4207.49	6.96539	0.557012	ACUTE MYELOID LEUKAEMIA (AML) AND RELATED PRECURSOR NEOPLASMS	-41.6369
12-00258	Staurosporine	799	1	4	12-00258	22.4997	1	-9.86527	-59.0811	79.5468	114.05	8.99257	1	-0.13379	-59.0816	79.5451	117.612	Staurosporine	35.0038	32.978	4	19.8239	135.817	52.2896	7.29256	ACUTE MYELOID LEUKAEMIA (AML) AND RELATED PRECURSOR NEOPLASMS	-138.628
12-00258	STO609	799	1	4	12-00258	15.9755	1	-14.7397	-1.94138	28.5657	187.875	6.29915	1	-0.0610806	-1.95072	28.5659	216.729	STO609	16.4533	7.26876	4	71.397	191.689	17.1594	0.643464	ACUTE MYELOID LEUKAEMIA (AML) AND RELATED PRECURSOR NEOPLASMS	-30.5071
12-00258	SU11274	799	1	4	12-00258	27.0334	1	10.9918	-16.8577	7.39596	1151.54	7.39883	1	-0.010589	7.40235	-16.8594	1148.1	SU11274	-0.557057	12.9615	0	100	11045	0	3.52349	ACUTE MYELOID LEUKAEMIA (AML) AND RELATED PRECURSOR NEOPLASMS	24.2537
12-00258	Sunitinib	799	1	4	12-00258	52.7797	1	-11.1359	50.8851	-15.8396	1.48995	11.7057	1	0.00989437	-546.393	-6.70052	1351	Sunitinib	-14.6994	22.2932	0	100	1000000	0	5.44499	ACUTE MYELOID LEUKAEMIA (AML) AND RELATED PRECURSOR NEOPLASMS	47.6897
12-00258	Sunitinib	799	2	4	12-00258	62.1193	1	0.0309904	-60.8291	65.0381	47.8332	22.9198	1	-0.000257245	-72.722	36.2384	-2884.79	Sunitinib	2.35365	23.0201	0	95.2868	1000000	2.35662	0.561101	ACUTE MYELOID LEUKAEMIA (AML) AND RELATED PRECURSOR NEOPLASMS	6.42214
12-00258	Sunitinib	799	3	4	12-00258	51.1357	1	-12.1795	-5.54667	16.5092	21.9968	14.9917	1	-0.0311583	-1903.29	14.734	-148.166	Sunitinib	7.22499	15.9842	4	83.8766	24.1883	9.10407	1.0656	ACUTE MYELOID LEUKAEMIA (AML) AND RELATED PRECURSOR NEOPLASMS	-22.0559
12-00258	Tandutinib (MLN518)	799	1	4	12-00258	17.5933	1	0.799449	-6.99739	69.2573	5.23079	6.36856	1	0.000132348	-22.4679	192.239	-14748.3	Tandutinib	-1.5292	10.3986	0	100	492.6	0	1.99391	ACUTE MYELOID LEUKAEMIA (AML) AND RELATED PRECURSOR NEOPLASMS	23.9399
12-00258	TG100-115	799	1	4	12-00258	13.0164	1	-1.10018	3.35012	152.111	13765.8	5.19814	1	-0.000233216	-54.1472	80.3021	1253.22	TG100-115	14.2673	5.85791	1.17155	0	6345.34	12.8705	0.861035	ACUTE MYELOID LEUKAEMIA (AML) AND RELATED PRECURSOR NEOPLASMS	-61.3624
12-00258	TG101348	799	1	4	12-00258	37.5615	1	-10.5663	12.0465	87.8209	1033.62	10.105	1	-0.0169178	12.0445	87.8182	1065.97	Fedratinib	38.1355	13.8172	4	11.6223	891.98	32.4046	2.84419	ACUTE MYELOID LEUKAEMIA (AML) AND RELATED PRECURSOR NEOPLASMS	-75.7744
12-00258	Tivozanib (AV-951)	799	1	4	12-00258	47.3198	1	0.0264235	-57.4819	111.891	5.30583	18.2633	1	0.00124817	-63.46	26.4601	10636.9	Tivozanib	22.4622	18.4298	0.975637	77.5375	1e-06	22.4625	0.641844	ACUTE MYELOID LEUKAEMIA (AML) AND RELATED PRECURSOR NEOPLASMS	7.34742
12-00258	Tofacitinib (CP-690550)	799	1	4	12-00258	83.4009	1	12.3677	-2.59366	64.9793	268.326	23.3007	1	0.0493219	-2.6386	64.981	292.215	Tofacitinib	27.889	40.6333	0	46.917	1000000	26.5415	11.2473	ACUTE MYELOID LEUKAEMIA (AML) AND RELATED PRECURSOR NEOPLASMS	67.5729
12-00258	Tozasertib (VX-680)	799	1	4	12-00258	38.2198	1	-0.0897492	-51.0787	80.9448	1568.28	18.1903	1	-0.00153488	6.16982	357.515	11504.4	Tozasertib	10.6945	18.0827	0.364428	0	261773	9.92747	0.484444	ACUTE MYELOID LEUKAEMIA (AML) AND RELATED PRECURSOR NEOPLASMS	-19.3058
12-00258	Trametinib (GSK1120212)	799	1	4	12-00258	12.6445	1	4.52385	20.6655	35.5576	1049.04	4.2579	1	0.0048207	20.6948	35.7482	1059.17	Trametinib	30.4637	7.83158	1.31037	69.8901	0.000552829	30.1099	2.15139	ACUTE MYELOID LEUKAEMIA (AML) AND RELATED PRECURSOR NEOPLASMS	14.8915
12-00258	Vandetanib (ZD6474)	799	1	4	12-00258	9.5863	1	-2.57931	3.87419	23.4683	2875.02	3.47239	1	-0.00117543	3.1747	22.7281	2885.58	Vandetanib	7.62491	3.92848	0.495792	0	124281	7.38071	0.642582	ACUTE MYELOID LEUKAEMIA (AML) AND RELATED PRECURSOR NEOPLASMS	-18.8378
12-00258	Vargetef	799	1	4	12-00258	13.9461	1	-8.78063	-9.56057	1.8953	59.2256	5.62586	1	0.00163313	-40.7532	0.176517	10656	Nintedanib	-0.646788	7.68904	0.666311	100	2920.21	0	1.19419	ACUTE MYELOID LEUKAEMIA (AML) AND RELATED PRECURSOR NEOPLASMS	-11.4558
12-00258	Vatalanib (PTK787)	799	1	4	12-00258	26.6499	1	9.57171	2.21719	19.2818	1014.37	10.2484	1	0.000774959	-1.85066	21.0199	2372.8	Vatalanib	13.3578	12.8642	0	74.6351	0.269342	12.6824	2.64799	ACUTE MYELOID LEUKAEMIA (AML) AND RELATED PRECURSOR NEOPLASMS	17.0647
12-00258	Vismodegib (GDC-0449)	799	1	4	12-00258	12.9422	1	-1.06674	-43.5418	-26.3245	18.3746	4.31968	1	7.86353e-05	-36.6276	-20.9759	3000.76	Vismodegib	-28.4302	29.4252	1	100	1111.11	0	9.93111	ACUTE MYELOID LEUKAEMIA (AML) AND RELATED PRECURSOR NEOPLASMS	-9.91937
12-00258	VX-745	799	1	4	12-00258	3.23554	1	-0.793347	10.7901	43.9278	302.541	3.21796	1	-0.0020195	-94.4711	40.6503	-713.41	VX 745	28.2366	3.32258	0.450635	50.7815	168.521	28.2942	0.221193	ACUTE MYELOID LEUKAEMIA (AML) AND RELATED PRECURSOR NEOPLASMS	-28.5712
12-00258	XAV-939	799	1	4	12-00258	20.2221	1	10.0861	-19.1088	7.0594	3131.8	3.31871	1	0.00455249	-19.1089	7.06098	3195.16	XAV-939	2.45047	10.5971	0	98.2346	135.089	0.882684	2.85729	ACUTE MYELOID LEUKAEMIA (AML) AND RELATED PRECURSOR NEOPLASMS	26.168
12-00258	YM-155	799	1	4	12-00258	19.7478	1	-10.9408	-13.2685	25.0391	342.754	6.98491	1	-0.0520676	-13.272	25.0357	339.179	Sepantronium bromide	-7.04569	13.2234	4	71.983	587.257	2.38191	4.30014	ACUTE MYELOID LEUKAEMIA (AML) AND RELATED PRECURSOR NEOPLASMS	-38.3073
12-00294	17-AAG (Tanespimycin)	825	1	20	12-00294	3.40961	1	-9.13214	24.1351	84.4446	128.812	2.27353	1	-0.019178	14.2265	84.5591	124.321	Tanespimycin	63.9527	6.46937	1.09296	12.5646	72.1476	63.6386	2.46922	ACUTE MYELOID LEUKAEMIA (AML) AND RELATED PRECURSOR NEOPLASMS	-60.3095
12-00294	A-674563	825	1	20	12-00294	4.78587	1	-5.81083	30.1953	97.0265	1403.76	4.267	1	-0.00207331	26.9024	97.7871	1640.21	A-674563	50.1019	13.9029	0.578368	0	433.251	48.2371	4.79575	ACUTE MYELOID LEUKAEMIA (AML) AND RELATED PRECURSOR NEOPLASMS	-66.8306
12-00294	ABT-737	825	1	20	12-00294	36.9943	1	-1.27404	-4.44977	35.5062	1973.19	11.2175	1	-0.000330298	-604.027	33.7083	-8365.65	ABT-737	5.94588	11.5831	1.34865	61.2936	3100.7	7.68899	0.877092	ACUTE MYELOID LEUKAEMIA (AML) AND RELATED PRECURSOR NEOPLASMS	-35.3987
12-00294	Afatinib (BIBW-2992)	825	1	20	12-00294	28.8747	1	-1.11693	12.9256	106.313	1042.19	9.15965	1	-0.000755409	-1011.54	97.3823	-3320.6	Afatinib	45.8377	10.8974	0.886463	0	573.162	44.0667	1.57725	ACUTE MYELOID LEUKAEMIA (AML) AND RELATED PRECURSOR NEOPLASMS	-85.7341
12-00294	Alisertib (MLN8237)	825	1	20	12-00294	15.7416	1	-0.572218	4.22754	280.866	45005.6	8.69843	1	-0.000252306	-598.911	94.74	-7860.45	Alisertib	29.3825	10.4918	0.747718	0	2056.51	28.9442	1.18799	ACUTE MYELOID LEUKAEMIA (AML) AND RELATED PRECURSOR NEOPLASMS	-79.5475
12-00294	AT7519	825	1	20	12-00294	13.2409	1	-12.4336	7.84494	91.1752	300.173	7.48712	1	-0.0547165	7.84502	91.1737	322.622	AT7519	52.1664	10.1983	4	7.30595	236.666	52.6446	2.05827	ACUTE MYELOID LEUKAEMIA (AML) AND RELATED PRECURSOR NEOPLASMS	-83.3303
12-00294	Axitinib (AG-013736)	825	1	20	12-00294	0.319058	1	-0.665963	-366.57	97.3103	2.98183	6.96152	1	-0.0123661	-1141.29	89.9674	-178.964	Axitinib	65.1419	14.7207	1.49697	6.30668	99.1522	65.1084	1.71419	ACUTE MYELOID LEUKAEMIA (AML) AND RELATED PRECURSOR NEOPLASMS	-121.2
12-00294	AZD1480	825	1	20	12-00294	12.9218	1	-11.7737	22.2646	31.6162	646.519	5.19383	1	-0.00114855	24.6486	240.989	12517.2	AZD1480	26.15	6.05957	0.0904511	20.4204	1000000	26.2361	0.68453	ACUTE MYELOID LEUKAEMIA (AML) AND RELATED PRECURSOR NEOPLASMS	-9.35158
12-00294	Barasertib (AZD1152-HQPA)	825	1	20	12-00294	21.3101	1	-9.83868	8.15385	37.6903	1023.82	8.16806	1	-0.0150791	8.15374	37.6906	1057.73	AZD1152-HQPA	18.3659	10.4076	4	61.8829	884.721	14.0232	1.7378	ACUTE MYELOID LEUKAEMIA (AML) AND RELATED PRECURSOR NEOPLASMS	-29.5365
12-00294	BEZ235	825	1	20	12-00294	2.2334	1	-3.74835	35.9134	86.8647	69.7975	1.07136	1	-0.0146913	-683.18	87.474	-160.413	Dactolisib	74.2843	6.28165	1.03276	10.7018	27.4943	74.6976	1.34308	ACUTE MYELOID LEUKAEMIA (AML) AND RELATED PRECURSOR NEOPLASMS	-50.8372
12-00294	BI-2536	825	1	20	12-00294	163.358	1	-12.2367	-57.7758	79.8186	111.065	44.9323	1	-0.138238	-57.7742	79.8206	114.098	BI 2536	36.1613	54.9631	4	19.3166	120.75	54.0595	7.24324	ACUTE MYELOID LEUKAEMIA (AML) AND RELATED PRECURSOR NEOPLASMS	-137.594
12-00294	BMS-345541	825	1	20	12-00294	14.6767	1	-8.25808	28.7853	94.5867	3457.18	5.58135	1	-0.00496486	28.7862	94.5754	3393.98	BMS-345541	39.3882	15.1118	0.40759	0	1174.07	39.8646	4.71806	ACUTE MYELOID LEUKAEMIA (AML) AND RELATED PRECURSOR NEOPLASMS	-65.7911
12-00294	Bortezomib (Velcade)	825	1	20	12-00294	6.61605	1	-10.4803	-64.7173	67.3308	42.2138	1.95698	1	-0.0218415	-16021.2	69.2136	-205.202	Bortezomib	44.8121	25.4109	4	31.5557	74.3265	50.8951	5.26943	ACUTE MYELOID LEUKAEMIA (AML) AND RELATED PRECURSOR NEOPLASMS	-132.047
12-00294	Bosutinib (SKI-606)	825	1	20	12-00294	100.344	1	-10.0949	-27.5437	76.7876	116.628	28.8548	1	-0.00582139	-117.536	84.0512	25.0663	Bosutinib	42.9108	32.6579	2.17017	15.8507	226.746	48.3266	6.21225	ACUTE MYELOID LEUKAEMIA (AML) AND RELATED PRECURSOR NEOPLASMS	-104.331
12-00294	Cabozantinib	825	1	20	12-00294	1.87529	1	-1.38079	9.01578	92.1388	279.811	3.16496	1	-0.00262483	-736.562	89.7164	-839.885	Cabozantinib	54.0372	4.01071	1.03948	5.52616	226.679	53.8126	0.637147	ACUTE MYELOID LEUKAEMIA (AML) AND RELATED PRECURSOR NEOPLASMS	-81.2587
12-00294	Canertinib (CI-1033)	825	1	20	12-00294	24.2082	1	-10.7019	-8.34411	85.4338	1498.36	13.3219	1	-0.0078854	-8.32557	85.4232	1520.96	Canertinib	18.6612	16.1314	4	10.5449	1997.89	21.8612	3.38202	ACUTE MYELOID LEUKAEMIA (AML) AND RELATED PRECURSOR NEOPLASMS	-93.7779
12-00294	Cediranib (AZD2171)	825	1	20	12-00294	8.61456	1	-2.05932	7.15817	68.0275	897.108	4.38349	1	-0.00186624	-11.2559	66.731	682.204	Cediranib	29.4538	5.84084	1.3617	29.4319	755.096	27.8542	1.08877	ACUTE MYELOID LEUKAEMIA (AML) AND RELATED PRECURSOR NEOPLASMS	-60.4366
12-00294	CHIR-99021	825	1	20	12-00294	46.7687	1	2.47548	-64.2465	27.0531	143.582	5.80874	1	0.00964425	-64.0679	85.3466	66.8767	CHIR-99021	-31.7048	49.3678	0	100	1000000	0	15.4443	ACUTE MYELOID LEUKAEMIA (AML) AND RELATED PRECURSOR NEOPLASMS	91.0251
12-00294	CI-1040 (PD184352)	825	1	20	12-00294	8.77409	1	-0.69953	-236.98	78.1488	3.44532	10.6485	1	-0.0336579	-2069.32	68.8999	-82.7948	PD184352	56.3744	14.2165	1.50708	26.6997	57.1805	56.6167	0.891959	ACUTE MYELOID LEUKAEMIA (AML) AND RELATED PRECURSOR NEOPLASMS	-85.6566
12-00294	Crenolanib	825	1	20	12-00294	44.3249	1	-0.0552458	-146.832	267.356	4144.68	15.8619	1	-0.00464486	38.0816	78.1825	3356.47	Crenolanib	46.5047	15.9602	0.22899	0	720.436	46.3681	0.107692	ACUTE MYELOID LEUKAEMIA (AML) AND RELATED PRECURSOR NEOPLASMS	-37.4387
12-00294	Crenolanib	825	2	20	12-00294	47.6992	1	-7.43445	48.5475	123.786	9259.31	14.3232	1	-0.00163071	48.5527	114.463	9390.95	Crenolanib	50.1129	20.2991	0.15854	0	93.382	55.3202	2.65945	ACUTE MYELOID LEUKAEMIA (AML) AND RELATED PRECURSOR NEOPLASMS	-48.096
12-00294	Crenolanib	825	3	20	12-00294	7.75676	1	-0.62345	16.3713	174.848	18889.9	12.2655	1	-0.000284841	-51.007	90.599	-271.816	Crenolanib	35.7846	13.0541	0.433246	0	1515.31	37.1445	1.54842	ACUTE MYELOID LEUKAEMIA (AML) AND RELATED PRECURSOR NEOPLASMS	-61.9997
12-00294	Crizotinib (PF-2341066)	825	1	20	12-00294	21.5364	1	-4.89491	18.8901	98.7757	1712.21	8.37222	1	-0.00795719	18.8799	97.2903	1373.2	Crizotinib	40.2783	16.473	3.31613	0	1464.65	29.15	4.18045	ACUTE MYELOID LEUKAEMIA (AML) AND RELATED PRECURSOR NEOPLASMS	-79.8715
12-00294	Crizotinib (PF-2341066)	825	2	20	12-00294	13.2321	1	-3.38633	36.6729	85.0338	1784.61	4.58364	1	-0.00175374	35.4073	84.7735	2059.53	Crizotinib	49.323	13.3012	0.305796	0	375.947	49.8944	3.17214	ACUTE MYELOID LEUKAEMIA (AML) AND RELATED PRECURSOR NEOPLASMS	-48.2201
12-00294	CYT387	825	1	20	12-00294	18.2512	1	-1.61616	30.431	80.4691	379.95	5.75601	1	-0.00166362	-1552.61	80.3907	-2064.65	Momelotinib	55.258	8.46305	0.414044	0	210.874	55.0522	1.3616	ACUTE MYELOID LEUKAEMIA (AML) AND RELATED PRECURSOR NEOPLASMS	-49.5537
12-00294	Dasatinib	825	1	20	12-00294	23.0421	1	-8.05235	51.6275	78.4185	4.07458	7.66694	1	0.0110132	-571.412	74.8275	1342.64	Dasatinib	73.9942	8.07049	1.37296	21.7291	0.882714	74.5045	0.74765	ACUTE MYELOID LEUKAEMIA (AML) AND RELATED PRECURSOR NEOPLASMS	-26.7868
12-00294	Dasatinib	825	2	20	12-00294	6.9897	1	-1.02548	-203.334	92.8155	0.508615	4.21513	1	-0.273395	-2254.19	90.9262	-11.1747	Dasatinib	79.3152	5.17676	1.90904	8.91064	2.96094	78.9591	0.693701	ACUTE MYELOID LEUKAEMIA (AML) AND RELATED PRECURSOR NEOPLASMS	-78.5012
12-00294	Dasatinib	825	3	20	12-00294	5.74304	1	-2.52364	-134.877	83.7191	2.28943	4.40104	1	-0.525944	-11858	83.279	-6.67534	Dasatinib	63.5492	33.844	4	16.5257	4.23886	69.1545	2.17152	ACUTE MYELOID LEUKAEMIA (AML) AND RELATED PRECURSOR NEOPLASMS	-171.492
12-00294	Doramapimod (BIRB 796)	825	1	20	12-00294	13.2321	1	-1.20628	15.7844	72.063	10.1752	3.7607	1	-0.0357088	-1249.36	71.4638	-99.9681	Doramapimod	68.3196	3.76035	1.12462	27.8867	7.07085	68.3379	0.0226511	ACUTE MYELOID LEUKAEMIA (AML) AND RELATED PRECURSOR NEOPLASMS	-23.1104
12-00294	Dovitinib (CHIR-258)	825	1	20	12-00294	16.6542	1	-16.236	42.7938	81.9035	651.788	7.42837	1	-0.0274756	42.7937	81.9014	749.969	Dovitinib	58.995	15.6863	0.270002	0	84.8281	59.2397	3.17364	ACUTE MYELOID LEUKAEMIA (AML) AND RELATED PRECURSOR NEOPLASMS	-39.1096
12-00294	Elesclomol	825	1	20	12-00294	5.79634	1	2.07509	78.2498	92.4068	3086.96	3.33436	1	0.00101822	79.3728	93.0534	2916.32	Elesclomol	89.7959	5.5844	4	10.1202	6.61811	89.6999	1.20362	ACUTE MYELOID LEUKAEMIA (AML) AND RELATED PRECURSOR NEOPLASMS	13.0208
12-00294	Erlotinib	825	1	20	12-00294	22.814	1	-0.153068	-109.325	201.997	1315.62	10.7694	1	-0.00232955	-134.391	61.2441	-332.359	Erlotinib	31.5906	11.2042	1.02305	30.2699	506.226	31.7821	1.10175	ACUTE MYELOID LEUKAEMIA (AML) AND RELATED PRECURSOR NEOPLASMS	-76.2295
12-00294	Erlotinib	825	2	20	12-00294	17.2185	1	-12.5466	17.4874	57.7228	2674.75	4.81005	1	-0.00687988	17.4879	57.7237	2931.91	Erlotinib	25.5368	11.855	0.37574	0	7183.79	26.9037	2.84725	ACUTE MYELOID LEUKAEMIA (AML) AND RELATED PRECURSOR NEOPLASMS	-40.2354
12-00294	Flavopiridol	825	1	20	12-00294	6.61606	1	-7.75483	-34.2694	70.8664	138.201	8.82573	1	-0.0146802	-58.9884	71.5836	133.812	Alvocidib	34.0214	21.0157	4	27.6837	217.642	41.9906	5.3202	ACUTE MYELOID LEUKAEMIA (AML) AND RELATED PRECURSOR NEOPLASMS	-105.136
12-00294	Foretinib (XL880)	825	1	20	12-00294	9.09315	1	-1.23748	7.64585	96.7692	36.8449	4.33979	1	-0.0138265	-3969.76	95.5227	-284.297	Foretinib	80.6008	4.36136	1.1346	2.93654	31.2753	80.6484	0.10595	ACUTE MYELOID LEUKAEMIA (AML) AND RELATED PRECURSOR NEOPLASMS	-68.765
12-00294	GDC-0879	825	1	20	12-00294	44.9872	1	-9.90755	-35.3783	33.0018	3663.78	28.3372	1	-0.00455257	-35.3746	33.001	3539.21	GDC-0879	-24.9622	41.678	4	0	12001	1.49223	11.2277	ACUTE MYELOID LEUKAEMIA (AML) AND RELATED PRECURSOR NEOPLASMS	-68.3768
12-00294	GDC-0941	825	1	20	12-00294	-3.06865	1	-0.783756	28.2981	98.6248	110.139	1.32311	1	-0.00473748	-801.557	92.6701	-582.467	Pictilisib	74.3622	2.04533	0.557221	0	34.7806	74.3038	0.445442	ACUTE MYELOID LEUKAEMIA (AML) AND RELATED PRECURSOR NEOPLASMS	-56.8353
12-00294	GDC-0941	825	2	20	12-00294	53.6017	1	-14.3138	47.0693	85.3952	706.48	15.7789	1	-0.0256325	47.0765	85.3818	804.587	Pictilisib	62.4774	19.9366	0.297992	0	48.9989	63.6369	3.03132	ACUTE MYELOID LEUKAEMIA (AML) AND RELATED PRECURSOR NEOPLASMS	-38.3259
12-00294	Gefitinib	825	1	20	12-00294	107.062	1	-0.0462265	-185.701	202.953	330.388	39.0365	1	0.0172507	37.4407	-10.0373	1020.37	Gefitinib	9.13791	34.7011	4	61.2349	1014.93	13.4543	3.05144	ACUTE MYELOID LEUKAEMIA (AML) AND RELATED PRECURSOR NEOPLASMS	-29.5495
12-00294	Gefitinib	825	2	20	12-00294	13.127	1	-0.711307	7.91942	89.7517	6525.77	7.61863	1	-0.000364158	-183.281	56.3417	-3967.8	Gefitinib	22.6505	7.95697	0.471785	0	7912.45	22.5505	0.602682	ACUTE MYELOID LEUKAEMIA (AML) AND RELATED PRECURSOR NEOPLASMS	-46.0728
12-00294	Go6976	825	1	20	12-00294	8.89745	1	-1.11277	15.0979	84.923	187.13	7.80378	1	-0.00299551	-588.666	83.0253	-752.484	Go6976	56.8491	7.97481	0.785015	13.1331	107.977	57.1177	0.571742	ACUTE MYELOID LEUKAEMIA (AML) AND RELATED PRECURSOR NEOPLASMS	-65.3861
12-00294	GSK-1838705A	825	1	20	12-00294	25.2056	1	-9.35291	22.8137	318.839	11236.4	8.08543	1	-0.00231198	22.8139	101.03	8706.42	GSK-1838705A	24.205	21.0466	0.460675	0	3245.33	29.9038	4.77947	ACUTE MYELOID LEUKAEMIA (AML) AND RELATED PRECURSOR NEOPLASMS	-74.469
12-00294	GSK-1904529A	825	1	20	12-00294	26.4642	1	-7.21732	20.0327	32.2336	1197.87	8.26789	1	-0.010088	20.0366	32.2423	1166.53	GSK-1904529A	23.9605	9.43419	0.0813229	30.1419	1000000	24.1366	1.10938	ACUTE MYELOID LEUKAEMIA (AML) AND RELATED PRECURSOR NEOPLASMS	-12.2009
12-00294	GSK-1904529A	825	2	20	12-00294	1.53433	1	-5.02519	15.6821	47.1646	210.881	1.65059	1	-0.0214106	15.2589	47.1625	237.572	GSK-1904529A	34.1132	5.24066	0.730385	47.4504	112.082	34.0754	1.42755	ACUTE MYELOID LEUKAEMIA (AML) AND RELATED PRECURSOR NEOPLASMS	-31.4825
12-00294	GSK690693	825	1	20	12-00294	64.1306	1	7.26119	-79.2112	48.3443	10199.7	13.1608	1	0.00222241	-19.4756	48.3392	9131.87	GSK-690693	46.6816	23.7316	1.98279	56.955	11.8336	41.2093	2.76255	ACUTE MYELOID LEUKAEMIA (AML) AND RELATED PRECURSOR NEOPLASMS	59.2065
12-00294	GW-2580	825	1	20	12-00294	9.58187	1	-9.57519	27.9074	83.6886	126.077	2.73652	1	-0.104681	27.9055	83.6887	125.382	GW-2580	64.917	8.04727	0.929962	12.4334	60.5915	64.7543	2.47908	ACUTE MYELOID LEUKAEMIA (AML) AND RELATED PRECURSOR NEOPLASMS	-55.7812
12-00294	GW-2580	825	2	20	12-00294	15.0023	1	-2.30765	20.2854	87.5581	220.114	5.5687	1	-0.00797426	5.20369	87.4325	202.859	GW-2580	59.2255	9.74618	1.07628	8.9961	137.814	58.2486	1.51491	ACUTE MYELOID LEUKAEMIA (AML) AND RELATED PRECURSOR NEOPLASMS	-67.1516
12-00294	Idelalisib	825	1	20	12-00294	27.1486	1	-1.48068	49.7156	72.4851	449.286	9.22344	1	-0.00156727	34.1113	73.5191	204.534	Idelalisib	60.4433	9.99047	0.209785	12.1933	6.87691	60.6982	0.761899	ACUTE MYELOID LEUKAEMIA (AML) AND RELATED PRECURSOR NEOPLASMS	-22.4123
12-00294	Imatinib	825	1	20	12-00294	71.2609	1	-1.07872	6.78053	47.7095	125.248	21.102	1	-0.00160296	-952.343	50.4947	-2060.81	Imatinib	33.5211	21.1399	0.916501	52.1905	81.668	33.5566	0.213905	ACUTE MYELOID LEUKAEMIA (AML) AND RELATED PRECURSOR NEOPLASMS	-37.1202
12-00294	INK-128	825	1	20	12-00294	5.62586	1	-0.993564	23.7849	88.6248	7.20225	1.74743	1	-0.0411064	-1699.48	87.3813	-91.3976	MLN-0128	81.5341	1.76083	0.876552	11.1627	3.88577	81.566	0.0597341	ACUTE MYELOID LEUKAEMIA (AML) AND RELATED PRECURSOR NEOPLASMS	-33.109
12-00294	JAK Inhibitor I	825	1	20	12-00294	25.3235	1	-0.804378	13.2706	109.199	9707.15	8.84696	1	-0.000233675	-324.676	67.9404	-7946.3	JAK Inhibitor I	25.9366	10.1727	0.449635	0	5697.15	25.7519	1.19434	ACUTE MYELOID LEUKAEMIA (AML) AND RELATED PRECURSOR NEOPLASMS	-48.0506
12-00294	JNJ-28312141	825	1	20	12-00294	12.6028	1	-16.4632	59.0001	92.8543	73.3495	4.4433	1	-0.0131515	-3596.25	93.4393	-335.687	JNJ-28312141	84.2435	9.48531	0.752777	5.30181	8.45103	84.7262	1.58735	ACUTE MYELOID LEUKAEMIA (AML) AND RELATED PRECURSOR NEOPLASMS	-33.8542
12-00294	JNJ-38877605	825	1	20	12-00294	14.8318	1	-1.19549	4.27541	31.2397	1032.25	4.75079	1	-0.000700549	-257.032	29.295	-3368.71	JNJ-38877605	13.7646	5.12001	0.626293	58.9405	1751.91	13.2646	0.328545	ACUTE MYELOID LEUKAEMIA (AML) AND RELATED PRECURSOR NEOPLASMS	-25.1366
12-00294	JNJ-7706621	825	1	20	12-00294	25.7798	1	-7.05304	-10.329	89.6857	4075.17	16.1152	1	-0.00452412	-10.3254	89.5057	3645.98	JNJ-7706621	3.29499	18.3612	4	0	5916.61	8.40026	4.15837	ACUTE MYELOID LEUKAEMIA (AML) AND RELATED PRECURSOR NEOPLASMS	-99.837
12-00294	KI20227	825	1	20	12-00294	44.3491	1	-16.437	20.7538	78.3123	690.419	13.0502	1	-0.0295613	20.7588	78.3115	749.755	KI20227	44.0947	18.3936	0.573615	0	615.615	44.3321	3.54439	ACUTE MYELOID LEUKAEMIA (AML) AND RELATED PRECURSOR NEOPLASMS	-57.5586
12-00294	KU-55933	825	1	20	12-00294	23.6968	1	-11.9083	12.925	25.2434	1613.76	6.6499	1	-0.0074661	12.9458	25.2442	1900.32	KU-55933	16.3337	8.11369	0.121544	41.2532	1000000	16.4008	1.02283	ACUTE MYELOID LEUKAEMIA (AML) AND RELATED PRECURSOR NEOPLASMS	-12.3184
12-00294	KW-2449	825	1	20	12-00294	13.4004	1	-1.7588	24.3688	98.8341	2125.07	5.19175	1	-0.000653596	-9.63489	95.1529	1176.81	KW-2449	42.2724	13.3668	0.574391	0	853.367	40.7331	3.109	ACUTE MYELOID LEUKAEMIA (AML) AND RELATED PRECURSOR NEOPLASMS	-69.8698
12-00294	Lapatinib	825	1	20	12-00294	111.324	0	0	0	0	0	#NUM!	1	0.000466765	453.083	4.53363	15434.9	Lapatinib		40.5117	4	60.6369	3175.63	6.865		ACUTE MYELOID LEUKAEMIA (AML) AND RELATED PRECURSOR NEOPLASMS
12-00294	Lapatinib	825	2	20	12-00294	91.7292	1	-11.4136	-53.5414	40.5742	106.528	27.8164	1	-0.120465	-53.617	40.5186	109.451	Lapatinib	11.3079	39.6195	1.07251	24.2601	1929.63	20.5448	10.2553	ACUTE MYELOID LEUKAEMIA (AML) AND RELATED PRECURSOR NEOPLASMS	-94.1156
12-00294	Lestaurtinib (CEP-701)	825	1	20	12-00294	19.9411	1	-11.0698	16.4068	83.5686	34.8115	6.41204	1	-0.438161	16.338	83.5781	35.4686	Lestaurtinib	50.6201	12.398	3.33609	16.0453	27.8432	45.6126	2.71065	ACUTE MYELOID LEUKAEMIA (AML) AND RELATED PRECURSOR NEOPLASMS	-67.1618
12-00294	Linifanib (ABT-869)	825	1	20	12-00294	5.11441	1	-2.82694	-9.56058	81.2664	179.574	3.72344	1	-0.0113863	-27.2188	80.9893	167.249	Linifanib	45.8243	6.09641	3.35713	19.0044	202.244	47.9314	0.992964	ACUTE MYELOID LEUKAEMIA (AML) AND RELATED PRECURSOR NEOPLASMS	-90.7628
12-00294	LY-333531	825	1	20	12-00294	24.5492	1	-1.3754	3.53019	119.42	4214.39	16.5265	1	-0.000209805	-316.616	110.467	-5181.19	Ruboxistaurin	22.1167	16.8511	1.51199	0	2800.79	20.6713	1.03292	ACUTE MYELOID LEUKAEMIA (AML) AND RELATED PRECURSOR NEOPLASMS	-88.7819
12-00294	Masitinib (AB-1010)	825	1	20	12-00294	23.1317	1	-2.85857	15.2053	87.3567	603.669	6.58582	1	-0.00395174	7.80067	86.9849	623.809	Masitinib	45.9347	10.6005	1.27585	7.3032	473.189	43.0058	2.21081	ACUTE MYELOID LEUKAEMIA (AML) AND RELATED PRECURSOR NEOPLASMS	-72.1264
12-00294	MGCD-265	825	1	20	12-00294	19.8482	1	-10.4936	9.19919	70.6483	464.24	7.19751	1	-0.0233693	9.27685	70.6565	472.678	MGCD-265	37.8178	9.53042	4	28.4716	509.664	32.2998	2.09372	ACUTE MYELOID LEUKAEMIA (AML) AND RELATED PRECURSOR NEOPLASMS	-61.4492
12-00294	Midostaurin	825	1	20	12-00294	29.2019	1	-8.88379	25.5685	58.9347	1149.15	9.713	1	-0.00716904	25.5354	58.9374	1153.09	Midostaurin	36.5201	13.4022	0.236964	0	4080.69	36.7723	2.4322	ACUTE MYELOID LEUKAEMIA (AML) AND RELATED PRECURSOR NEOPLASMS	-33.3662
12-00294	MK-2206	825	1	20	12-00294	7.98489	1	-1.35415	-29.9116	48.4561	35.0102	6.90841	1	-0.0118438	-3000.84	48.7841	-321.023	MK-2206	35.1451	8.66354	2.06869	51.2934	83.031	35.317	0.804109	ACUTE MYELOID LEUKAEMIA (AML) AND RELATED PRECURSOR NEOPLASMS	-61.1325
12-00294	MLN120B	825	1	20	12-00294	88.5386	1	-0.102968	-14.6936	73.4424	822.191	32.7599	1	-7.98864e-05	-23.5941	95.3328	5406.65	MLN120B	26.031	32.5575	0.59382	64.4862	20.807	26.095	0.818771	ACUTE MYELOID LEUKAEMIA (AML) AND RELATED PRECURSOR NEOPLASMS	-14.7288
12-00294	MLN8054	825	1	20	12-00294	21.651	1	-6.91947	17.6935	44.3081	4108.26	7.01808	1	-0.00387466	17.6924	44.2542	3705.45	MLN-8054	21.2865	9.75617	0.182999	0	484310	21.7681	1.68357	ACUTE MYELOID LEUKAEMIA (AML) AND RELATED PRECURSOR NEOPLASMS	-26.5582
12-00294	Motesanib (AMG-706)	825	1	20	12-00294	6.81922	1	-1.91073	-5.16622	69.342	171.129	4.07856	1	-0.00549976	-157.777	69.0556	-113.739	Motesanib	40.7699	4.61488	2.18106	30.9329	190.248	41.4988	0.422948	ACUTE MYELOID LEUKAEMIA (AML) AND RELATED PRECURSOR NEOPLASMS	-73.882
12-00294	Neratinib (HKI-272)	825	1	20	12-00294	26.0032	1	-0.272625	-6.4279	190.129	9436.62	11.8595	1	-0.00675114	28.3671	81.2919	522.716	Neratinib	53.2289	12.3796	0.495244	0	264.443	53.4347	0.787702	ACUTE MYELOID LEUKAEMIA (AML) AND RELATED PRECURSOR NEOPLASMS	-70.722
12-00294	NF-kB Activation Inhibitor	825	1	20	12-00294	0.684422	1	-1.61198	-29.5575	57.8923	40.9011	0.969573	1	-0.0184853	-1037.67	57.047	-129.339	NF-kB Activation Inhibitor	42.0942	6.83754	2.56061	42.7099	70.9305	42.9597	0.787075	ACUTE MYELOID LEUKAEMIA (AML) AND RELATED PRECURSOR NEOPLASMS	-74.6129
12-00294	Nilotinib	825	1	20	12-00294	49.9626	1	-11.2673	4.71182	56.502	441.255	18.4982	1	-0.0022587	-1034.79	53.697	-1282.96	Nilotinib	29.2309	19.1799	4	43.5877	472.417	26.1233	1.2232	ACUTE MYELOID LEUKAEMIA (AML) AND RELATED PRECURSOR NEOPLASMS	-51.7902
12-00294	Nilotinib	825	2	20	12-00294	74.5	1	-9.49547	-39.4558	62.0384	364.807	25.2363	1	-0.039907	-39.4535	62.0373	366.77	Nilotinib	11.5241	36.2352	4	37.2366	502.927	28.4685	7.54791	ACUTE MYELOID LEUKAEMIA (AML) AND RELATED PRECURSOR NEOPLASMS	-101.494
12-00294	Nilotinib	825	3	20	12-00294	6.54069	1	-2.1994	24.8165	96.0933	647.108	5.24746	1	-0.00234906	-5.95784	95.2984	408.672	Nilotinib	54.4318	8.81153	0.740108	0	275.756	53.7525	2.81275	ACUTE MYELOID LEUKAEMIA (AML) AND RELATED PRECURSOR NEOPLASMS	-71.0895
12-00294	NVP-TAE684	825	1	20	12-00294	8.93362	1	-2.52374	24.9076	87.4649	290.172	3.85425	1	-0.0102672	21.6947	86.7547	300.2	NVP-TAE684	58.5008	8.50647	0.664981	0	188.544	58.1341	2.09627	ACUTE MYELOID LEUKAEMIA (AML) AND RELATED PRECURSOR NEOPLASMS	-62.5208
12-00294	Pazopanib (GW786034)	825	1	20	12-00294	14.4908	1	-8.79383	34.0221	75.8781	1079.98	4.34836	1	-0.0123364	34.0224	75.8775	1090.87	Pazopanib	48.1545	11.0582	0.309057	0	440.145	48.771	3.06826	ACUTE MYELOID LEUKAEMIA (AML) AND RELATED PRECURSOR NEOPLASMS	-41.856
12-00294	Pazopanib (GW786034)	825	2	20	12-00294	5.42399	1	-0.719072	14.582	93.8993	354.178	5.34403	1	-0.00138526	-2941.93	84.7464	-2835.1	Pazopanib	54.6864	5.53356	0.513664	0	235.34	54.7301	0.363319	ACUTE MYELOID LEUKAEMIA (AML) AND RELATED PRECURSOR NEOPLASMS	-65.7499
12-00294	PD173955	825	1	20	12-00294	13.0814	1	-1.34637	-6.61245	80.5556	171.343	8.98507	1	-0.0116301	-21.4285	74.9496	132.996	PD173955	46.8833	9.08361	2.19957	23.3935	170.066	47.3283	1.06237	ACUTE MYELOID LEUKAEMIA (AML) AND RELATED PRECURSOR NEOPLASMS	-83.9883
12-00294	Pelitinib (EKB-569)	825	1	20	12-00294	13.2975	1	-18.4359	9.64723	88.0106	648.286	5.76673	1	-0.0320929	9.64534	88.0096	747.696	Pelitinib	42.1734	10.7326	4	9.99512	618.023	38.011	2.50747	ACUTE MYELOID LEUKAEMIA (AML) AND RELATED PRECURSOR NEOPLASMS	-78.3633
12-00294	PHA-665752	825	1	20	12-00294	17.3887	1	-6.53584	22.9811	98.1354	4688.6	7.7064	1	-0.00406357	22.9794	97.6084	3879.83	PHA-665752	31.6293	18.424	0.478797	0	2517.07	31.6131	4.60268	ACUTE MYELOID LEUKAEMIA (AML) AND RELATED PRECURSOR NEOPLASMS	-74.6261
12-00294	PHT-427	825	1	20	12-00294	2.89818	1	-0.902474	-58.2985	-8.03184	2.55994	1.62609	1	-0.000392921	-183.497	-5.46675	-8145.24	PHT-427	-9.70602	10.7789	1	100	10000	0	3.39046	ACUTE MYELOID LEUKAEMIA (AML) AND RELATED PRECURSOR NEOPLASMS	-9.02965
12-00294	PI-103	825	1	20	12-00294	10.0583	1	-0.471914	-54.6353	98.303	5.7651	6.00314	1	-0.0146583	-486.349	86.6459	-147.418	PI-103	74.6934	6.07108	0.620918	4.36408	26.796	74.6645	0.143038	ACUTE MYELOID LEUKAEMIA (AML) AND RELATED PRECURSOR NEOPLASMS	-56.6457
12-00294	PLX-4720	825	1	20	12-00294	17.2291	1	-8.60032	28.4911	55.8124	1162.33	5.00781	1	-0.011662	28.4918	55.8116	1144.38	PLX-4720	37.4114	8.26069	0.204264	0	4917.98	37.5294	1.95956	ACUTE MYELOID LEUKAEMIA (AML) AND RELATED PRECURSOR NEOPLASMS	-27.3212
12-00294	PLX-4720	825	2	20	12-00294	7.84211	1	-9.16369	22.8571	45.106	1237.02	3.28785	1	-0.00234582	21.3506	45.1355	1365.01	PLX-4720	29.911	5.02218	0.202411	0	29420.9	29.8204	1.53285	ACUTE MYELOID LEUKAEMIA (AML) AND RELATED PRECURSOR NEOPLASMS	-22.2489
12-00294	Ponatinib (AP24534)	825	1	20	12-00294	3.65024	1	-1.36786	-59.87	91.3243	3.99158	3.66263	1	-0.162601	-3052.75	88.8714	-18.5866	Ponatinib	63.3379	12.8836	2.56895	10.3819	8.38084	64.9632	1.63368	ACUTE MYELOID LEUKAEMIA (AML) AND RELATED PRECURSOR NEOPLASMS	-122.638
12-00294	Ponatinib (AP24534)	825	2	20	12-00294	27.4474	1	-8.65739	11.5626	85.599	118.826	9.47035	1	-0.0995401	11.5534	85.5943	116.947	Ponatinib	35.4882	12.7379	2.62283	12.2574	116.99	28.5803	3.01696	ACUTE MYELOID LEUKAEMIA (AML) AND RELATED PRECURSOR NEOPLASMS	-74.0364
12-00294	Ponatinib (AP24534)	825	3	20	12-00294	14.9957	1	-2.13648	11.2412	98.3097	96.0496	4.3513	1	-0.0284223	4.70608	95.0999	92.142	Ponatinib	42.2296	7.92161	1.48466	0	80.0607	38.52	1.76904	ACUTE MYELOID LEUKAEMIA (AML) AND RELATED PRECURSOR NEOPLASMS	-86.479
12-00294	PP242	825	1	20	12-00294	3.35011	1	-1.03487	11.8186	99.897	64.8942	7.53104	1	-0.00708911	-768.334	97.7454	-335.5	PP242	76.8444	7.57419	0.907685	0	46.4855	76.8415	0.257572	ACUTE MYELOID LEUKAEMIA (AML) AND RELATED PRECURSOR NEOPLASMS	-72.908
12-00294	PRT062607	825	1	20	12-00294	1.59529	1	-0.63257	19.3199	107.551	580.073	5.34509	1	-0.00102776	-3036.65	92.6291	-3819.07	PRT062607	58.7703	6.33751	0.523311	0	159.859	58.8171	0.91453	ACUTE MYELOID LEUKAEMIA (AML) AND RELATED PRECURSOR NEOPLASMS	-68.1745
12-00294	Quizartinib (AC220)	825	1	20	12-00294	-0.91256	1	-1.95166	34.5713	88.9016	153.843	2.2361	1	-0.00860698	-2.68595	88.0904	57.6638	Quizartinib	68.9414	4.54067	0.655909	4.81573	50.5882	69.2202	1.3322	ACUTE MYELOID LEUKAEMIA (AML) AND RELATED PRECURSOR NEOPLASMS	-53.8334
12-00294	Quizartinib (AC220)	825	2	20	12-00294	7.33066	1	-0.939112	33.6417	88.5252	194.304	4.09256	1	-0.00251397	-2175.79	85.6533	-1540.4	Quizartinib	65.9641	4.76438	0.446725	3.09478	50.448	66.1099	0.549381	ACUTE MYELOID LEUKAEMIA (AML) AND RELATED PRECURSOR NEOPLASMS	-49.3562
12-00294	Quizartinib (AC220)	825	3	20	12-00294	12.7623	1	-0.838822	11.8363	103.16	174.226	9.01896	1	-0.00335699	-733.126	95.6173	-695.167	Quizartinib	66.6387	9.27276	0.752154	0	101.545	66.2181	0.674774	ACUTE MYELOID LEUKAEMIA (AML) AND RELATED PRECURSOR NEOPLASMS	-78.684
12-00294	RAF265 (CHIR-265)	825	1	20	12-00294	13.127	1	-1.67671	-13.3178	87.7031	715.787	4.97738	1	-0.00150231	-110.802	85.0906	33.7799	RAF265	27.1919	9.24454	2.23918	13.5945	893.738	31.6811	2.00694	ACUTE MYELOID LEUKAEMIA (AML) AND RELATED PRECURSOR NEOPLASMS	-99.6883
12-00294	Rapamycin	825	1	20	12-00294	36.4828	1	-11.3974	5.38333	53.459	105.953	12.1988	1	-0.00438015	-1323.9	57.6223	-743.675	Sirolimus	38.5487	12.953	4	45.8794	89.4916	38.7207	0.889447	ACUTE MYELOID LEUKAEMIA (AML) AND RELATED PRECURSOR NEOPLASMS	-48.0756
12-00294	Rapamycin	825	2	20	12-00294	15.2854	1	0.50053	90.9129	51.6407	131162	7.10653	1	-0.0201178	50.8363	59.8517	797.397	Sirolimus	54.4189	7.25301	4	44.3412	8.31824	55.3911	0.739836	ACUTE MYELOID LEUKAEMIA (AML) AND RELATED PRECURSOR NEOPLASMS	-8.09275
12-00294	Regorafenib (BAY 73-4506)	825	1	20	12-00294	22.1625	1	-4.03289	5.40711	89.7111	505.359	8.47368	1	-0.0310674	5.32662	88.522	408.517	Regorafenib	43.5844	9.17333	3.95314	10.4001	476.074	41.387	0.941066	ACUTE MYELOID LEUKAEMIA (AML) AND RELATED PRECURSOR NEOPLASMS	-84.3034
12-00294	Roscovitine (CYC-202)	825	1	20	12-00294	13.2321	1	-5.28665	-7.68356	48.202	5387.12	5.16728	1	-0.000869173	-8.04312	48.1015	6169.11	Seliciclib	-2.37937	8.4811	4	0	10412.9	2.33436	2.82136	ACUTE MYELOID LEUKAEMIA (AML) AND RELATED PRECURSOR NEOPLASMS	-53.8397
12-00294	Ruxolitinib (INCB018424)	825	1	20	12-00294	16.7071	1	-0.247999	-158.499	69.2636	2.7517	11.4904	1	-0.00451838	-2208.52	33.0102	-827.976	Ruxolitinib	14.8392	15.2102	0.707799	11.4901	6950.84	15.5185	2.48395	ACUTE MYELOID LEUKAEMIA (AML) AND RELATED PRECURSOR NEOPLASMS	-65.1242
12-00294	Ruxolitinib (INCB018424)	825	2	20	12-00294	98.2698	1	-9.94525	-28.2072	25.3544	327.494	28.7917	1	-0.00221946	-39.2312	31.4904	543.042	Ruxolitinib	-0.426809	33.6408	1.5886	49.5674	3624.53	8.63981	6.97498	ACUTE MYELOID LEUKAEMIA (AML) AND RELATED PRECURSOR NEOPLASMS	-53.5617
12-00294	S31-201	825	1	20	12-00294	12.0914	1	-12.9865	34.0672	43.0556	69.6792	4.05006	1	-3.56603e-05	30.1694	50.0572	-247.238	S31-201	40.8394	5.2349	0.591733	57.2542	0.918464	40.7748	0.630153	ACUTE MYELOID LEUKAEMIA (AML) AND RELATED PRECURSOR NEOPLASMS	-8.98837
12-00294	Saracatinib (AZD0530)	825	1	20	12-00294	1.36384	1	-1.49869	9.8998	90.7625	271.433	2.40012	1	-0.00277065	-908.622	88.8957	-871.757	Saracatinib	54.0874	3.71693	1.06887	6.61329	217.149	53.8019	0.748836	ACUTE MYELOID LEUKAEMIA (AML) AND RELATED PRECURSOR NEOPLASMS	-79.5892
12-00294	SB-431542	825	1	20	12-00294	52.3375	1	-10.1743	-1.05215	57.637	1062.38	17.7609	1	-0.000702471	-26.2193	68.0854	1305.55	SB-431542	18.9101	18.0134	4	41.5596	1055.27	19.9375	0.876961	ACUTE MYELOID LEUKAEMIA (AML) AND RELATED PRECURSOR NEOPLASMS	-58.6892
12-00294	Selumetinib (AZD6244)	825	1	20	12-00294	65.8855	1	-9.55087	-6.82824	75.421	385.314	18.0932	1	-0.0388542	-6.82693	75.4325	380.118	Selumetinib	33.8026	18.7969	4	23.9215	439.585	36.0617	2.06047	ACUTE MYELOID LEUKAEMIA (AML) AND RELATED PRECURSOR NEOPLASMS	-82.2492
12-00294	SGX-523	825	1	20	12-00294	13.56	1	-2.67351	24.3486	61.7087	11285.4	4.10999	1	-0.00354258	24.2873	40.0162	3902.46	SGX-523	25.5029	6.17746	0.0780136	23.8127	1000000	26.7683	0.794464	ACUTE MYELOID LEUKAEMIA (AML) AND RELATED PRECURSOR NEOPLASMS	-15.6865
12-00294	SNS-032 (BMS-387032)	825	1	20	12-00294	8.35355	1	-11.0697	-2.22459	90.4993	103.906	2.33771	1	-0.14599	-2.20492	90.4955	110.387	SNS-032	62.0162	4.61122	4	8.81039	84.5989	66.0192	1.68732	ACUTE MYELOID LEUKAEMIA (AML) AND RELATED PRECURSOR NEOPLASMS	-92.7239
12-00294	Sorafenib	825	1	20	12-00294	15.5135	1	-16.4421	24.7625	80.6113	668.954	12.7812	1	-0.0269968	24.7716	80.6115	766.138	Sorafenib	47.6777	24.0199	0.420284	0	541.985	46.541	4.10018	ACUTE MYELOID LEUKAEMIA (AML) AND RELATED PRECURSOR NEOPLASMS	-55.8488
12-00294	Sorafenib	825	2	20	12-00294	12.6156	1	-4.24479	32.1897	85.391	740.1	5.57126	1	-0.00671287	32.1839	85.4043	857.256	Sorafenib	53.2029	14.2517	0.460092	0	274.444	52.9076	3.1507	ACUTE MYELOID LEUKAEMIA (AML) AND RELATED PRECURSOR NEOPLASMS	-53.2005
12-00294	Sorafenib	825	3	20	12-00294	1.91435	1	-2.19867	19.6016	96.3329	509.939	2.89107	1	-0.00281279	-16.2445	95.5881	308.816	Sorafenib	54.2503	7.8684	0.913356	0	304.263	52.701	2.33799	ACUTE MYELOID LEUKAEMIA (AML) AND RELATED PRECURSOR NEOPLASMS	-76.5939
12-00294	Staurosporine	825	1	20	12-00294	26.8009	1	-3.34494	-39.1012	76.7235	143.36	11.775	1	-0.0122166	-93.3506	76.6894	91.082	Staurosporine	35.4866	23.6508	4	22.8755	207.549	45.3381	4.30436	ACUTE MYELOID LEUKAEMIA (AML) AND RELATED PRECURSOR NEOPLASMS	-115.779
12-00294	STO609	825	1	20	12-00294	16.6542	1	-1.46094	20.23	46.6972	425.131	4.83136	1	-0.0015121	-578.03	46.2854	-2066.3	STO609	32.9188	5.84815	0.232335	10.1845	4504.81	32.7702	0.719782	ACUTE MYELOID LEUKAEMIA (AML) AND RELATED PRECURSOR NEOPLASMS	-26.0331
12-00294	SU11274	825	1	20	12-00294	126.497	1	-0.0264175	-243.105	257.531	221.401	52.9326	1	-0.00683436	-11.2897	70.5044	3188.51	SU11274	8.91321	43.981	4	26.5563	3130.01	12.9684	4.50495	ACUTE MYELOID LEUKAEMIA (AML) AND RELATED PRECURSOR NEOPLASMS	-21.78
12-00294	Sunitinib	825	1	20	12-00294	10.9507	1	-9.11111	39.0864	77.1108	38.7936	6.44908	1	-0.401555	39.087	77.1103	38.0887	Sunitinib	57.8318	12.4175	0.282949	0	11.9603	57.4119	2.62217	ACUTE MYELOID LEUKAEMIA (AML) AND RELATED PRECURSOR NEOPLASMS	-38.0244
12-00294	Sunitinib	825	2	20	12-00294	21.1396	1	-10.028	22.2184	78.0091	123.886	6.22324	1	-0.114171	22.2202	78.0067	120.676	Sunitinib	39.8947	14.3494	0.497089	0	126.595	37.6327	3.80414	ACUTE MYELOID LEUKAEMIA (AML) AND RELATED PRECURSOR NEOPLASMS	-55.7907
12-00294	Sunitinib	825	3	20	12-00294	5.26446	1	-1.07122	18.8342	94.1696	54.169	4.39332	1	-0.0116901	-3571.81	89.3637	-339.413	Sunitinib	52.4113	5.96701	0.620418	0	30.7852	52.1622	1.07663	ACUTE MYELOID LEUKAEMIA (AML) AND RELATED PRECURSOR NEOPLASMS	-70.719
12-00294	Tandutinib (MLN518)	825	1	20	12-00294	15.5135	1	-8.06713	37.1824	73.3853	377.378	5.9088	1	-0.0329761	37.1824	73.3824	374.967	Tandutinib	55.1808	10.2772	0.445662	19.9702	43.341	55.587	2.3642	ACUTE MYELOID LEUKAEMIA (AML) AND RELATED PRECURSOR NEOPLASMS	-36.2029
12-00294	TG100-115	825	1	20	12-00294	159.688	1	-2.05177	-16.9805	52.4613	923.901	52.1729	1	-0.000692149	-89.8873	57.9971	-20.2338	TG100-115	8.14811	53.4088	1.93717	41.0991	1809.42	15.4409	3.65857	ACUTE MYELOID LEUKAEMIA (AML) AND RELATED PRECURSOR NEOPLASMS	-68.9094
12-00294	TG101348	825	1	20	12-00294	9.41221	1	-9.50135	31.4561	87.4505	372.075	3.21899	1	-0.0464807	31.4558	87.4506	371.311	Fedratinib	59.4142	11.0385	0.553875	0	160.407	59.0929	3.31383	ACUTE MYELOID LEUKAEMIA (AML) AND RELATED PRECURSOR NEOPLASMS	-55.9944
12-00294	Tivozanib (AV-951)	825	1	20	12-00294	7.75676	1	-2.13395	31.5004	83.8871	64.5631	2.98015	1	-0.0148059	-229.39	83.7466	-96.4364	Tivozanib	71.4424	4.34191	0.956286	13.9728	26.3868	71.688	0.832757	ACUTE MYELOID LEUKAEMIA (AML) AND RELATED PRECURSOR NEOPLASMS	-50.5319
12-00294	Tofacitinib (CP-690550)	825	1	20	12-00294	2.72769	1	-0.149561	-43.3337	152.232	3235.61	3.82954	1	-0.00291494	-790.16	54.807	-1056.36	Tofacitinib	39.0403	3.89577	0.350597	12.7784	722.112	39.0228	0.104242	ACUTE MYELOID LEUKAEMIA (AML) AND RELATED PRECURSOR NEOPLASMS	-46.097
12-00294	Tozasertib (VX-680)	825	1	20	12-00294	2.50954	1	-1.1247	15.3687	90.8902	1115.45	2.5014	1	-0.000734469	-725.222	83.1371	-3268.41	Tozasertib	41.2553	4.95874	0.614029	0	820.454	40.8264	1.26844	ACUTE MYELOID LEUKAEMIA (AML) AND RELATED PRECURSOR NEOPLASMS	-69.0817
12-00294	Trametinib (GSK1120212)	825	1	20	12-00294	18.8244	1	10.6466	79.9745	91.8689	1894.66	5.14787	1	0.00877827	79.979	91.8641	2209.58	Trametinib	88.8671	7.33858	1.8677	10.963	2.4594	88.7509	1.57343	ACUTE MYELOID LEUKAEMIA (AML) AND RELATED PRECURSOR NEOPLASMS	11.8944
12-00294	Vandetanib (ZD6474)	825	1	20	12-00294	28.8112	1	-10.0397	11.1455	83.1235	3355.14	12.754	1	-0.00467863	11.1482	83.1237	3347.28	Vandetanib	23.0706	15.8745	4	15.9804	3185.13	14.6155	3.2853	ACUTE MYELOID LEUKAEMIA (AML) AND RELATED PRECURSOR NEOPLASMS	-71.9767
12-00294	Vargetef	825	1	20	12-00294	13.2409	1	-1.20625	-2575.72	81.0211	1.62044	9.66189	1	-0.0514741	-23640.9	76.5877	-80.5981	Nintedanib	56.5422	42.8848	2.31943	18.3034	82.5685	59.3673	3.40711	ACUTE MYELOID LEUKAEMIA (AML) AND RELATED PRECURSOR NEOPLASMS	-187.674
12-00294	Vatalanib (PTK787)	825	1	20	12-00294	11.7632	1	-14.3025	27.8516	61.9114	2032.91	4.86903	1	-0.0101474	27.8526	61.898	2286.39	Vatalanib	36.0833	11.0425	0.25	0	3522.69	36.9593	2.6372	ACUTE MYELOID LEUKAEMIA (AML) AND RELATED PRECURSOR NEOPLASMS	-34.0598
12-00294	Vismodegib (GDC-0449)	825	1	20	12-00294	106.769	1	-11.7437	-83.7033	-30.1069	346.109	38.0184	1	-0.0484746	-83.7395	-30.1134	353.803	Vismodegib	-56.3544	71.7639	1	100	10000	0	19.6855	ACUTE MYELOID LEUKAEMIA (AML) AND RELATED PRECURSOR NEOPLASMS	-53.5964
12-00294	VX-745	825	1	20	12-00294	3.4221	1	-0.69652	-31.0146	72.9167	37.7836	7.19321	1	-0.00691768	-136.423	67.6064	-119.117	VX 745	48.3173	7.4258	1.06126	29.5564	100.032	48.1325	0.492074	ACUTE MYELOID LEUKAEMIA (AML) AND RELATED PRECURSOR NEOPLASMS	-67.4863
12-00294	XAV-939	825	1	20	12-00294	21.217	1	14.3038	17.4136	28.2509	622.3	4.46772	1	0.0231877	17.4137	28.2505	722.22	XAV-939	23.6854	6.97913	2.18756	76.3943	0.0122149	23.6057	1.79543	ACUTE MYELOID LEUKAEMIA (AML) AND RELATED PRECURSOR NEOPLASMS	10.8372
12-00294	YM-155	825	1	20	12-00294	15.1728	1	-7.57257	-18.7245	55.3569	455.331	4.97768	1	-0.0324746	-18.7224	55.1646	406.014	Sepantronium bromide	-9.87859	17.3942	4	0	957.295	2.97444	6.52406	ACUTE MYELOID LEUKAEMIA (AML) AND RELATED PRECURSOR NEOPLASMS	-73.8903
12-00301	17-AAG (Tanespimycin)	829	1	9	12-00301	13.8965	1	-2.18711	8.00931	97.549	764.09	3.77796	1	-0.00283169	-4.33741	95.6168	726.929	Tanespimycin	42.9633	5.97533	1.67989	0.337744	686.759	40.582	1.20339	ACUTE MYELOID LEUKAEMIA (AML) AND RELATED PRECURSOR NEOPLASMS	-89.2041
12-00301	A-674563	829	1	9	12-00301	27.0355	1	-0.975965	1.82027	122.445	2174.94	11.4834	1	-0.00065203	-100.44	98.6009	-173.825	A-674563	33.4191	12.2023	1.19419	0	1297.91	31.9837	0.883247	ACUTE MYELOID LEUKAEMIA (AML) AND RELATED PRECURSOR NEOPLASMS	-97.5661
12-00301	ABT-737	829	1	9	12-00301	14.9133	1	-0.515468	-41.0081	104.351	19.1608	9.73691	1	-0.0046613	-211.539	95.267	-283.602	ABT-737	72.5214	9.78716	0.702334	0	56.8726	72.2164	0.245255	ACUTE MYELOID LEUKAEMIA (AML) AND RELATED PRECURSOR NEOPLASMS	-73.3698
12-00301	Afatinib (BIBW-2992)	829	1	9	12-00301	28.8513	1	-2.88729	18.2756	92.7411	936.827	9.34987	1	-0.00355951	14.8681	91.753	941.38	Afatinib	45.0289	12.8313	0.95768	0	646.849	42.2606	2.93097	ACUTE MYELOID LEUKAEMIA (AML) AND RELATED PRECURSOR NEOPLASMS	-74.3853
12-00301	Alisertib (MLN8237)	829	1	9	12-00301	15.8463	1	-0.572783	-8.7838	234.777	62926.1	6.87104	1	-0.000204717	-397.915	65.7462	-8516.85	Alisertib	9.99956	8.04425	1.02395	0	8394.51	11.6356	0.957411	ACUTE MYELOID LEUKAEMIA (AML) AND RELATED PRECURSOR NEOPLASMS	-61.0392
12-00301	AT7519	829	1	9	12-00301	3.63163	1	-8.56118	-13.801	88.5508	110.839	1.71749	1	-0.0831918	-13.9415	88.5469	112.338	AT7519	56.1072	8.16479	4	11.15	105.523	61.3477	2.36676	ACUTE MYELOID LEUKAEMIA (AML) AND RELATED PRECURSOR NEOPLASMS	-102.352
12-00301	Axitinib (AG-013736)	829	1	9	12-00301	1.00879	1	-11.355	-6.43316	88.6517	147.143	1.33697	1	-0.0315209	-7.24548	88.7162	184.071	Axitinib	54.4247	5.18691	4	9.68765	205.338	53.2373	2.57462	ACUTE MYELOID LEUKAEMIA (AML) AND RELATED PRECURSOR NEOPLASMS	-95.0849
12-00301	AZD1480	829	1	9	12-00301	29.4565	1	-10.965	-21.6087	27.1666	1256.71	8.81779	1	-0.0084366	-21.6136	27.1662	1271.52	AZD1480	-6.26146	19.3409	4	71.1173	2253.24	6.53245	5.72171	ACUTE MYELOID LEUKAEMIA (AML) AND RELATED PRECURSOR NEOPLASMS	-48.7752
12-00301	Barasertib (AZD1152-HQPA)	829	1	9	12-00301	8.64294	1	-0.0276002	-0.156826	18.2201	60.4627	4.60509	1	-2.42026e-05	-0.342227	15.9594	-13634.7	AZD1152-HQPA	9.26125	4.60509	0.0280877	81.9373	60.3723	9.26123	1.69586e-05	ACUTE MYELOID LEUKAEMIA (AML) AND RELATED PRECURSOR NEOPLASMS	-0.834743
12-00301	BEZ235	829	1	9	12-00301	3.02636	1	-2.0628	48.2416	82.9634	84.8953	1.93727	1	-0.021091	38.4467	82.5217	67.7778	Dactolisib	73.3032	3.19662	0.593396	13.0667	10.7767	73.4441	0.847465	ACUTE MYELOID LEUKAEMIA (AML) AND RELATED PRECURSOR NEOPLASMS	-33.9299
12-00301	BI-2536	829	1	9	12-00301	36.518	1	-10.8955	26.2901	88.2471	124.379	9.89155	1	-0.127529	26.2577	88.2478	124.084	BI 2536	67.5246	14.8981	0.794729	3.28014	84.6842	66.5201	3.11935	ACUTE MYELOID LEUKAEMIA (AML) AND RELATED PRECURSOR NEOPLASMS	-61.9569
12-00301	BMS-345541	829	1	9	12-00301	29.6583	1	-0.282354	-54.0294	386.738	152630	15.5474	1	-0.00053391	-105.527	90.3518	41.4392	BMS-345541	19.6441	18.3126	4	10.9806	2581.57	18.3029	5.18492	ACUTE MYELOID LEUKAEMIA (AML) AND RELATED PRECURSOR NEOPLASMS	-109.924
12-00301	Bortezomib (Velcade)	829	1	9	12-00301	0.66956	1	-2.15139	-49.9414	91.229	15.0048	0.480896	1	-0.0164092	-3693.41	94.5549	-233.563	Bortezomib	83.3218	0.592792	3.08788	8.97446	23.8976	82.6189	0.409669	ACUTE MYELOID LEUKAEMIA (AML) AND RELATED PRECURSOR NEOPLASMS	-77.3775
12-00301	Bosutinib (SKI-606)	829	1	9	12-00301	5.24569	1	-1.56679	-5.9294	93.4009	1785.82	2.36509	1	-0.000659852	-92.0024	86.9611	163.603	Bosutinib	20.6515	4.43033	1.91993	9.9993	1874.64	23.1381	1.04921	ACUTE MYELOID LEUKAEMIA (AML) AND RELATED PRECURSOR NEOPLASMS	-93.0217
12-00301	Cabozantinib	829	1	9	12-00301	5.42303	1	-3.00426	10.5806	89.4535	2355.78	7.60345	1	-0.00110743	2.29632	88.5857	2254.61	Cabozantinib	27.9306	9.59194	1.11263	0	2086.42	25.9211	2.71383	ACUTE MYELOID LEUKAEMIA (AML) AND RELATED PRECURSOR NEOPLASMS	-77.8613
12-00301	Canertinib (CI-1033)	829	1	9	12-00301	17.2859	1	-11.6304	-0.0892922	96.9522	3061.11	6.56223	1	-0.00547099	-0.0880846	96.9479	3152.18	Canertinib	17.3384	7.40368	4	1.55159	2704.79	19.5486	1.26159	ACUTE MYELOID LEUKAEMIA (AML) AND RELATED PRECURSOR NEOPLASMS	-97.0414
12-00301	Cediranib (AZD2171)	829	1	9	12-00301	5.24569	1	-1.16871	-14.4637	243.692	15767.3	2.75518	1	-0.000333411	-49.6612	95.6603	3430.28	Cediranib	1.01087	10.5608	4	16.1063	4330.49	10.7614	3.62154	ACUTE MYELOID LEUKAEMIA (AML) AND RELATED PRECURSOR NEOPLASMS	-95.4517
12-00301	CHIR-99021	829	1	9	12-00301	38.3881	1	10.459	-29.5035	16.5269	122.125	19.9433	1	-1.3368e-05	-61.8907	18.6172	-42744	CHIR-99021	-14.2357	31.3353	0	100	6886.51	0	8.49798	ACUTE MYELOID LEUKAEMIA (AML) AND RELATED PRECURSOR NEOPLASMS	46.0305
12-00301	CI-1040 (PD184352)	829	1	9	12-00301	0.201759	1	-0.473086	-15.9396	95.8835	772.995	3.94584	1	-0.00183387	-387.652	61.8539	-1015.59	PD184352	31.8747	4.51238	0.838306	25.0739	623.334	32.2667	0.499578	ACUTE MYELOID LEUKAEMIA (AML) AND RELATED PRECURSOR NEOPLASMS	-71.7028
12-00301	Crenolanib	829	1	9	12-00301	15.7607	1	-11.1844	10.5188	96.2745	2559.24	4.71514	1	-0.00581941	10.5211	96.2706	2825.22	Crenolanib	28.2493	9.5457	4	1.65138	1860.36	25.0973	3.56077	ACUTE MYELOID LEUKAEMIA (AML) AND RELATED PRECURSOR NEOPLASMS	-85.7557
12-00301	Crenolanib	829	2	9	12-00301	33.2899	1	-5.37549	15.5885	88.9658	1392.66	11.1522	1	-0.0114798	15.5683	88.5986	1214.74	Crenolanib	37.5333	16.2128	4	10.3612	1283.38	27.9203	3.41152	ACUTE MYELOID LEUKAEMIA (AML) AND RELATED PRECURSOR NEOPLASMS	-73.3755
12-00301	Crenolanib	829	3	9	12-00301	23.2114	1	-4.13325	14.8975	91.4876	1926.01	8.71554	1	-0.00210809	14.2587	91.3285	2235.75	Crenolanib	34.039	14.1642	3.05203	7.62575	1599.71	25.7009	3.35284	ACUTE MYELOID LEUKAEMIA (AML) AND RELATED PRECURSOR NEOPLASMS	-76.5056
12-00301	CYT387	829	1	9	12-00301	28.3447	1	-2.9554	30.8797	97.8865	3462.77	7.63379	1	-0.00141033	30.2391	95.0942	3340.18	Momelotinib	41.8067	16.3856	0.389872	0	896.45	42.4528	3.82213	ACUTE MYELOID LEUKAEMIA (AML) AND RELATED PRECURSOR NEOPLASMS	-64.2115
12-00301	Dasatinib	829	1	9	12-00301	37.7186	1	-5.51998	36.7215	75.5415	3.23342	14.5637	1	0.0169235	-78.521	73.3301	1080.07	Dasatinib	70.4834	14.6018	2.14635	24.519	1.40318	71.6526	0.626022	ACUTE MYELOID LEUKAEMIA (AML) AND RELATED PRECURSOR NEOPLASMS	-38.4811
12-00301	Dasatinib	829	2	9	12-00301	31.8603	1	-1.96074	-7.54077	71.9211	4.55075	10.4982	1	-0.205922	-201.341	71.7139	-3.70565	Dasatinib	56.9072	10.6379	2.25745	28.3254	5.15214	57.05	0.202683	ACUTE MYELOID LEUKAEMIA (AML) AND RELATED PRECURSOR NEOPLASMS	-72.5475
12-00301	Dasatinib	829	3	9	12-00301	47.4129	1	-0.815498	-106.683	68.479	2.14947	16.8	1	-0.0892982	-1591.2	64.0113	-30.7762	Dasatinib	39.6005	21.343	1.6869	31.4655	19.4553	40.9002	2.38237	ACUTE MYELOID LEUKAEMIA (AML) AND RELATED PRECURSOR NEOPLASMS	-102.275
12-00301	Doramapimod (BIRB 796)	829	1	9	12-00301	1.33912	1	-0.845121	-150.785	82.1044	2.53625	2.56704	1	-0.03383	-1739.82	79.3994	-96.8121	Doramapimod	73.1449	2.87856	1.12529	18.5199	15.615	73.0436	0.165717	ACUTE MYELOID LEUKAEMIA (AML) AND RELATED PRECURSOR NEOPLASMS	-44.8844
12-00301	Dovitinib (CHIR-258)	829	1	9	12-00301	24.1042	1	-8.9488	39.7886	88.7334	959.518	6.52321	1	-0.0134682	39.7932	88.7394	1013.77	Dovitinib	57.1926	13.9735	0.393731	0	143.936	58.1222	3.73394	ACUTE MYELOID LEUKAEMIA (AML) AND RELATED PRECURSOR NEOPLASMS	-48.9448
12-00301	Elesclomol	829	1	9	12-00301	3.55886	1	0.606412	91.0688	96.7433	3061.2	1.16797	1	0.000136467	76.7471	97.6255	17437.7	Elesclomol	95.2127	1.71805	2.21558	4.86625	0.00753821	95.1337	0.340163	ACUTE MYELOID LEUKAEMIA (AML) AND RELATED PRECURSOR NEOPLASMS	3.60817
12-00301	Erlotinib	829	1	9	12-00301	7.81154	1	-0.304436	-30.5837	125.393	2112.84	6.27282	1	-0.00285444	-393.689	53.1979	-682.175	Erlotinib	28.6535	7.08107	0.745525	26.5182	823.227	29.3068	0.522983	ACUTE MYELOID LEUKAEMIA (AML) AND RELATED PRECURSOR NEOPLASMS	-68.4225
12-00301	Erlotinib	829	2	9	12-00301	3.3894	1	-4.50575	11.2051	65.1441	2966.84	1.43915	1	-0.00255642	11.2502	64.9199	3124.13	Erlotinib	21.1556	7.81847	0.873743	0	5055.94	17.8688	2.55649	ACUTE MYELOID LEUKAEMIA (AML) AND RELATED PRECURSOR NEOPLASMS	-53.7139
12-00301	Flavopiridol	829	1	9	12-00301	2.00868	1	-2.36029	-45.5715	93.2547	40.7663	1.44184	1	-0.0247376	-1379.6	93.0449	-81.0739	Alvocidib	69.6575	13.8662	3.89223	7.94949	54.7382	72.7082	1.53959	ACUTE MYELOID LEUKAEMIA (AML) AND RELATED PRECURSOR NEOPLASMS	-128.964
12-00301	Foretinib (XL880)	829	1	9	12-00301	11.7019	1	-0.399538	-20.0318	128.954	313.169	8.06307	1	-0.00138173	-2569.85	93.7872	-2591.74	Foretinib	56.6492	8.56286	0.678572	0	219.852	56.3614	0.557604	ACUTE MYELOID LEUKAEMIA (AML) AND RELATED PRECURSOR NEOPLASMS	-85.9455
12-00301	GDC-0879	829	1	9	12-00301	43.176	1	6.98361	52.2486	-36.514	3515.59	15.3799	1	-0.00331803	-36.5143	52.1906	3444.91	GDC-0879	-22.4358	34.4839	4	0	9794.71	2.78946	11.7764	ACUTE MYELOID LEUKAEMIA (AML) AND RELATED PRECURSOR NEOPLASMS	-88.7027
12-00301	GDC-0941	829	1	9	12-00301	-0.847348	1	-0.443299	-60.3314	98.944	31.6705	2.66494	1	-0.00423179	-1186.71	79.8536	-664.497	Pictilisib	54.2145	3.81376	0.835951	11.8365	155.621	54.1904	0.608884	ACUTE MYELOID LEUKAEMIA (AML) AND RELATED PRECURSOR NEOPLASMS	-82.7174
12-00301	GDC-0941	829	2	9	12-00301	3.63163	1	-1.16849	-11.6826	64.6058	76.5006	2.55532	1	-0.00913835	-517.487	61.7074	-216.326	Pictilisib	43.5008	3.3477	1.64001	36.9586	100.86	43.7468	0.475174	ACUTE MYELOID LEUKAEMIA (AML) AND RELATED PRECURSOR NEOPLASMS	-67.0046
12-00301	Gefitinib	829	1	9	12-00301	16.7775	1	-9.39391	-5.07047	23.6825	390.679	4.72381	1	-0.0158145	-5.24843	23.6807	400.934	Gefitinib	9.07311	5.81823	4	76.0853	485.58	10.9747	1.17795	ACUTE MYELOID LEUKAEMIA (AML) AND RELATED PRECURSOR NEOPLASMS	-28.753
12-00301	Gefitinib	829	2	9	12-00301	27.2846	1	-11.5472	-1.34028	30.1883	1167.75	9.07664	1	-0.00270588	-3.22729	30.162	1233.93	Gefitinib	8.9314	9.19594	4	69.7125	1283.75	9.4325	0.682236	ACUTE MYELOID LEUKAEMIA (AML) AND RELATED PRECURSOR NEOPLASMS	-31.5286
12-00301	Go6976	829	1	9	12-00301	19.8636	1	-10.5856	8.64068	68.8287	297.764	8.26871	1	-0.0462658	8.6401	68.8284	320.425	Go6976	40.7269	9.82589	4	30.8054	214.959	40.3082	1.78685	ACUTE MYELOID LEUKAEMIA (AML) AND RELATED PRECURSOR NEOPLASMS	-60.188
12-00301	GSK-1838705A	829	1	9	12-00301	21.7898	1	-11.1529	-27.3433	112.126	8687.28	10.9589	1	-0.00272842	-27.3424	88.5779	7991.78	GSK-1838705A	-24.0071	28.701	4	0	7278.35	5.75751	10.4267	ACUTE MYELOID LEUKAEMIA (AML) AND RELATED PRECURSOR NEOPLASMS	-115.44
12-00301	GSK-1904529A	829	1	9	12-00301	34.3708	1	-10.4781	10.6527	-408.37	12817.6	6.41521	1	0.0018459	-25.0664	10.6521	9213.85	GSK-1904529A	10.2184	11.9878	0	86.9667	113.283	6.51665	1.47043	ACUTE MYELOID LEUKAEMIA (AML) AND RELATED PRECURSOR NEOPLASMS	28.9424
12-00301	GSK-1904529A	829	2	9	12-00301	7.28719	1	-9.64669	-12.1327	28.7102	380.662	2.23671	1	-0.027582	-12.1449	28.7103	379.935	GSK-1904529A	8.11882	8.28961	4	70.8605	526.311	13.0163	2.51583	ACUTE MYELOID LEUKAEMIA (AML) AND RELATED PRECURSOR NEOPLASMS	-40.8429
12-00301	GSK690693	829	1	9	12-00301	7.46501	1	-0.0601301	-147.243	164.269	1243.45	7.64273	1	-0.000184598	-8.2876	320.224	21541	GSK-690693	2.86271	8.34978	4	0	12868	1.1793	2.42419	ACUTE MYELOID LEUKAEMIA (AML) AND RELATED PRECURSOR NEOPLASMS	-30.7267
12-00301	GW-2580	829	1	9	12-00301	33.7012	1	-0.26708	-108.93	166.682	245.914	17.1968	1	-0.00751591	0.986124	82.4899	769.438	GW-2580	35.9544	16.6803	4	16.1957	682.174	34.1368	4.64501	ACUTE MYELOID LEUKAEMIA (AML) AND RELATED PRECURSOR NEOPLASMS	-113.752
12-00301	GW-2580	829	2	9	12-00301	18.6416	1	-9.18673	-1.74066	50.0641	322.104	9.5731	1	-0.0300267	-1.77937	50.0714	327.741	GW-2580	25.259	9.771	4	49.5581	285.048	27.2245	0.89636	ACUTE MYELOID LEUKAEMIA (AML) AND RELATED PRECURSOR NEOPLASMS	-51.8048
12-00301	Idelalisib	829	1	9	12-00301	20.9796	1	-0.270166	-34.9948	97.1293	71.87	10.5535	1	-0.00241095	29.6176	72.5744	1522.37	Idelalisib	44.6206	10.5756	0.442905	16.7575	256.028	44.5219	0.170715	ACUTE MYELOID LEUKAEMIA (AML) AND RELATED PRECURSOR NEOPLASMS	-53.0394
12-00301	Imatinib	829	1	9	12-00301	48.4683	1	-7.2801	-1.62911	9.96021	422.459	13.8867	1	0.00140276	-325.63	7.58606	11744.2	Imatinib	3.93417	13.9639	4	90.1784	459.786	4.58854	0.386321	ACUTE MYELOID LEUKAEMIA (AML) AND RELATED PRECURSOR NEOPLASMS	-11.5893
12-00301	INK-128	829	1	9	12-00301	2.88098	1	-0.128661	-48.364	153.217	5.36366	4.56348	1	-0.00167014	-1460.92	92.8911	-2320.75	MLN-0128	74.6856	4.81997	0.334897	0	5.20453	74.9744	0.420876	ACUTE MYELOID LEUKAEMIA (AML) AND RELATED PRECURSOR NEOPLASMS	-40.0858
12-00301	JAK Inhibitor I	829	1	9	12-00301	22.765	1	5.02189	22.131	49.3737	6950.18	6.455	1	0.00100418	-2.23765	49.2731	10184.9	JAK Inhibitor I	47.7473	10.4184	0	8.14991	1e-06	45.925	1.42142	ACUTE MYELOID LEUKAEMIA (AML) AND RELATED PRECURSOR NEOPLASMS	23.4671
12-00301	JNJ-28312141	829	1	9	12-00301	25.2196	1	-15.5752	10.6141	45.4275	215.632	14.0995	1	-7.43061e-05	-2.75895	61.9325	1093.02	JNJ-28312141	30.8776	16.4035	4	54.2222	198.835	27.2086	1.51562	ACUTE MYELOID LEUKAEMIA (AML) AND RELATED PRECURSOR NEOPLASMS	-34.8134
12-00301	JNJ-38877605	829	1	9	12-00301	42.1979	1	-9.40687	-2.52924	221.985	12116.2	13.9804	1	-0.00130333	-2.53113	93.231	10540.3	JNJ-38877605	-1.97828	14.1974	4	0	12501.4	1.30154	1.14569	ACUTE MYELOID LEUKAEMIA (AML) AND RELATED PRECURSOR NEOPLASMS	-31.6908
12-00301	JNJ-7706621	829	1	9	12-00301	3.3478	1	-5.02426	-15.4765	89.6072	1825.77	8.78834	1	-0.00216324	-17.7999	90.2519	2046.82	JNJ-7706621	11.6345	15.7	4	6.15235	2196.52	21.5878	4.27638	ACUTE MYELOID LEUKAEMIA (AML) AND RELATED PRECURSOR NEOPLASMS	-105.063
12-00301	KI20227	829	1	9	12-00301	8.47381	1	-10.9432	-24.8904	30.7479	146.378	6.4045	1	-0.0308701	-25.8421	30.7675	176.689	KI20227	10.7642	16.9029	4	68.992	231.206	17.7204	3.62942	ACUTE MYELOID LEUKAEMIA (AML) AND RELATED PRECURSOR NEOPLASMS	-55.6383
12-00301	KU-55933	829	1	9	12-00301	29.6572	1	-8.04427	-6.59902	9.67318	1146.02	9.78131	1	-0.0133782	-6.5957	9.67317	1129.96	KU-55933	-1.25134	11.0084	4	90.1424	1751.46	2.60565	1.65323	ACUTE MYELOID LEUKAEMIA (AML) AND RELATED PRECURSOR NEOPLASMS	-16.2722
12-00301	KW-2449	829	1	9	12-00301	33.4917	1	9.47443	-41.1492	-0.670291	34.8735	6.96795	1	-8.84457e-05	-48.743	-0.628801	16895.1	KW-2449	-35.4191	37.7475	1	100	13.717	0	12.3725	ACUTE MYELOID LEUKAEMIA (AML) AND RELATED PRECURSOR NEOPLASMS	40.4731
12-00301	Lapatinib	829	1	9	12-00301	15.9301	1	-17.0724	7.60882	23.3994	1846.58	5.2327	1	-0.00977863	7.60495	23.3998	2169.78	Lapatinib	11.6555	7.47637	0.229883	20.3046	1000000	11.7996	1.14661	ACUTE MYELOID LEUKAEMIA (AML) AND RELATED PRECURSOR NEOPLASMS	-15.7906
12-00301	Lapatinib	829	2	9	12-00301	4.64043	1	-1.06089	-32.3433	113.463	7743.47	2.5925	1	-0.000229868	-245.471	63.7553	-3466.3	Lapatinib	-14.8965	23.8947	4	46.9053	4818.02	5.98747	7.29566	ACUTE MYELOID LEUKAEMIA (AML) AND RELATED PRECURSOR NEOPLASMS	-82.5572
12-00301	Lestaurtinib (CEP-701)	829	1	9	12-00301	23.6056	1	-0.79976	-55.5253	90.1411	28.2777	14.19	1	-0.0302667	-3743.97	69.5118	-114.861	Lestaurtinib	22.4705	25.5891	1.36617	11.77	100.858	31.0967	4.50841	ACUTE MYELOID LEUKAEMIA (AML) AND RELATED PRECURSOR NEOPLASMS	-125.818
12-00301	Linifanib (ABT-869)	829	1	9	12-00301	14.7439	1	-0.116791	-134.658	306.892	11967.3	13.0807	1	-0.000205348	-406.225	106.317	-8062.82	Linifanib	42.4327	14.0959	0.560449	0	726.599	42.6032	0.464486	ACUTE MYELOID LEUKAEMIA (AML) AND RELATED PRECURSOR NEOPLASMS	-80.6998
12-00301	LY-333531	829	1	9	12-00301	17.7943	1	-1.42033	4.69169	83.4076	1558.04	5.93671	1	-0.000505723	-416.8	79.1685	-3398.06	Ruboxistaurin	27.4622	6.51861	1.16988	12.468	1532.72	26.0595	0.625987	ACUTE MYELOID LEUKAEMIA (AML) AND RELATED PRECURSOR NEOPLASMS	-73.3811
12-00301	Masitinib (AB-1010)	829	1	9	12-00301	27.6407	1	-0.335442	-319.001	115.03	3.35078	20.1531	1	-0.00512945	-2183.04	71.786	-564.691	Masitinib	32.9059	29.925	1.18293	8.41315	682.502	37.6658	3.68172	ACUTE MYELOID LEUKAEMIA (AML) AND RELATED PRECURSOR NEOPLASMS	-138.902
12-00301	MGCD-265	829	1	9	12-00301	20.0868	1	-8.94846	7.55401	79.9185	995.278	6.279	1	-0.017025	7.54443	79.9115	1053.1	MGCD-265	32.884	8.80381	4	19.6073	861.074	29.9068	1.93296	ACUTE MYELOID LEUKAEMIA (AML) AND RELATED PRECURSOR NEOPLASMS	-72.3645
12-00301	Midostaurin	829	1	9	12-00301	24.5505	1	-2.45925	15.5722	82.2476	1764.11	10.7347	1	-0.00106923	5.73355	82.2967	1837.18	Midostaurin	33.1785	14.6598	0.777668	0	1835.86	29.913	2.57327	ACUTE MYELOID LEUKAEMIA (AML) AND RELATED PRECURSOR NEOPLASMS	-65.7526
12-00301	MK-2206	829	1	9	12-00301	3.12461	1	-0.300276	-95.2267	68.6593	3.89032	8.44234	1	-0.00021904	-372.012	70.9466	-9317.78	MK-2206	32.9465	9.66434	0.36711	0	3627.83	32.0312	1.20505	ACUTE MYELOID LEUKAEMIA (AML) AND RELATED PRECURSOR NEOPLASMS	-52.4535
12-00301	MLN120B	829	1	9	12-00301	17.9564	1	-10.3	-27.8805	31.9928	4271.72	8.60023	1	-0.00461538	-27.8806	23.9381	4281.99	MLN120B	-26.2916	28.463	4	0	1000000	2.37043e-09	9.40347	ACUTE MYELOID LEUKAEMIA (AML) AND RELATED PRECURSOR NEOPLASMS	-49.9938
12-00301	MLN8054	829	1	9	12-00301	27.4541	1	-1.79779	0.774633	124.438	7032.39	8.25401	1	-0.000762624	-2.74141	82.5293	4182.3	MLN-8054	11.8242	8.3125	2.24013	0	5199.83	11.3289	0.485826	ACUTE MYELOID LEUKAEMIA (AML) AND RELATED PRECURSOR NEOPLASMS	-80.7696
12-00301	Motesanib (AMG-706)	829	1	9	12-00301	26.7762	1	-15.3406	-7.56719	30.942	196.862	8.69981	1	-0.0569855	-7.59508	30.9433	225.219	Motesanib	15.3795	10.6931	4	68.6216	222.112	18.1231	1.50847	ACUTE MYELOID LEUKAEMIA (AML) AND RELATED PRECURSOR NEOPLASMS	-38.5092
12-00301	Neratinib (HKI-272)	829	1	9	12-00301	32.8864	1	-2.95372	-2.97203	88.9815	449.079	9.00247	1	-0.0143375	-2.98608	86.9534	408.398	Neratinib	40.3168	9.18636	3.21585	11.3811	456.867	41.4876	0.469619	ACUTE MYELOID LEUKAEMIA (AML) AND RELATED PRECURSOR NEOPLASMS	-91.9409
12-00301	NF-kB Activation Inhibitor	829	1	9	12-00301	-1.11594	1	-1.21923	-1026.55	51.9747	1.81956	5.58809	1	-0.0594078	-1345.9	49.6102	-32.7734	NF-kB Activation Inhibitor	41.0071	14.5658	4	50.1651	37.0056	42.2966	1.14701	ACUTE MYELOID LEUKAEMIA (AML) AND RELATED PRECURSOR NEOPLASMS	-84.6361
12-00301	Nilotinib	829	1	9	12-00301	60.0372	1	-9.73132	23.222	62.2825	454.424	16.6038	1	-0.0220729	23.2295	62.2827	461.233	Nilotinib	41.5402	20.058	0.638755	36.7393	107.826	40.7161	2.72494	ACUTE MYELOID LEUKAEMIA (AML) AND RELATED PRECURSOR NEOPLASMS	-39.0605
12-00301	Nilotinib	829	2	9	12-00301	57.9586	1	-8.54675	13.9652	62.7781	440.045	17.1584	1	-0.020706	13.9741	62.7738	442.115	Nilotinib	37.0951	19.4641	4	36.875	421.697	30.3195	2.43081	ACUTE MYELOID LEUKAEMIA (AML) AND RELATED PRECURSOR NEOPLASMS	-48.8129
12-00301	Nilotinib	829	3	9	12-00301	-5.04393	1	-0.647539	-68.6447	111.514	347.082	6.68583	1	-0.00161295	-4804.41	84.8091	-2256.05	Nilotinib	22.8338	22.9704	2.08557	11.2517	840.145	33.3818	4.90773	ACUTE MYELOID LEUKAEMIA (AML) AND RELATED PRECURSOR NEOPLASMS	-142.007
12-00301	NVP-ADW742	829	1	9	12-00301	28.7911	1	-1.75034	27.1285	145.031	9278.85	9.02858	1	-0.000717437	24.719	91.3132	4603.82	NVP-ADW742	34.9028	17.3548	0.364073	0	2007.75	36.532	3.1281	ACUTE MYELOID LEUKAEMIA (AML) AND RELATED PRECURSOR NEOPLASMS	-62.8057
12-00301	NVP-ADW742	829	2	9	12-00301	20.6753	1	-10.3702	-8.06633	14.3048	407.593	6.04193	1	-0.0296174	-8.06446	14.3057	403.995	NVP-ADW742	2.79419	8.18979	4	85.3549	662.093	6.03192	1.71896	ACUTE MYELOID LEUKAEMIA (AML) AND RELATED PRECURSOR NEOPLASMS	-22.3712
12-00301	NVP-TAE684	829	1	9	12-00301	35.9128	1	-8.5381	-12.9195	3665.64	15908.8	20.6933	1	-0.0019773	-12.9173	74.1155	9337.69	NVP-TAE684	-11.6902	24.2161	4	0	9651.07	2.90783	5.09982	ACUTE MYELOID LEUKAEMIA (AML) AND RELATED PRECURSOR NEOPLASMS	-68.5347
12-00301	Pazopanib (GW786034)	829	1	9	12-00301	21.5226	1	-6.58053	7.37168	19.3377	98.7572	6.58573	1	-0.00122624	14.1102	183.077	12216	Pazopanib	15.7542	7.07172	1.13226	80.4691	34.3598	16.0222	0.431854	ACUTE MYELOID LEUKAEMIA (AML) AND RELATED PRECURSOR NEOPLASMS	-11.966
12-00301	Pazopanib (GW786034)	829	2	9	12-00301	26.8337	1	-6.42011	-27.5578	-11.7793	33.999	15.1621	1	-0.000118241	-39.0627	13.0947	3985.32	Pazopanib	-13.9531	21.7	0	100	1000000	0	4.87404	ACUTE MYELOID LEUKAEMIA (AML) AND RELATED PRECURSOR NEOPLASMS	-15.7322
12-00301	PD173955	829	1	9	12-00301	91.5977	1	0.0200683	-112.596	118.807	154.52	27.1401	1	0.0192697	-15.3347	15.1588	762.269	PD173955	2.09079	27.2597	0	95.8197	1000000	2.09014	0.668132	ACUTE MYELOID LEUKAEMIA (AML) AND RELATED PRECURSOR NEOPLASMS	7.64937
12-00301	Pelitinib (EKB-569)	829	1	9	12-00301	1.86417	1	-1.50517	-10.6786	89.8235	864.036	1.85645	1	-0.000912439	-666.942	86.0063	-2067.5	Pelitinib	26.8876	6.37265	2.03444	13.1533	995.181	30.4584	1.57656	ACUTE MYELOID LEUKAEMIA (AML) AND RELATED PRECURSOR NEOPLASMS	-97.8469
12-00301	PHA-665752	829	1	9	12-00301	19.974	1	-8.7042	-19.8786	201.627	10168.1	9.46784	1	-0.00154775	-19.8981	86.0273	7753.85	PHA-665752	-17.4725	21.4089	4	0	7347.65	5.64573	8.07937	ACUTE MYELOID LEUKAEMIA (AML) AND RELATED PRECURSOR NEOPLASMS	-102.734
12-00301	PHT-427	829	1	9	12-00301	6.43984	1	-7.96692	-11.0882	3.74114	1081.02	2.49992	1	-0.0035432	-11.8165	3.73899	1023.64	PHT-427	-6.08331	8.85216	4	96.4403	1899.56	0.897133	2.59879	ACUTE MYELOID LEUKAEMIA (AML) AND RELATED PRECURSOR NEOPLASMS	-14.8293
12-00301	PI-103	829	1	9	12-00301	-0.169479	1	-1.98465	22.9215	89.0507	222.421	1.13776	1	-0.00731474	1.37462	87.9483	166.37	PI-103	61.0843	5.75101	0.764229	3.03491	135.019	60.9394	1.56079	ACUTE MYELOID LEUKAEMIA (AML) AND RELATED PRECURSOR NEOPLASMS	-65.8331
12-00301	PLX-4720	829	1	9	12-00301	26.4302	1	-1.4425	-11.8537	71.1342	2988.44	7.56114	1	-0.000553374	-47.204	59.5157	1304.24	PLX-4720	4.75728	11.0489	3.21562	40.0044	3102.92	10.7161	2.59517	ACUTE MYELOID LEUKAEMIA (AML) AND RELATED PRECURSOR NEOPLASMS	-70.5857
12-00301	PLX-4720	829	2	9	12-00301	9.4903	1	-0.534664	-1.27284	137.065	19645.7	5.60017	1	-0.000293947	-162.931	61.18	-3791.69	PLX-4720	18.6868	5.81315	0.621542	0	7498.16	18.7195	0.0716362	ACUTE MYELOID LEUKAEMIA (AML) AND RELATED PRECURSOR NEOPLASMS	-54.032
12-00301	Ponatinib (AP24534)	829	1	9	12-00301	3.57099	1	-2.1571	-10.2511	96.1785	10.5038	3.34386	1	-0.145714	-65.4911	95.1028	5.87093	Ponatinib	63.221	4.76973	3.24138	4.70021	11.9891	63.9547	1.00425	ACUTE MYELOID LEUKAEMIA (AML) AND RELATED PRECURSOR NEOPLASMS	-105.121
12-00301	Ponatinib (AP24534)	829	2	9	12-00301	9.32082	1	-1.03038	7.75024	117.105	269.44	3.8309	1	-0.00374878	-952.985	96.5375	-638.597	Ponatinib	33.1447	6.39657	1.01771	0	144.803	31.1392	1.415	ACUTE MYELOID LEUKAEMIA (AML) AND RELATED PRECURSOR NEOPLASMS	-86.3923
12-00301	Ponatinib (AP24534)	829	3	9	12-00301	-0.403515	1	-1.9371	-34.0652	92.0682	51.8609	2.22827	1	-0.0234205	-123.324	90.2817	17.4775	Ponatinib	22.5846	20.7445	3.26021	9.39158	78.1985	35.0335	5.21164	ACUTE MYELOID LEUKAEMIA (AML) AND RELATED PRECURSOR NEOPLASMS	-125.615
12-00301	PP242	829	1	9	12-00301	4.43866	1	-2.41671	-3.7493	78.8851	87.3891	8.28672	1	-0.0334836	-7.25499	77.9115	92.162	PP242	55.6129	8.3744	2.8458	21.5074	92.2348	55.7815	0.312866	ACUTE MYELOID LEUKAEMIA (AML) AND RELATED PRECURSOR NEOPLASMS	-81.703
12-00301	PRT062607	829	1	9	12-00301	13.5177	1	-1.36684	-29.6085	103.188	1257.77	9.11315	1	-0.00087667	-167.468	93.2964	-120.98	PRT062607	12.9704	19.8981	3.44166	8.337	1601.13	25.4811	5.32706	ACUTE MYELOID LEUKAEMIA (AML) AND RELATED PRECURSOR NEOPLASMS	-125.147
12-00301	Quizartinib (AC220)	829	1	9	12-00301	3.79417	1	-1.75393	-4.89618	87.0565	109.291	2.56173	1	-0.00734117	-614.099	86.2624	-248.175	Quizartinib	57.9023	3.02345	2.00341	13.5613	116.698	58.2755	0.31995	ACUTE MYELOID LEUKAEMIA (AML) AND RELATED PRECURSOR NEOPLASMS	-89.5673
12-00301	Quizartinib (AC220)	829	2	9	12-00301	2.88098	1	-2.39916	17.2969	86.5401	206.493	1.31781	1	-0.00875041	-0.339304	86.1727	177.399	Quizartinib	58.0493	6.0707	1.11975	9.95207	139.568	57.5817	1.48492	ACUTE MYELOID LEUKAEMIA (AML) AND RELATED PRECURSOR NEOPLASMS	-69.1335
12-00301	Quizartinib (AC220)	829	3	9	12-00301	17.9564	1	-11.241	-20.9513	73.72	111.09	6.65833	1	-0.142585	-20.9555	73.7197	115.132	Quizartinib	43.6785	13.5966	4	25.777	105.744	51.2248	3.17798	ACUTE MYELOID LEUKAEMIA (AML) AND RELATED PRECURSOR NEOPLASMS	-94.6713
12-00301	RAF265 (CHIR-265)	829	1	9	12-00301	12.5407	1	-0.863082	2.07526	108.683	1164.65	7.77936	1	-0.000713235	-819.51	92.1541	-3195.7	RAF265	39.1707	8.02489	0.916347	0	848.889	38.6865	0.496423	ACUTE MYELOID LEUKAEMIA (AML) AND RELATED PRECURSOR NEOPLASMS	-89.937
12-00301	Rapamycin	829	1	9	12-00301	-0.169472	1	-0.413746	-118.354	73.2714	3.61019	6.85032	1	-0.00279063	-810.921	64.4522	-993.92	Sirolimus	43.923	8.07173	0.756627	31.0677	129.804	43.6194	0.591637	ACUTE MYELOID LEUKAEMIA (AML) AND RELATED PRECURSOR NEOPLASMS	-63.0548
12-00301	Rapamycin	829	2	9	12-00301	21.2027	1	-0.028738	32.1143	82.302	305.841	9.79583	1	-0.00216046	55.3987	73.0887	9510.68	Sirolimus	57.2771	9.4376	4	41.5882	8.6064	58.0926	0.366418	ACUTE MYELOID LEUKAEMIA (AML) AND RELATED PRECURSOR NEOPLASMS	-2.37501
12-00301	Regorafenib (BAY 73-4506)	829	1	9	12-00301	1.18629	1	-1.95952	-22.0691	100.822	690.926	1.69055	1	-0.00219784	-67.4248	98.3365	480.832	Regorafenib	27.7976	13.617	3.27862	1.15123	908.121	35.9764	3.7471	ACUTE MYELOID LEUKAEMIA (AML) AND RELATED PRECURSOR NEOPLASMS	-122.184
12-00301	Roscovitine (CYC-202)	829	1	9	12-00301	9.82022	1	-1.10692	-22.0581	2319.14	175645	10.9751	1	-0.000121072	-74.7993	513.45	18974	Seliciclib	-8.89473	19.3547	4	0	7828.97	4.92273	5.39837	ACUTE MYELOID LEUKAEMIA (AML) AND RELATED PRECURSOR NEOPLASMS	-94.1
12-00301	Ruxolitinib (INCB018424)	829	1	9	12-00301	6.77879	1	-10.0318	-0.198874	16.3633	1286.48	3.46451	1	-0.00255863	-0.917697	16.3924	1504.77	Ruxolitinib	4.95361	3.5596	4	83.4617	1506.07	4.75	0.253466	ACUTE MYELOID LEUKAEMIA (AML) AND RELATED PRECURSOR NEOPLASMS	-16.5622
12-00301	Ruxolitinib (INCB018424)	829	2	9	12-00301	43.176	1	-0.0280067	-63.4565	14.9013	31.6277	15.7337	1	-0.00143344	-26.1661	60.8415	10727.9	Ruxolitinib	-22.9292	27.8337	0	100	1000000	0	8.00953	ACUTE MYELOID LEUKAEMIA (AML) AND RELATED PRECURSOR NEOPLASMS	-3.60959
12-00301	S31-201	829	1	9	12-00301	9.82022	1	-0.0682465	-81.4429	139.29	12.7242	4.71425	1	-0.000312115	-379.786	56.8864	-9458.99	S31-201	41.5106	4.76009	0.175599	14.5617	518.262	41.4933	0.0255828	ACUTE MYELOID LEUKAEMIA (AML) AND RELATED PRECURSOR NEOPLASMS	-24.4004
12-00301	Saracatinib (AZD0530)	829	1	9	12-00301	16.7775	1	-1.66855	3.11147	82.4306	912.134	8.30103	1	-0.00137429	-40.171	80.059	439.781	Saracatinib	32.0505	8.474	1.51547	17.0446	847.549	31.2381	0.44856	ACUTE MYELOID LEUKAEMIA (AML) AND RELATED PRECURSOR NEOPLASMS	-77.814
12-00301	SB-431542	829	1	9	12-00301	11.3545	1	-4.14475	5.10413	37.5421	2147.2	4.40494	1	-0.00181599	4.33174	37.522	2319.49	SB-431542	12.6768	5.76382	2.30035	60.8174	1817.94	10.1849	1.19297	ACUTE MYELOID LEUKAEMIA (AML) AND RELATED PRECURSOR NEOPLASMS	-32.3828
12-00301	Selumetinib (AZD6244)	829	1	9	12-00301	14.123	1	-0.90368	12.0307	87.2009	3748.31	5.74947	1	-0.000359671	-343.274	66.6147	-5282.7	Selumetinib	27.4956	7.03842	0.498672	0	3926.25	27.2377	1.02584	ACUTE MYELOID LEUKAEMIA (AML) AND RELATED PRECURSOR NEOPLASMS	-52.7679
12-00301	SGX-523	829	1	9	12-00301	8.4738	1	-2.23103	-19.6394	6.2704	3538.61	3.01972	1	-0.000882681	-21.3025	4.02739	3140.59	SGX-523	-15.3905	16.793	4	0.0235355	22339.2	0.149277	5.46328	ACUTE MYELOID LEUKAEMIA (AML) AND RELATED PRECURSOR NEOPLASMS	-23.5864
12-00301	SNS-032 (BMS-387032)	829	1	9	12-00301	11.5239	1	-16.1951	9.98513	98.2768	75.2236	3.11632	1	-0.014284	-866.866	100.299	-138.521	SNS-032	75.4819	7.32246	4	0.238901	68.9247	75.3226	1.61995	ACUTE MYELOID LEUKAEMIA (AML) AND RELATED PRECURSOR NEOPLASMS	-88.2916
12-00301	Sorafenib	829	1	9	12-00301	30.1302	1	-11.4387	13.2919	65.0768	882.799	11.7553	1	-0.0182518	13.2913	65.0717	966.817	Sorafenib	32.3605	15.8126	4	33.3152	705.495	26.8233	2.88381	ACUTE MYELOID LEUKAEMIA (AML) AND RELATED PRECURSOR NEOPLASMS	-51.785
12-00301	Sorafenib	829	2	9	12-00301	23.5563	1	-1.28226	-8.43012	96.9597	2171.45	10.5713	1	-0.000377212	-796.447	87.1349	-5576.29	Sorafenib	17.614	11.8742	1.52988	6.08179	2441.21	21.1067	1.41121	ACUTE MYELOID LEUKAEMIA (AML) AND RELATED PRECURSOR NEOPLASMS	-92.1986
12-00301	Sorafenib	829	3	9	12-00301	27.8425	1	-1.06278	-45.0634	98.2911	1953.72	11.6361	1	-0.000471228	-1568.68	76.5382	-5386.73	Sorafenib	-6.33422	31.0419	3.19994	22.2191	2895.59	14.6939	8.0803	ACUTE MYELOID LEUKAEMIA (AML) AND RELATED PRECURSOR NEOPLASMS	-121.132
12-00301	Staurosporine	829	1	9	12-00301	9.8861	1	-2.56878	-89.2027	86.4053	26.2	3.08719	1	-0.0164424	-18458.1	92.0356	-288.057	Staurosporine	67.364	23.7442	4	13.9105	41.8525	71.4831	1.63386	ACUTE MYELOID LEUKAEMIA (AML) AND RELATED PRECURSOR NEOPLASMS	-147.607
12-00301	STO609	829	1	9	12-00301	2.67825	1	-1.22107	-6.53358	41.5216	167.301	1.24128	1	-0.00409457	-516.033	39.7291	-590.651	STO609	23.0527	2.46036	1.59598	59.2875	216.732	23.6272	0.386979	ACUTE MYELOID LEUKAEMIA (AML) AND RELATED PRECURSOR NEOPLASMS	-45.5675
12-00301	SU11274	829	1	9	12-00301	20.8447	1	-1.04465	-3.64419	1633.34	175355	8.98648	1	-9.33355e-05	-91.9726	299.85	13146.9	SU11274	7.98332	9.83675	2.30394	0	6315.27	8.9332	0.980083	ACUTE MYELOID LEUKAEMIA (AML) AND RELATED PRECURSOR NEOPLASMS	-78.1368
12-00301	Sunitinib	829	1	9	12-00301	11.8289	1	-12.1201	37.2174	53.2788	59.5938	7.22035	1	-0.200368	37.2214	53.2793	68.0418	Sunitinib	44.0894	8.59498	0.371116	45.0108	0.510923	44.4632	1.3366	ACUTE MYELOID LEUKAEMIA (AML) AND RELATED PRECURSOR NEOPLASMS	-16.0613
12-00301	Sunitinib	829	2	9	12-00301	19.489	1	-8.50956	10.7739	46.6192	118.779	5.35134	1	-0.081981	10.7563	46.618	118.023	Sunitinib	22.3598	8.36985	0.531374	22.0878	365.683	21.0343	2.04043	ACUTE MYELOID LEUKAEMIA (AML) AND RELATED PRECURSOR NEOPLASMS	-35.8452
12-00301	Sunitinib	829	3	9	12-00301	29.6583	1	-2.43284	-37.5319	21.3584	20.8038	12.8634	1	-0.103243	-43.5452	21.0401	22.2797	Sunitinib	-2.93742	24.5726	1.41596	0	1378.42	5.2658	6.82469	ACUTE MYELOID LEUKAEMIA (AML) AND RELATED PRECURSOR NEOPLASMS	-58.8067
12-00301	Tandutinib (MLN518)	829	1	9	12-00301	57.1358	1	9.04437	-81.0934	51.5318	11147.9	10.7735	1	0.00249148	6.64973	51.5315	9431.65	Tandutinib	50.8246	16.5592	4	53.1078	7.36365	46.7503	1.73503	ACUTE MYELOID LEUKAEMIA (AML) AND RELATED PRECURSOR NEOPLASMS	36.1173
12-00301	TG100-115	829	1	9	12-00301	22.3951	1	-2.4254	-17.701	60.0898	2699.06	6.31435	1	-0.00112201	-21.5331	57.0111	2711.34	TG100-115	-2.04611	15.2088	4	42.1834	3256.13	9.86611	4.26985	ACUTE MYELOID LEUKAEMIA (AML) AND RELATED PRECURSOR NEOPLASMS	-74.6742
12-00301	TG101348	829	1	9	12-00301	24.6144	1	-1.76414	-25.0285	89.5192	162.088	10.2942	1	-0.00430516	-1298.51	89.5628	-548.224	Fedratinib	46.4866	15.4459	2.11303	9.99652	239.206	50.9578	2.22085	ACUTE MYELOID LEUKAEMIA (AML) AND RELATED PRECURSOR NEOPLASMS	-113.018
12-00301	Tivozanib (AV-951)	829	1	9	12-00301	41.0664	1	-3.2514	43.7273	96.3988	6612.67	17.6985	1	0.0247184	50.4525	896.625	-44014.1	Tivozanib	47.6014	18.8594	0.241864	0	355.545	50.2346	2.87539	ACUTE MYELOID LEUKAEMIA (AML) AND RELATED PRECURSOR NEOPLASMS	-41.7829
12-00301	Tofacitinib (CP-690550)	829	1	9	12-00301	2.20311	1	-1.43796	2.99839	61.1167	1045.28	2.04294	1	-0.000709457	-558.143	58.6475	-3233.65	Tofacitinib	23.1314	2.5762	1.19596	36.432	1029	22.3982	0.373682	ACUTE MYELOID LEUKAEMIA (AML) AND RELATED PRECURSOR NEOPLASMS	-55.8293
12-00301	Tozasertib (VX-680)	829	1	9	12-00301	-2.00868	1	-0.314326	-17.5607	157.659	14741.9	7.36047	1	-0.000309104	-503.241	72.6707	-6823.53	Tozasertib	27.1181	7.97077	0.560563	0	3425.74	26.8877	0.4644	ACUTE MYELOID LEUKAEMIA (AML) AND RELATED PRECURSOR NEOPLASMS	-64.6985
12-00301	Trametinib (GSK1120212)	829	1	9	12-00301	31.4741	1	0.0950029	75.7876	46.6263	0.735196	10.5922	1	0.00235155	46.279	67.9879	9234.61	Trametinib	65.364	9.36277	1.61661	31.9811	6.305	66.4202	0.770402	ACUTE MYELOID LEUKAEMIA (AML) AND RELATED PRECURSOR NEOPLASMS	-4.16312
12-00301	Vandetanib (ZD6474)	829	1	9	12-00301	4.74515	1	-2.14868	5.50277	1180.14	34869	4.19476	1	-0.000279241	-0.559711	720.413	17391.9	Vandetanib	10.9828	6.42577	3.01071	0	6266.73	8.19337	2.11122	ACUTE MYELOID LEUKAEMIA (AML) AND RELATED PRECURSOR NEOPLASMS	-75.1069
12-00301	Vargetef	829	1	9	12-00301	9.8861	1	-0.873846	-15.5188	923.787	133491	12.5388	1	-7.60695e-05	-143.312	393.947	14933.8	Nintedanib	0.544055	15.7408	3.30634	0	7068.81	6.5281	3.54701	ACUTE MYELOID LEUKAEMIA (AML) AND RELATED PRECURSOR NEOPLASMS	-88.0847
12-00301	Vatalanib (PTK787)	829	1	9	12-00301	1.01682	1	-0.733341	12.3287	112.74	11200.1	1.92994	1	-0.000273147	-504.559	63.709	-8604.34	Vatalanib	25.73	4.57987	0.433993	0	6066.81	25.8249	1.05175	ACUTE MYELOID LEUKAEMIA (AML) AND RELATED PRECURSOR NEOPLASMS	-47.3907
12-00301	Vismodegib (GDC-0449)	829	1	9	12-00301	6.24924	1	-0.383316	-52.4108	13.0946	42390.6	4.92372	1	-0.000402059	-646.099	-28.3194	-8545.82	Vismodegib	-41.8011	42.2383	1	100	10000	0	14.6018	ACUTE MYELOID LEUKAEMIA (AML) AND RELATED PRECURSOR NEOPLASMS	-21.0334
12-00301	VX-745	829	1	9	12-00301	-2.67824	1	-1.5957	-1.11242	82.7497	185.108	1.59148	1	-0.00528494	-146.606	80.7652	-97.6257	VX 745	49.5316	1.63761	1.65346	17.4571	188.604	49.6339	0.0875895	ACUTE MYELOID LEUKAEMIA (AML) AND RELATED PRECURSOR NEOPLASMS	-82.4199
12-00301	XAV-939	829	1	9	12-00301	12.9448	1	0.658617	-7.04159	41.6923	15578.3	3.55995	1	0.000230291	18.3183	365.619	-11708.4	XAV-939	35.5396	7.84238	1.41672	65.2024	0.000103835	34.7976	1.76065	ACUTE MYELOID LEUKAEMIA (AML) AND RELATED PRECURSOR NEOPLASMS	20.3657
12-00301	YM-155	829	1	9	12-00301	8.64294	1	-1.21343	-6.57992	110.157	224.577	6.76331	1	-0.00462887	-284.398	94.5765	-217.283	Sepantronium bromide	22.0483	7.73892	1.62292	0	213.738	24.141	1.05003	ACUTE MYELOID LEUKAEMIA (AML) AND RELATED PRECURSOR NEOPLASMS	-100.112
12-00362	Axitinib (AG-013736)	652	1	24		18.2871	1	-3.9694	17.4524	46.9581	166.586	5.51097	1	-0.0963308	17.3601	46.6339	134.752	Axitinib	35.7816	8.25961	0.559721	45.9412	88.2304	35.3689	1.34067	ACUTE MYELOID LEUKAEMIA (AML) AND RELATED PRECURSOR NEOPLASMS	-29.5042			TRUE	TRUE
12-00362	Axitinib (AG-013736)	652	2	24		1.4067	1	-0.349049	-76.6259	85.864	6.80173	5.39354	1	-0.0135632	-102.83	64.2204	-48.2639	Axitinib	50.3619	5.75448	0.685466	25.1372	86.3274	50.463	0.324213	ACUTE MYELOID LEUKAEMIA (AML) AND RELATED PRECURSOR NEOPLASMS	-59.5323			TRUE	TRUE
12-00362	Axitinib (AG-013736)	652	3	24		7.73686	1	-0.808306	-45.2793	62.546	24.5943	5.556	1	-0.0104031	-271.341	59.1484	-134.492	Axitinib	43.3418	6.40644	1.48803	39.7054	84.6847	43.2528	0.688431	ACUTE MYELOID LEUKAEMIA (AML) AND RELATED PRECURSOR NEOPLASMS	-65.5713			TRUE	TRUE
12-00362	Bortezomib (Velcade)	652	1	24		25.3206	1	-9.87507	30.3627	88.1159	47.6977	10.5312	1	-5.09336e-05	30.2987	100.07	-10492.1	Bortezomib	77.1969	13.4222	1.51663	11.1159	29.9993	75.9654	1.55149	ACUTE MYELOID LEUKAEMIA (AML) AND RELATED PRECURSOR NEOPLASMS	-57.7529			TRUE	TRUE
12-00362	Bortezomib (Velcade)	652	2	24		3.51675	1	-2.15525	10.2138	91.8881	29.9847	1.22477	1	-0.0322441	-2401.96	91.6245	-97.109	Bortezomib	81.2206	1.3155	1.81136	7.83625	25.4373	81.3468	0.201843	ACUTE MYELOID LEUKAEMIA (AML) AND RELATED PRECURSOR NEOPLASMS	-68.9028			TRUE	TRUE
12-00362	Bortezomib (Velcade)	652	3	24		4.2201	1	-2.37952	-11.5519	96.1605	41.8036	1.23749	1	-0.0232905	-1185.41	96.1708	-92.1266	Bortezomib	77.4833	3.03142	3.37248	4.7802	45.054	77.964	0.613054	ACUTE MYELOID LEUKAEMIA (AML) AND RELATED PRECURSOR NEOPLASMS	-100.615			TRUE	TRUE
12-00362	Crizotinib (PF-2341066)	652	1	24		9.14355	1	-10.2828	15.0701	73.275	1305.39	5.24859	1	-0.00333882	14.4787	73.3438	1579.95	Crizotinib	33.0487	10.9849	0.671352	0	2008.41	30.1914	3.41007	ACUTE MYELOID LEUKAEMIA (AML) AND RELATED PRECURSOR NEOPLASMS	-58.2049			TRUE	TRUE
12-00362	Crizotinib (PF-2341066)	652	2	24		5.6268	1	-0.512679	0.295186	179.336	7455.44	7.77527	1	-0.000524388	-268.34	95.5697	-2346.26	Crizotinib	39.0981	9.37113	0.764234	0	909.202	38.5331	1.05743	ACUTE MYELOID LEUKAEMIA (AML) AND RELATED PRECURSOR NEOPLASMS	-89.4259			TRUE	TRUE
12-00362	Crizotinib (PF-2341066)	652	3	24		4.22011	1	-0.881697	9.88764	122.914	2492.56	4.58186	1	-0.000442196	-1179.84	97.2048	-5990.91	Crizotinib	38.5213	7.50029	0.85825	0	986.419	36.9632	1.55618	ACUTE MYELOID LEUKAEMIA (AML) AND RELATED PRECURSOR NEOPLASMS	-86.222			TRUE	TRUE
12-00362	Dasatinib	652	1	24		18.2871	1	-6.90132	22.2064	64.1999	3.44758	5.27526	1	-0.445809	-2234.75	64.5974	-7.59026	Dasatinib	58.3282	5.34701	2.2454	35.7244	1.82919	59.6406	0.726855	ACUTE MYELOID LEUKAEMIA (AML) AND RELATED PRECURSOR NEOPLASMS	-41.9209			TRUE	TRUE
12-00362	Dasatinib	652	2	24		2.46173	1	-1.6584	0.232741	73.8918	3.06645	1.28514	1	-0.258969	-1787.93	73.1232	-11.9641	Dasatinib	63.3289	1.2852	1.65117	26.0993	3.05167	63.3308	0.00447665	ACUTE MYELOID LEUKAEMIA (AML) AND RELATED PRECURSOR NEOPLASMS	-58.2934			TRUE	TRUE
12-00362	Dasatinib	652	3	24		9.84691	1	-2.73432	-1.08744	71.8572	4.01489	4.12658	1	-0.255493	-623.948	72.0942	-7.25894	Dasatinib	59.7653	4.13298	2.87263	28.2189	4.06725	59.7835	0.0572626	ACUTE MYELOID LEUKAEMIA (AML) AND RELATED PRECURSOR NEOPLASMS	-69.2679			TRUE	TRUE
12-00362	Erlotinib	652	1	24		10.9019	1	-0.909476	10.4757	116.677	9880.88	4.24421	1	-0.000217796	-290.201	71.9044	-7350.72	Erlotinib	22.807	6.52547	0.575552	0	5600.78	22.2168	1.31225	ACUTE MYELOID LEUKAEMIA (AML) AND RELATED PRECURSOR NEOPLASMS	-53.123			TRUE	TRUE
12-00362	Erlotinib	652	2	24		6.33016	1	-1.0933	14.0494	397.525	47914.2	5.81062	1	-9.63488e-05	-49.7211	234.331	12782.5	Erlotinib	22.8641	9.46498	0.554265	0	5018.38	23.6788	2.37471	ACUTE MYELOID LEUKAEMIA (AML) AND RELATED PRECURSOR NEOPLASMS	-58.5339			TRUE	TRUE
12-00362	Erlotinib	652	3	24		12.3086	1	-0.853985	2.45624	232.051	21820	5.33891	1	-0.000184975	-258.003	100.164	-5403.69	Erlotinib	19.2865	6.60994	1.15797	0	3844.74	18.224	1.01198	ACUTE MYELOID LEUKAEMIA (AML) AND RELATED PRECURSOR NEOPLASMS	-77.4838			TRUE	TRUE
12-00362	Gefitinib	652	1	24		35.5192	1	4.02112	23.6403	5.11187	647.036	11.5323	1	-0.000284649	-300.372	30.9135	-8852.57	Gefitinib	12.8079	12.0044	4	76.7561	459.428	10.8621	1.00701	ACUTE MYELOID LEUKAEMIA (AML) AND RELATED PRECURSOR NEOPLASMS	-18.5282			TRUE	TRUE
12-00362	Gefitinib	652	2	24		32.0025	1	-2.15941	15.4551	55.5419	3000.64	11.2404	1	-0.0008416	11.2104	52.9439	2700.2	Gefitinib	22.9775	11.8594	0.35553	0	13778.8	23.7081	1.7188	ACUTE MYELOID LEUKAEMIA (AML) AND RELATED PRECURSOR NEOPLASMS	-37.3133			TRUE	TRUE
12-00362	Gefitinib	652	3	24		15.122	1	-0.044085	-378.987	349.381	25.498	10.7456	1	-0.000101753	-269.852	77.437	-11573.6	Gefitinib	6.61508	13.4638	1.25815	0	13177.7	6.44343	2.85617	ACUTE MYELOID LEUKAEMIA (AML) AND RELATED PRECURSOR NEOPLASMS	-52.6398			TRUE	TRUE
12-00362	Ibrutinib (PCI-32765)	652	1	24		8.79189	1	-12.5228	-12.1846	16.0688	280.099	2.8095	1	-0.0439228	-12.1883	16.0968	293.801	Ibrutinib	3.13944	8.70808	4	83.3715	287.033	8.95726	2.15565	ACUTE MYELOID LEUKAEMIA (AML) AND RELATED PRECURSOR NEOPLASMS	-28.2535			TRUE	TRUE
12-00362	Imatinib	652	1	24		8.79189	1	-9.58434	14.9822	55.1618	1080.41	4.1513	1	-0.0132956	14.9834	55.161	1090.91	Imatinib	28.5461	9.16771	0.402932	0	4856.94	28.5916	2.43013	ACUTE MYELOID LEUKAEMIA (AML) AND RELATED PRECURSOR NEOPLASMS	-40.1796			TRUE	TRUE
12-00362	Imatinib	652	2	24		11.6053	1	-9.90024	17.444	60.7888	1180.2	4.11277	1	-0.00339474	16.3533	60.7956	1263.69	Imatinib	31.4956	8.95786	0.42348	0	3333.28	30.7868	2.70907	ACUTE MYELOID LEUKAEMIA (AML) AND RELATED PRECURSOR NEOPLASMS	-43.3447			TRUE	TRUE
12-00362	Imatinib	652	3	24		17.2321	1	-0.656637	-470.299	59.2182	1.91021	14.5291	1	-0.0594981	-3761.66	43.2743	-46.0221	Imatinib	30.0312	25.9355	1.21381	34.3869	426.473	31.4531	3.98732	ACUTE MYELOID LEUKAEMIA (AML) AND RELATED PRECURSOR NEOPLASMS	-111.987			TRUE	TRUE
12-00362	Lapatinib	652	1	24		3.51675	1	-0.908681	19.4843	94.9195	28840.6	2.77272	1	-8.11612e-05	-70.1555	65.9679	-8283.96	Lapatinib	23.5464	3.74725	0.169464	0	341454	24.4086	0.885332	ACUTE MYELOID LEUKAEMIA (AML) AND RELATED PRECURSOR NEOPLASMS	-20.7769			TRUE	TRUE
12-00362	Lapatinib	652	2	24		21.1005	1	-8.35655	10.2529	45.1465	3405.5	8.31338	1	-0.00463591	10.2533	45.143	3371.83	Lapatinib	15.9552	12.0865	4	54.2322	3143.59	8.05173	2.79649	ACUTE MYELOID LEUKAEMIA (AML) AND RELATED PRECURSOR NEOPLASMS	-34.8893			TRUE	TRUE
12-00362	Lapatinib	652	3	24		16.5287	1	-1.63067	15.9956	66.1348	2960.83	5.77836	1	-0.00051162	-5.28341	61.3641	1531.83	Lapatinib	25.8534	9.09699	0.416054	0	6905.9	25.5488	1.66818	ACUTE MYELOID LEUKAEMIA (AML) AND RELATED PRECURSOR NEOPLASMS	-44.0737			TRUE	TRUE
12-00362	Nilotinib	652	1	24		14.4187	1	-2.48394	17.3047	66.0129	715.51	4.41074	1	-0.00264941	7.53409	66.0408	663.725	Nilotinib	36.797	8.36356	0.635095	22.1145	485.142	36.4557	1.84989	ACUTE MYELOID LEUKAEMIA (AML) AND RELATED PRECURSOR NEOPLASMS	-48.636			TRUE	TRUE
12-00362	Nilotinib	652	2	24		10.9019	1	-0.463317	-14.8511	88.6924	226.795	8.39363	1	-0.00129753	-613.063	71.5662	-1855.43	Nilotinib	41.8629	8.43083	0.637636	18.3527	336.498	41.7525	0.266528	ACUTE MYELOID LEUKAEMIA (AML) AND RELATED PRECURSOR NEOPLASMS	-66.0907			TRUE	TRUE
12-00362	Nilotinib	652	3	24		12.6603	1	-2.94664	2.96581	65.7955	678.096	4.75876	1	-0.00397697	-0.745567	65.822	747.633	Nilotinib	28.617	5.11792	2.73419	34.1977	635.849	27.5077	0.502529	ACUTE MYELOID LEUKAEMIA (AML) AND RELATED PRECURSOR NEOPLASMS	-62.8064			TRUE	TRUE
12-00362	Pazopanib (GW786034)	652	1	24		13.012	1	-8.98415	18.7622	64.0129	388.116	4.95699	1	-0.00594166	11.2989	64.1477	372.983	Pazopanib	41.0662	7.8501	0.797507	31.4987	178.485	40.7684	2.48335	ACUTE MYELOID LEUKAEMIA (AML) AND RELATED PRECURSOR NEOPLASMS	-45.2507			TRUE	TRUE
12-00362	Pazopanib (GW786034)	652	2	24		-5.97848	1	-0.357629	-26.7125	116.048	354.973	2.74364	1	-0.00164431	-1413.5	76.2486	-1898.78	Pazopanib	45.1544	3.07496	0.613558	6.1636	435.34	45.1557	0.350259	ACUTE MYELOID LEUKAEMIA (AML) AND RELATED PRECURSOR NEOPLASMS	-75.5777			TRUE	TRUE
12-00362	Pazopanib (GW786034)	652	3	24		1.4067	1	-1.17565	7.00567	80.5921	379.069	5.1301	1	-0.0023319	-203.781	75.6143	-485.432	Pazopanib	43.5501	5.30527	0.844646	14.5858	346.665	43.4642	0.524828	ACUTE MYELOID LEUKAEMIA (AML) AND RELATED PRECURSOR NEOPLASMS	-70.5923			TRUE	TRUE
12-00362	Ponatinib (AP24534)	652	1	24		31.6508	1	-12.6246	-4.6593	66.2455	304.019	11.6768	1	-0.057472	-4.65884	66.2371	313.098	Ponatinib	8.1487	12.8711	4	31.9882	275.456	13.3183	2.15649	ACUTE MYELOID LEUKAEMIA (AML) AND RELATED PRECURSOR NEOPLASMS	-70.9048			TRUE	TRUE
12-00362	Quizartinib (AC220)	652	1	24		37.2776	1	-12.563	12.4759	48.1538	238.186	11.8223	1	0.0346718	32.83	-243.865	-318538	Quizartinib	32.7042	14.501	4	50.9732	206.468	28.8595	1.77816	ACUTE MYELOID LEUKAEMIA (AML) AND RELATED PRECURSOR NEOPLASMS	-35.678			TRUE	TRUE
12-00362	Rapamycin	652	1	24		21.8039	1	0.0648931	-29.4026	142.681	626.654	5.75735	1	0.00160126	-36.8782	60.9061	10862.5	Sirolimus	58.1018	9.04179	0.0150396	0	1e-06	57.3629	1.82455	ACUTE MYELOID LEUKAEMIA (AML) AND RELATED PRECURSOR NEOPLASMS	18.3274			TRUE	TRUE
12-00362	Rapamycin	652	2	24		10.9019	1	-9.07369	47.2464	67.2829	3059.39	4.58549	1	-0.00430527	47.2482	67.2956	3153.87	Sirolimus	50.8465	6.35185	0.118248	0	184.03	52.0406	1.61024	ACUTE MYELOID LEUKAEMIA (AML) AND RELATED PRECURSOR NEOPLASMS	-20.0361			TRUE	TRUE
12-00362	Rapamycin	652	3	24		9.49523	1	-10.1324	43.732	55.1642	902.586	4.51662	1	-0.000285214	-125.819	59.4891	-8464.71	Sirolimus	47.9032	5.56084	0.0805612	0	809.28	48.4354	0.842609	ACUTE MYELOID LEUKAEMIA (AML) AND RELATED PRECURSOR NEOPLASMS	-11.4322			TRUE	TRUE
12-00362	Ruxolitinib (INCB018424)	652	1	24		18.9905	1	-5.62374	24.1929	53.7791	4937.21	6.04265	1	-0.0039882	24.1808	53.2123	3873.82	Ruxolitinib	27.3757	10.6989	0.117248	0	1000000	28.5826	1.6428	ACUTE MYELOID LEUKAEMIA (AML) AND RELATED PRECURSOR NEOPLASMS	-29.0376			TRUE	TRUE
12-00362	Ruxolitinib (INCB018424)	652	2	24		9.14356	1	-8.49001	14.8354	421.791	12780.7	6.11011	1	-0.00170465	14.8374	266.655	10893.6	Ruxolitinib	15.689	11.7668	0.397758	0	19754.9	19.5637	3.08953	ACUTE MYELOID LEUKAEMIA (AML) AND RELATED PRECURSOR NEOPLASMS	-45.0725			TRUE	TRUE
12-00362	Ruxolitinib (INCB018424)	652	3	24		26.3757	1	-0.109391	-134.159	145.969	95.4761	11.2256	1	-0.000439524	-418.277	43.9801	-5263.23	Ruxolitinib	16.1608	12.4202	0.602773	30.8162	4337.62	16.4648	1.09678	ACUTE MYELOID LEUKAEMIA (AML) AND RELATED PRECURSOR NEOPLASMS	-49.6932			TRUE	TRUE
12-00362	Sorafenib	652	1	24		11.6053	1	-9.03994	17.2357	66.2409	409.045	4.50928	1	-0.0355778	17.2358	66.2349	395.604	Sorafenib	40.9998	11.0385	0.777155	25.3451	315.435	38.8845	2.67031	ACUTE MYELOID LEUKAEMIA (AML) AND RELATED PRECURSOR NEOPLASMS	-49.0052			TRUE	TRUE
12-00362	Sorafenib	652	2	24		2.46172	1	-1.0825	18.4433	91.0455	1258.67	2.4908	1	-0.000663965	-719.393	82.6236	-3698.78	Sorafenib	42.2203	5.29527	0.541387	0	774.596	42.077	1.40517	ACUTE MYELOID LEUKAEMIA (AML) AND RELATED PRECURSOR NEOPLASMS	-65.098			TRUE	TRUE
12-00362	Sorafenib	652	3	24		5.27513	1	-9.17085	26.0305	80.7771	413.823	2.60948	1	-0.00652297	22.1521	81.0512	481.828	Sorafenib	52.4823	9.09294	0.607214	5.46786	256.542	51.2711	3.1503	ACUTE MYELOID LEUKAEMIA (AML) AND RELATED PRECURSOR NEOPLASMS	-54.7466			TRUE	TRUE
12-00362	Sunitinib	652	1	24		9.84691	1	-1.01279	18.7395	74.3093	20.2377	5.77284	1	-0.0322075	-67.969	71.9049	-20.0679	Sunitinib	51.251	5.9791	0.606506	21.5883	9.26109	51.4529	0.506694	ACUTE MYELOID LEUKAEMIA (AML) AND RELATED PRECURSOR NEOPLASMS	-51.104			TRUE	TRUE
12-00362	Sunitinib	652	2	24		-0.351675	1	-0.447447	-15.4464	101.641	12.4923	4.1994	1	-0.0192235	-2201.84	83.02	-187.794	Sunitinib	55.0696	4.24146	0.566327	3.82537	19.3115	55.008	0.171596	ACUTE MYELOID LEUKAEMIA (AML) AND RELATED PRECURSOR NEOPLASMS	-70.8847			TRUE	TRUE
12-00362	Sunitinib	652	3	24		17.2321	1	-2.97946	17.9576	64.402	39.1772	9.57022	1	-0.0301527	-48.181	64.5985	-6.04267	Sunitinib	40.7847	9.97754	0.793869	31.7003	16.3429	41.4079	1.83761	ACUTE MYELOID LEUKAEMIA (AML) AND RELATED PRECURSOR NEOPLASMS	-46.4392			TRUE	TRUE
12-00362	Vandetanib (ZD6474)	652	1	24		16.1771	1	-9.48182	22.9124	69.0532	3055.87	5.1668	1	-0.00513233	22.9125	69.0531	3172.77	Vandetanib	31.2108	11.206	0.358864	0	3568.42	32.4496	3.35543	ACUTE MYELOID LEUKAEMIA (AML) AND RELATED PRECURSOR NEOPLASMS	-46.1402			TRUE	TRUE
12-00362	Vandetanib (ZD6474)	652	2	24		24.2656	1	-1.58268	17.1273	101.346	3891.18	8.31022	1	-0.000541925	-3.61405	87.3214	2322.24	Vandetanib	30.8207	12.2262	0.635425	0	2157.16	29.9712	2.70421	ACUTE MYELOID LEUKAEMIA (AML) AND RELATED PRECURSOR NEOPLASMS	-68.7667			TRUE	TRUE
12-00362	Vandetanib (ZD6474)	652	3	24		-4.22011	1	-0.269156	-62.3059	245.323	20907.9	7.05667	1	-0.000438813	-2495.88	78.8403	-7603.56	Vandetanib	18.9427	13.8879	1.00753	0	2959.07	22.278	2.54995	ACUTE MYELOID LEUKAEMIA (AML) AND RELATED PRECURSOR NEOPLASMS	-101.036			TRUE	TRUE
12-00371	Axitinib (AG-013736)	555	1	24		9.7086	1	-2.19642	-8.34814	17.4771	81.0356	6.21897	1	-2.05603e-05	-9.41856	25.6023	-13513.3	Axitinib	10.4824	6.84855	4	82.2141	134.942	11.6171	0.634786	ACUTE MYELOID LEUKAEMIA (AML) AND RELATED PRECURSOR NEOPLASMS	-25.3129				TRUE
12-00371	Axitinib (AG-013736)	555	2	24		19.4172	1	-0.840354	17.3238	213.141	35881.9	10.2599	1	-0.00499095	20.6485	68.2841	3412.73	Axitinib	27.6684	11.0525	0.382685	0	4882.83	29.3082	1.79982	ACUTE MYELOID LEUKAEMIA (AML) AND RELATED PRECURSOR NEOPLASMS	-49.6129				TRUE
12-00371	Axitinib (AG-013736)	555	3	24		4.53068	1	-0.171667	-99.6439	128.53	312.517	5.05827	1	-0.00116996	-2749.99	43.8475	-3392.04	Axitinib	16.0632	7.72621	1.39518	52.6446	874.08	17.6622	1.46463	ACUTE MYELOID LEUKAEMIA (AML) AND RELATED PRECURSOR NEOPLASMS	-62.8685				TRUE
12-00371	Bortezomib (Velcade)	555	1	24		33.0093	1	-5.58036	-31.4309	73.9407	13.736	12.6559	1	-1.05988e-05	20.9636	94.248	-49101.9	Bortezomib	71.944	12.6982	4	25.7668	17.1895	70.7335	0.569805	ACUTE MYELOID LEUKAEMIA (AML) AND RELATED PRECURSOR NEOPLASMS	-52.8892				TRUE
12-00371	Bortezomib (Velcade)	555	2	24		11.0031	1	-7.188	24.2129	82.5255	35.7424	5.13191	1	-0.0227259	-4323.46	84.314	-179.932	Bortezomib	74.0521	5.26169	2.20171	17.2699	20.6277	75.662	1.03026	ACUTE MYELOID LEUKAEMIA (AML) AND RELATED PRECURSOR NEOPLASMS	-58.253				TRUE
12-00371	Bortezomib (Velcade)	555	3	24		18.77	1	-1.43875	-361.01	84.937	5.24403	6.34564	1	-0.053046	-1296.74	83.7997	-36.9846	Bortezomib	74.4182	7.57498	4	16.4121	30.6725	73.2589	1.11868	ACUTE MYELOID LEUKAEMIA (AML) AND RELATED PRECURSOR NEOPLASMS	-89.3861				TRUE
12-00371	Crizotinib (PF-2341066)	555	1	24		14.2393	1	-8.05403	20.6038	48.2222	386.664	4.22857	1	-0.0313178	20.6036	48.2213	381.463	Crizotinib	34.2326	7.4915	0.513459	47.0067	87.7919	34.2833	1.71226	ACUTE MYELOID LEUKAEMIA (AML) AND RELATED PRECURSOR NEOPLASMS	-27.6184				TRUE
12-00371	Crizotinib (PF-2341066)	555	2	24		-5.82517	1	-0.440875	-11.6758	223.462	15307.9	3.28041	1	-0.000444338	-1305.92	94.6831	-6067.71	Crizotinib	33.5825	5.96235	0.917172	0	1280.76	33.2598	0.778985	ACUTE MYELOID LEUKAEMIA (AML) AND RELATED PRECURSOR NEOPLASMS	-96.3705				TRUE
12-00371	Crizotinib (PF-2341066)	555	3	24		-1.94172	1	-0.848156	-10.4436	115.596	1879.19	4.17088	1	-0.000565313	-1174.91	88.6285	-4445.87	Crizotinib	26.0668	5.85839	1.34852	3.18503	1576.57	27.9809	1.17986	ACUTE MYELOID LEUKAEMIA (AML) AND RELATED PRECURSOR NEOPLASMS	-99.5502				TRUE
12-00371	Dasatinib	555	1	24		22.0062	1	-7.26525	2.29231	30.746	4.01253	9.29151	1	0.0140009	-49.1876	26.6494	1114.29	Dasatinib	26.1132	9.37241	4	69.2988	3.71638	26.0385	0.207864	ACUTE MYELOID LEUKAEMIA (AML) AND RELATED PRECURSOR NEOPLASMS	-28.442				TRUE
12-00371	Dasatinib	555	2	24		19.4172	1	-0.719484	-123.269	50.1512	0.394725	9.15708	1	-0.52728	-282.496	44.1215	-2.00088	Dasatinib	37.7673	10.4461	1.19143	51.2047	5.35271	37.6099	0.385198	ACUTE MYELOID LEUKAEMIA (AML) AND RELATED PRECURSOR NEOPLASMS	-49.6424				TRUE
12-00371	Dasatinib	555	3	24		22.6534	1	-9.31604	-23.6097	26.4319	1.50505	10.3715	1	4.33898e-05	-8.78425	39.2073	18488.7	Dasatinib	25.4422	11.3593	4	73.2546	2.56739	24.1233	0.675791	ACUTE MYELOID LEUKAEMIA (AML) AND RELATED PRECURSOR NEOPLASMS	-35.1861				TRUE
12-00371	Erlotinib	555	1	24		14.8865	1	-8.40786	12.7781	52.4295	1163.33	4.77832	1	-0.0111907	12.7831	52.4286	1145.85	Erlotinib	25.7189	9.78094	0.481009	19.5067	2638.02	25.0686	2.37192	ACUTE MYELOID LEUKAEMIA (AML) AND RELATED PRECURSOR NEOPLASMS	-39.6514				TRUE
12-00371	Erlotinib	555	2	24		1.29448	1	-0.663119	15.4971	171.317	32987.8	4.00308	1	-0.00024685	-157.951	69.9985	-4941.07	Erlotinib	28.6171	5.926	0.377878	0	4942.57	29.4063	1.27627	ACUTE MYELOID LEUKAEMIA (AML) AND RELATED PRECURSOR NEOPLASMS	-47.7057				TRUE
12-00371	Erlotinib	555	3	24		22.6534	1	-0.549898	-13.4132	93.0215	2579.88	12.9298	1	-0.00142711	-6.84067	57.547	1456.83	Erlotinib	18.2657	12.9577	4	42.9117	1531.66	16.2506	2.73651	ACUTE MYELOID LEUKAEMIA (AML) AND RELATED PRECURSOR NEOPLASMS	-66.5142				TRUE
12-00371	Gefitinib	555	1	24		5.82516	1	-0.55604	12.4969	68.0178	23120.7	3.43707	1	-0.00022271	-248.748	37.0377	-11126.2	Gefitinib	19.6331	3.78634	0.203232	0	425602	19.9779	0.424908	ACUTE MYELOID LEUKAEMIA (AML) AND RELATED PRECURSOR NEOPLASMS	-20.5286				TRUE
12-00371	Gefitinib	555	2	24		3.88344	1	-0.258677	-65.3843	103.295	107.142	5.27505	1	-0.00510923	-420.938	51.7011	-389.818	Gefitinib	31.6303	6.77089	0.802941	35.0484	379.368	32.2705	0.578195	ACUTE MYELOID LEUKAEMIA (AML) AND RELATED PRECURSOR NEOPLASMS	-66.3996				TRUE
12-00371	Gefitinib	555	3	24		10.3558	1	-0.398375	-32.3321	262.563	220879	7.46911	1	-0.000240371	-794.428	42.3651	-10469.6	Gefitinib	-5.95597	16.7385	4	61.3081	4454.13	4.80387	4.33326	ACUTE MYELOID LEUKAEMIA (AML) AND RELATED PRECURSOR NEOPLASMS	-60.4551				TRUE
12-00371	Ibrutinib (PCI-32765)	555	1	24		11.0031	1	-0.49962	-18.5787	185.084	120379	5.00938	1	-0.000290621	-571.019	29.3136	-8772.89	Ibrutinib	-3.56268	11.23	2.39805	67.2507	5017.01	3.78947	2.72293	ACUTE MYELOID LEUKAEMIA (AML) AND RELATED PRECURSOR NEOPLASMS	-43.4415				TRUE
12-00371	Imatinib	555	1	24		15.5338	1	-13.9998	20.5517	37.2157	636.853	8.87316	1	-9.36702e-05	9.99348	50.2026	5240.23	Imatinib	27.5134	11.6377	0.0849768	18.426	1000000	27.6636	1.88192	ACUTE MYELOID LEUKAEMIA (AML) AND RELATED PRECURSOR NEOPLASMS	-16.664				TRUE
12-00371	Imatinib	555	2	24		27.8313	1	-16.7141	15.211	47.1416	637.331	10.2487	1	-0.0241789	15.2123	47.145	736.08	Imatinib	28.5469	15.1933	0.344912	32.2176	1025.51	28.5468	2.33544	ACUTE MYELOID LEUKAEMIA (AML) AND RELATED PRECURSOR NEOPLASMS	-31.9306				TRUE
12-00371	Imatinib	555	3	24		18.77	1	-2.58429	-7.97661	39.7847	406.97	8.33636	1	-0.00183062	-84.4073	42.1984	-205.078	Imatinib	15.2214	9.67896	2.3649	58.824	563.829	17.9653	1.47279	ACUTE MYELOID LEUKAEMIA (AML) AND RELATED PRECURSOR NEOPLASMS	-47.7417				TRUE
12-00371	Lapatinib	555	1	24		13.5921	1	-9.84693	20.1719	28.6846	250.678	4.57602	1	-7.38039e-05	12.6025	32.7071	-5478.99	Lapatinib	24.9323	5.7203	0.294765	70.281	0.80132	25.1374	0.765638	ACUTE MYELOID LEUKAEMIA (AML) AND RELATED PRECURSOR NEOPLASMS	-8.51271				TRUE
12-00371	Lapatinib	555	2	24		4.53069	1	-0.0430785	-300.256	344.252	2653.17	6.70431	1	-0.000186094	-444.527	46.7555	-11810.2	Lapatinib	8.36184	8.79139	0.826634	0	18728.3	8.52481	1.88051	ACUTE MYELOID LEUKAEMIA (AML) AND RELATED PRECURSOR NEOPLASMS	-45.5954				TRUE
12-00371	Lapatinib	555	3	24		11.0031	1	-1.25749	0.0896677	94.3486	5232.47	4.22294	1	-0.000215937	-211.708	77.398	-4621.53	Lapatinib	13.5143	4.22334	1.25028	5.27224	5261.37	13.4771	0.0150074	ACUTE MYELOID LEUKAEMIA (AML) AND RELATED PRECURSOR NEOPLASMS	-65.2739				TRUE
12-00371	Nilotinib	555	1	24		12.2976	1	-15.4681	12.1889	44.6618	211.727	6.35966	1	0.0446227	44.6833	12.1463	243.374	Nilotinib	31.1801	9.53039	4	55.0231	162.835	28.0954	1.59918	ACUTE MYELOID LEUKAEMIA (AML) AND RELATED PRECURSOR NEOPLASMS	-32.4728				TRUE
12-00371	Nilotinib	555	2	24		8.41412	1	-0.530421	-4.02968	84.7226	1428.74	9.76086	1	-0.00135555	0.833095	61.0657	1177.36	Nilotinib	27.8318	9.77892	0.630557	21.6488	1295.36	27.8402	0.146277	ACUTE MYELOID LEUKAEMIA (AML) AND RELATED PRECURSOR NEOPLASMS	-58.4807				TRUE
12-00371	Nilotinib	555	3	24		23.3007	1	-1.12295	-9.24991	65.6606	1040.73	8.2231	1	-0.000785184	-680.965	58.181	-2940.47	Nilotinib	17.1534	9.45191	1.7624	39.8731	1168.95	19.6937	1.21271	ACUTE MYELOID LEUKAEMIA (AML) AND RELATED PRECURSOR NEOPLASMS	-68.8634				TRUE
12-00371	Pazopanib (GW786034)	555	1	24		40.7761	1	-0.0674532	-3.18994	64.9603	42.2086	16.0189	1	0.00186913	6.30646	36.7839	9285.22	Pazopanib	33.3665	15.8093	0.465125	61.8663	2.67583	33.6305	0.391999	ACUTE MYELOID LEUKAEMIA (AML) AND RELATED PRECURSOR NEOPLASMS	-7.50454				TRUE
12-00371	Pazopanib (GW786034)	555	2	24		1.94172	1	-0.853263	-26.3006	47.479	118.177	5.62049	1	-0.00754736	-51.0509	41.595	58.1616	Pazopanib	21.7309	7.90362	4	58.5728	242.513	23.3748	1.88536	ACUTE MYELOID LEUKAEMIA (AML) AND RELATED PRECURSOR NEOPLASMS	-62.0114				TRUE
12-00371	Pazopanib (GW786034)	555	3	24		14.8865	1	-1.36291	4.71203	63.4117	1203.13	4.85791	1	-0.000716965	-178.089	59.6283	-1660.92	Pazopanib	23.91	5.33219	0.947645	29.8206	1289.55	23.1638	0.561361	ACUTE MYELOID LEUKAEMIA (AML) AND RELATED PRECURSOR NEOPLASMS	-55.4663				TRUE
12-00371	Ponatinib (AP24534)	555	1	24		45.3068	1	-6.76724	-7.93911	41.7838	94.39	13.325	1	-0.114693	-7.93308	41.7504	101.424	Ponatinib	9.86598	14.7032	4	57.8255	93.127	15.1884	2.03593	ACUTE MYELOID LEUKAEMIA (AML) AND RELATED PRECURSOR NEOPLASMS	-49.7229				TRUE
12-00371	Quizartinib (AC220)	555	1	24		22.0062	1	-5.55807	4.79902	22.202	40.3529	9.68119	1	0.00185394	-29.8451	21.1452	10316	Quizartinib	19.352	9.79144	2.45771	77.9657	27.8535	19.4468	0.259723	ACUTE MYELOID LEUKAEMIA (AML) AND RELATED PRECURSOR NEOPLASMS	-17.3598				TRUE
12-00371	Rapamycin	555	1	24		18.77	1	6.89454	6.7754	40.4565	3447.87	5.33752	1	0.00342823	6.79403	40.4586	3401.01	Sirolimus	35.0151	13.1863	1.48746	66.4808	0.000150379	33.5192	3.27782	ACUTE MYELOID LEUKAEMIA (AML) AND RELATED PRECURSOR NEOPLASMS	33.6593				TRUE
12-00371	Rapamycin	555	2	24		10.3558	1	-2.55426	24.5751	39.4439	38.3963	3.941	1	-0.000159903	1.36533	50.3117	-4041.23	Sirolimus	37.0605	3.96529	0.92912	59.9452	7.46612	37.12	0.251069	ACUTE MYELOID LEUKAEMIA (AML) AND RELATED PRECURSOR NEOPLASMS	-13.8683				TRUE
12-00371	Rapamycin	555	3	24		3.2362	1	-4.50387	8.38661	35.5254	179.273	2.73391	1	-0.0191682	7.29162	35.5235	198	Sirolimus	24.9433	4.06928	0.901673	60.5754	147.002	24.6461	1.08329	ACUTE MYELOID LEUKAEMIA (AML) AND RELATED PRECURSOR NEOPLASMS	-27.1385				TRUE
12-00371	Ruxolitinib (INCB018424)	555	1	24		22.6534	1	-0.286936	-50.1179	52.8856	5.70582	9.36799	1	-0.000296604	-334.885	49.2161	-8241.07	Ruxolitinib	27.6007	9.67381	0.337434	34.5885	1132.48	27.1532	0.543289	ACUTE MYELOID LEUKAEMIA (AML) AND RELATED PRECURSOR NEOPLASMS	-34.2414				TRUE
12-00371	Ruxolitinib (INCB018424)	555	2	24		22.6534	1	-9.60819	10.5503	41.7505	3068.92	8.38517	1	-0.00505313	10.5508	41.7486	3176.13	Ruxolitinib	16.1415	9.56676	0.391062	0	33190.2	17.0468	1.98257	ACUTE MYELOID LEUKAEMIA (AML) AND RELATED PRECURSOR NEOPLASMS	-31.1999				TRUE
12-00371	Ruxolitinib (INCB018424)	555	3	24		-0.64724	1	-0.0560387	-295.254	266.292	13.306	5.84391	1	-0.000608782	-1428.27	37.4951	-5796.43	Ruxolitinib	11.5383	8.88057	0.943564	50.8003	2378.86	12.4725	1.41896	ACUTE MYELOID LEUKAEMIA (AML) AND RELATED PRECURSOR NEOPLASMS	-51.2677				TRUE
12-00371	Sorafenib	555	1	24		14.8865	1	-0.448768	-31.1829	53.5463	2.69432	6.91178	1	-0.00480377	-1065.62	50.2999	-809.06	Sorafenib	42.9912	6.95009	0.5345	47.0481	13.7013	42.9758	0.0419534	ACUTE MYELOID LEUKAEMIA (AML) AND RELATED PRECURSOR NEOPLASMS	-25.4794				TRUE
12-00371	Sorafenib	555	2	24		12.2976	1	-6.22329	-94.9386	54.4767	11.4063	8.48911	1	-0.000430735	-599.043	67.3107	-7353.54	Sorafenib	53.473	8.56962	4	45.3544	16.0897	52.444	0.444336	ACUTE MYELOID LEUKAEMIA (AML) AND RELATED PRECURSOR NEOPLASMS	-35.9874				TRUE
12-00371	Sorafenib	555	3	24		18.77	1	-1.35471	11.3473	61.9291	70.847	6.18718	1	-0.00834704	-448.576	61.5406	-270.232	Sorafenib	48.7553	6.30111	1.0607	37.7771	44.3427	48.9229	0.26495	ACUTE MYELOID LEUKAEMIA (AML) AND RELATED PRECURSOR NEOPLASMS	-45.5836				TRUE
12-00371	Sunitinib	555	1	24		23.9479	1	-2.24742	10.7346	50.8813	3.2115	13.1052	1	0.0126753	-96.0316	46.4956	1138.88	Sunitinib	45.3276	13.1346	1.72044	49.0499	2.26871	45.4843	0.159164	ACUTE MYELOID LEUKAEMIA (AML) AND RELATED PRECURSOR NEOPLASMS	-34.9746				TRUE
12-00371	Sunitinib	555	2	24		14.2393	1	-1.96601	-41.938	59.8676	1.77044	5.84753	1	-0.528015	-550.268	59.4357	-2.72331	Sunitinib	52.2092	6.24356	4	40.4991	3.24918	51.6479	0.577439	ACUTE MYELOID LEUKAEMIA (AML) AND RELATED PRECURSOR NEOPLASMS	-63.3995				TRUE
12-00371	Sunitinib	555	3	24		20.0644	1	-0.68407	-248.528	50.7591	0.219319	12.4772	1	-0.0399934	-273.828	52.2757	-40.9175	Sunitinib	34.308	14.9177	1.11206	46.5537	15.6028	33.3318	1.70509	ACUTE MYELOID LEUKAEMIA (AML) AND RELATED PRECURSOR NEOPLASMS	-65.4948				TRUE
12-00371	Vandetanib (ZD6474)	555	1	24		1.94172	1	-2.00652	16.781	54.2441	427.3	1.15092	1	-0.00284073	-13.0018	53.7487	110.123	Vandetanib	34.7021	3.99504	0.554891	36.1173	247.666	34.7564	1.16533	ACUTE MYELOID LEUKAEMIA (AML) AND RELATED PRECURSOR NEOPLASMS	-37.3584				TRUE
12-00371	Vandetanib (ZD6474)	555	2	24		9.7086	1	-9.00892	19.8705	74.7591	3025.79	6.77439	1	-0.0048649	19.8712	74.7583	3154.06	Vandetanib	29.8246	10.1177	0.501882	0	2497.2	31.1313	3.85442	ACUTE MYELOID LEUKAEMIA (AML) AND RELATED PRECURSOR NEOPLASMS	-54.8874				TRUE
12-00371	Vandetanib (ZD6474)	555	3	24		2.58897	1	-0.690765	-27.628	76.278	1199.03	6.44094	1	-0.000744106	-946.411	54.1802	-3426.25	Vandetanib	9.53285	13.4345	1.96693	41.5965	1778.18	15.4495	2.97847	ACUTE MYELOID LEUKAEMIA (AML) AND RELATED PRECURSOR NEOPLASMS	-79.8748				TRUE
12-00372	17-AAG (Tanespimycin)	555	1	24	12-00372	30.099	1	-8.88767	14.1462	58.1037	157.475	12.0296	1	-7.13197e-05	4.84621	73.3898	771.177	Tanespimycin	41.8281	14.4086	4	41.8035	144.236	37.4239	1.60348	ACUTE MYELOID LEUKAEMIA (AML) AND RELATED PRECURSOR NEOPLASMS	-43.9575
12-00372	A-674563	555	1	24	12-00372	39.5797	1	-11.196	13.1644	62.1004	310.675	13.8941	1	-0.0491972	13.1708	62.0967	330.371	A-674563	38.9371	16.6377	1.04901	34.5348	158.103	40.606	2.40928	ACUTE MYELOID LEUKAEMIA (AML) AND RELATED PRECURSOR NEOPLASMS	-48.936
12-00372	ABT-737	555	1	24	12-00372	17.7858	1	-4.95621	8.30595	58.3046	162.039	7.43133	1	-0.00557786	-296.082	59.253	-286.45	ABT-737	39.5755	8.61113	3.41678	41.2809	151.799	37.3042	0.922224	ACUTE MYELOID LEUKAEMIA (AML) AND RELATED PRECURSOR NEOPLASMS	-49.9984
12-00372	Afatinib (BIBW-2992)	555	1	24	12-00372	14.3926	1	-1.20215	25.0923	99.0144	1874.4	7.65359	1	-0.00096826	7.66144	88.7142	1226.59	Afatinib	45.0133	10.5574	0.504974	0	595.752	45.0973	2.22352	ACUTE MYELOID LEUKAEMIA (AML) AND RELATED PRECURSOR NEOPLASMS	-65.0092
12-00372	Alisertib (MLN8237)	555	1	24	12-00372	32.0921	1	-0.416422	-25.1152	188.768	27352.8	13.9257	1	-0.000389389	-1788.87	60.858	-8285.32	Alisertib	11.0422	16.2286	1.10671	13.629	4441.87	14.6591	1.97588	ACUTE MYELOID LEUKAEMIA (AML) AND RELATED PRECURSOR NEOPLASMS	-76.1866
12-00372	AT7519	555	1	24	12-00372	37.4208	1	-13.4696	14.6849	62.0394	173.572	12.9688	1	-0.00660124	-985.784	60.3913	-429.202	AT7519	43.8068	15.532	4	37.9114	152.923	39.3759	1.81433	ACUTE MYELOID LEUKAEMIA (AML) AND RELATED PRECURSOR NEOPLASMS	-47.3545
12-00372	Axitinib (AG-013736)	555	1	24	12-00372	36.7011	1	-8.15414	16.706	37.752	1108.78	10.8302	1	0.00176639	24.2328	-433.972	-9315.42	Axitinib	23.728	12.2391	0.427333	61.6736	81.5139	24.3904	1.74826	ACUTE MYELOID LEUKAEMIA (AML) AND RELATED PRECURSOR NEOPLASMS	-21.0459
12-00372	AZD1480	555	1	24	12-00372	41.0189	1	-10.8677	-3.79721	32.1214	17.067	14.111	1	-0.00157212	24.0791	1428.44	12594.1	AZD1480	30.8861	14.6045	4	67.9325	20.2279	29.9446	0.399366	ACUTE MYELOID LEUKAEMIA (AML) AND RELATED PRECURSOR NEOPLASMS	-32.8611
12-00372	Barasertib (AZD1152-HQPA)	555	1	24	12-00372	8.20882	1	-0.554201	1.36677	61.0012	173.749	5.21603	1	-0.00160224	-1164.75	53.8261	-2174.53	AZD1152-HQPA	36.0981	5.21672	0.533634	38.5168	163.02	36.1032	0.0182027	ACUTE MYELOID LEUKAEMIA (AML) AND RELATED PRECURSOR NEOPLASMS	-42.1983
12-00372	BEZ235	555	1	24	12-00372	20.8693	1	-0.860552	22.4165	454.607	59568.2	7.03647	1	-0.00011404	-238.465	152.947	-6210.82	Dactolisib	37.217	13.8559	0.542937	0	1144.99	37.9653	3.02529	ACUTE MYELOID LEUKAEMIA (AML) AND RELATED PRECURSOR NEOPLASMS	-76.2485
12-00372	BI-2536	555	1	24	12-00372	38.86	1	-8.20392	8.60866	51.785	337.211	11.9001	1	-0.0294822	8.58224	51.7825	344.218	BI 2536	30.8111	12.9317	2.913	48.6452	235.567	29.2021	1.57557	ACUTE MYELOID LEUKAEMIA (AML) AND RELATED PRECURSOR NEOPLASMS	-43.1763
12-00372	BMS-345541	555	1	24	12-00372	31.6637	1	-0.530819	-25.5464	130.65	3124.48	12.4437	1	0.000550799	73.5909	-4684.64	-7302.94	BMS-345541	18.8392	15.3507	1.05812	5.84407	2508.75	22.5086	1.90805	ACUTE MYELOID LEUKAEMIA (AML) AND RELATED PRECURSOR NEOPLASMS	-93.1833
12-00372	Bortezomib (Velcade)	555	1	24	12-00372	3.20921	1	-1.25003	-99.9471	58.0744	7.4559	4.28462	1	0.00670662	47.6211	1641.4	-14602.2	Bortezomib	50.7314	4.39458	2.49161	42.8044	28.3101	50.3784	0.513391	ACUTE MYELOID LEUKAEMIA (AML) AND RELATED PRECURSOR NEOPLASMS	-50.2629
12-00372	Bosutinib (SKI-606)	555	1	24	12-00372	28.7852	1	-9.16561	22.6825	61.1444	1333.16	13.3124	1	-0.00286757	21.3238	61.1125	1508.69	Bosutinib	34.44	15.8912	0.360333	9.64768	1822.43	33.7676	2.66976	ACUTE MYELOID LEUKAEMIA (AML) AND RELATED PRECURSOR NEOPLASMS	-38.4618
12-00372	Cabozantinib	555	1	24	12-00372	13.6814	1	-0.347292	-20.7262	72.4917	68.166	6.31044	1	-0.00222858	-896.955	55.0624	-1424.46	Cabozantinib	38.0029	6.32016	0.508843	34.3202	174.551	37.9415	0.137728	ACUTE MYELOID LEUKAEMIA (AML) AND RELATED PRECURSOR NEOPLASMS	-45.2515
12-00372	Canertinib (CI-1033)	555	1	24	12-00372	0	1	-0.337679	-119.805	65.995	3.47204	7.51346	1	-0.000796283	-1420.54	56.8769	-4306.69	Canertinib	30.7562	9.63144	0.56606	29	731.089	30.1695	1.28563	ACUTE MYELOID LEUKAEMIA (AML) AND RELATED PRECURSOR NEOPLASMS	-59.9161
12-00372	Cediranib (AZD2171)	555	1	24	12-00372	47.4956	1	-6.52539	1.71041	46.4629	4924.75	13.0032	1	-0.000903301	2.16533	65.0603	9075.4	Cediranib	6.52946	13.0987	4	48.1974	5950.49	4.31163	0.77472	ACUTE MYELOID LEUKAEMIA (AML) AND RELATED PRECURSOR NEOPLASMS	-44.3167
12-00372	CHIR-99021	555	1	24	12-00372	102.695	1	1.83845	-153.868	25.4547	1413.82	11.3733	1	0.00111367	-145.225	92.5118	900.44	CHIR-99021	-28.1621	77.694	0	100	4.86662	0	18.1224	ACUTE MYELOID LEUKAEMIA (AML) AND RELATED PRECURSOR NEOPLASMS	174.502
12-00372	CI-1040 (PD184352)	555	1	24	12-00372	53.9723	1	-0.131408	-37.8975	71.7937	64.042	19.0386	1	0.00994131	23.1024	-146.876	-12423.6	PD184352	23.149	18.5417	4	70.0634	74.5012	22.2502	2.07778	ACUTE MYELOID LEUKAEMIA (AML) AND RELATED PRECURSOR NEOPLASMS	-23.0949
12-00372	Crenolanib	555	1	24	12-00372	25.9946	1	-7.53353	34.8991	680.228	14536.5	10.5703	1	-0.00175406	34.9052	77.0283	8949.94	Crenolanib	35.6529	16.5122	0.0236619	25.4868	0.580259	40.0965	1.82294	ACUTE MYELOID LEUKAEMIA (AML) AND RELATED PRECURSOR NEOPLASMS	-36.3662
12-00372	Crenolanib	555	2	24	12-00372	17.2711	1	-7.23698	39.307	244.508	11607.9	7.18317	1	-0.00228457	39.3107	91.6514	7723.85	Crenolanib	40.5656	16.9037	0.18347	0	837.796	46.3722	2.92572	ACUTE MYELOID LEUKAEMIA (AML) AND RELATED PRECURSOR NEOPLASMS	-52.0562
12-00372	Crenolanib	555	3	24	12-00372	59.3704	1	5.8459	13.7475	360.166	8.66021	23.4037	1	0.00094636	541.58	12.5429	12951.9	Crenolanib	14.3388	24.3399	4	55.842	3887.41	6.36734	5.1307	ACUTE MYELOID LEUKAEMIA (AML) AND RELATED PRECURSOR NEOPLASMS	22.0512
12-00372	Crizotinib (PF-2341066)	555	1	24	12-00372	20.1496	1	-9.52127	23.8985	65.4582	1190.13	8.88398	1	-0.00217029	19.1706	65.4121	1197.82	Crizotinib	37.3185	10.7595	0.425262	14.3472	746.895	37.3391	2.8734	ACUTE MYELOID LEUKAEMIA (AML) AND RELATED PRECURSOR NEOPLASMS	-41.5597
12-00372	Crizotinib (PF-2341066)	555	2	24	12-00372	26.476	1	-1.1129	17.7902	145.365	6420.47	8.81608	1	-0.00019957	-373.24	112.783	-7082.04	Crizotinib	34.6368	14.4153	0.82035	0	1587.86	31.238	2.92689	ACUTE MYELOID LEUKAEMIA (AML) AND RELATED PRECURSOR NEOPLASMS	-79.0675
12-00372	CYT387	555	1	24	12-00372	10.4299	1	-10.401	29.7982	70.1144	142.006	4.25926	1	-0.0293069	28.8725	70.1285	167.07	Momelotinib	55.8194	8.07972	0.776564	27.0662	45.5455	55.1397	1.99785	ACUTE MYELOID LEUKAEMIA (AML) AND RELATED PRECURSOR NEOPLASMS	-40.3162
12-00372	Dasatinib	555	1	24	12-00372	65.7889	1	10.0572	-14.633	45.9784	883.547	10.5026	1	0.0209148	-20.9356	45.9769	958.708	Dasatinib	44.6086	19.5285	1.12124	60.4769	0.0683718	39.3411	2.49571	ACUTE MYELOID LEUKAEMIA (AML) AND RELATED PRECURSOR NEOPLASMS	47.0627
12-00372	Dasatinib	555	2	24	12-00372	22.5742	1	-10.0268	28.8136	36.034	155.901	7.83704	1	-0.016906	31.9325	-18.0053	1105.51	Dasatinib	30.8494	7.68138	4	67.5967	1.13195	31.9355	1.14282	ACUTE MYELOID LEUKAEMIA (AML) AND RELATED PRECURSOR NEOPLASMS	-7.22039
12-00372	Dasatinib	555	3	24	12-00372	34.5422	1	-9.28113	-70.4825	14.3625	1.3275	15.5301	1	8.78613e-05	-20.2508	38.854	154.735	Dasatinib	13.5973	17.3943	4	81.8491	19.7416	10.8083	2.44819	ACUTE MYELOID LEUKAEMIA (AML) AND RELATED PRECURSOR NEOPLASMS	-35.9821
12-00372	Doramapimod (BIRB 796)	555	1	24	12-00372	7.22074	1	-8.49772	19.7679	41.9136	41.0097	6.25319	1	-0.00121031	34.4758	72.5899	10006	Doramapimod	38.2341	6.57498	1.51685	58.1268	15.5928	38.5438	0.564506	ACUTE MYELOID LEUKAEMIA (AML) AND RELATED PRECURSOR NEOPLASMS	-22.1437
12-00372	Dovitinib (CHIR-258)	555	1	24	12-00372	28.0806	1	8.28154	50.7312	40.3644	245.564	10.5172	1	0.00223267	25.9234	48.7862	9438.72	Dovitinib	46.1941	11.6817	0	7.50865	1e-06	46.2457	1.6895	ACUTE MYELOID LEUKAEMIA (AML) AND RELATED PRECURSOR NEOPLASMS	-10.3669
12-00372	Elesclomol	555	1	24	12-00372	23.2583	1	8.91664	58.2689	80.5727	2939.34	8.09938	1	0.00591489	58.2737	80.5726	3143.36	Elesclomol	76.4298	11.2777	3.11377	23.1718	8.08569	76.1681	2.3799	ACUTE MYELOID LEUKAEMIA (AML) AND RELATED PRECURSOR NEOPLASMS	22.3034
12-00372	Erlotinib	555	1	24	12-00372	13.6392	1	-0.397801	-2.7632	123.326	9352.69	10.1369	1	-0.000258245	-280.528	70.5404	-6427.61	Erlotinib	27.7517	10.2459	0.46719	0	4136.9	27.7081	0.0585425	ACUTE MYELOID LEUKAEMIA (AML) AND RELATED PRECURSOR NEOPLASMS	-55.1302
12-00372	Erlotinib	555	2	24	12-00372	9.57694	1	-1.03858	5.28031	86.6278	3585.2	6.19955	1	-0.000323874	-234.359	69.1524	-4134.68	Erlotinib	21.4211	6.78258	0.78427	0	4462.65	20.2745	0.591318	ACUTE MYELOID LEUKAEMIA (AML) AND RELATED PRECURSOR NEOPLASMS	-60.2487
12-00372	Foretinib (XL880)	555	1	24	12-00372	17.9908	1	-4.45956	65.582	119.673	8822.39	5.8765	1	-0.000900768	65.5904	107.489	8307.06	Foretinib	67.4424	12.1727	0.11242	0	0.145639	70.519	1.73742	ACUTE MYELOID LEUKAEMIA (AML) AND RELATED PRECURSOR NEOPLASMS	-34.4109
12-00372	GDC-0879	555	1	24	12-00372	39.5797	1	12.305	-40.0904	-20.4157	462.047	12.6335	1	0.002263	-37.6335	438.287	-1405.55	GDC-0879	-29.5929	33.0721	1	100	123.457	0	10.3373	ACUTE MYELOID LEUKAEMIA (AML) AND RELATED PRECURSOR NEOPLASMS	19.6747
12-00372	GDC-0941	555	1	24	12-00372	8.89288	1	-0.391318	-87.3458	93.2476	30.7742	5.80641	1	-0.00326911	-1673.07	68.2957	-956.661	Pictilisib	39.7062	8.42859	0.99436	23.1393	312.387	40.2705	1.10283	ACUTE MYELOID LEUKAEMIA (AML) AND RELATED PRECURSOR NEOPLASMS	-87.4407
12-00372	GDC-0941	555	2	24	12-00372	22.3085	1	-0.485374	-110.486	44.249	6.26907	8.88221	1	-0.00897156	-1370.18	34.6686	-353.486	Pictilisib	20.3788	11.7644	1.9533	63.961	170.994	22.2258	1.25003	ACUTE MYELOID LEUKAEMIA (AML) AND RELATED PRECURSOR NEOPLASMS	-58.6418
12-00372	Gefitinib	555	1	24	12-00372	14.3654	1	0.219348	56.0074	-105.816	4.70675	7.94309	1	-0.00110028	-1632.57	29.5582	-3442.53	Gefitinib	9.90962	10.2748	1.3015	66.9055	1105.04	11.2596	1.35743	ACUTE MYELOID LEUKAEMIA (AML) AND RELATED PRECURSOR NEOPLASMS	-46.0521
12-00372	Gefitinib	555	2	24	12-00372	13.6813	1	-1.5844	2.27541	60.7465	1982.84	4.55746	1	-0.000488738	-79.9046	58.0897	-745.187	Gefitinib	17.0415	4.79675	1.44523	38.1204	1914.34	16.0842	0.372754	ACUTE MYELOID LEUKAEMIA (AML) AND RELATED PRECURSOR NEOPLASMS	-54.2675
12-00372	Go6976	555	1	24	12-00372	4.81382	1	-1.56425	-10.4785	51.7972	24.1779	3.45095	1	-0.032438	-419.079	51.0499	-56.8986	Go6976	44.3588	3.4642	2.04582	48.5827	31.5853	44.2754	0.206641	ACUTE MYELOID LEUKAEMIA (AML) AND RELATED PRECURSOR NEOPLASMS	-44.0981
12-00372	GSK-1838705A	555	1	24	12-00372	21.5889	1	-3.17754	14.8351	50.8157	359.724	10.2697	1	-0.0114535	14.0407	50.5806	362.272	GSK-1838705A	32.9845	10.8985	0.36352	0	3580.38	32.2562	1.73725	ACUTE MYELOID LEUKAEMIA (AML) AND RELATED PRECURSOR NEOPLASMS	-35.9785
12-00372	GSK-1904529A	555	1	24	12-00372	15.2438	1	-8.03079	2.84891	27.467	41.9888	7.8222	1	-5.27738e-05	2.88278	41.4704	2440.8	GSK-1904529A	23.2887	7.95614	4	72.5726	39.4268	23.0191	0.211554	ACUTE MYELOID LEUKAEMIA (AML) AND RELATED PRECURSOR NEOPLASMS	-24.6151
12-00372	GSK-1904529A	555	2	24	12-00372	7.52475	1	-0.588195	-30.8424	19.8339	18.7437	4.57509	1	-0.00368779	-260.091	18.3748	-647.684	GSK-1904529A	9.84034	4.80118	4	81.6019	320.478	9.60283	1.0386	ACUTE MYELOID LEUKAEMIA (AML) AND RELATED PRECURSOR NEOPLASMS	-26.4279
12-00372	GSK690693	555	1	24	12-00372	43.1778	1	-10.377	-6.21528	28.1976	69.8614	14.7824	1	0.00121429	-480.929	22.2842	12352.2	GSK-690693	19.699	15.3785	4	71.2194	79.1018	21.1296	0.914253	ACUTE MYELOID LEUKAEMIA (AML) AND RELATED PRECURSOR NEOPLASMS	-34.4128
12-00372	GW-2580	555	1	24	12-00372	26.476	1	-9.04739	-6.70755	25.9876	118.643	12.2834	1	-0.00153867	9.60471	55.5112	9174.68	GW-2580	15.2864	14.1863	0.445498	0	34291.9	14.4958	3.2726	ACUTE MYELOID LEUKAEMIA (AML) AND RELATED PRECURSOR NEOPLASMS	-32.6951
12-00372	GW-2580	555	2	24	12-00372	18.4698	1	-0.760088	-225.31	39.2752	1.87325	8.61853	1	-0.00565626	-1221.45	39.8968	-605.723	GW-2580	28.8438	10.4868	1.00219	58.2956	106.523	28.041	1.16565	ACUTE MYELOID LEUKAEMIA (AML) AND RELATED PRECURSOR NEOPLASMS	-47.3564
12-00372	Idelalisib	555	1	24	12-00372	4.81382	1	-0.730554	23.167	407.028	68352.4	5.58998	1	-0.000157794	-258.855	125.732	-6653.16	Idelalisib	40.5126	11.6893	0.493992	0	814.44	42.024	2.71761	ACUTE MYELOID LEUKAEMIA (AML) AND RELATED PRECURSOR NEOPLASMS	-74.9167
12-00372	Imatinib	555	1	24	12-00372	18.4698	1	6.5054	-2.67882	18.867	4116.24	7.46436	1	0.00524767	-2.61148	18.8698	3592.81	Imatinib	15.964	10.4889	1.32281	84.357	3.80635	15.3409	1.79416	ACUTE MYELOID LEUKAEMIA (AML) AND RELATED PRECURSOR NEOPLASMS	21.4791
12-00372	INK-128	555	1	24	12-00372	12.9973	1	-10.6922	37.0653	62.2389	25.8027	4.4395	1	-0.228312	36.9408	62.2429	30.8709	MLN-0128	57.179	5.82861	0.6672	34.3739	5.63874	56.3865	1.22599	ACUTE MYELOID LEUKAEMIA (AML) AND RELATED PRECURSOR NEOPLASMS	-25.1736
12-00372	JAK Inhibitor I	555	1	24	12-00372	11.2323	1	-14.6813	8.53784	31.2749	688.773	5.85532	1	-0.0254467	8.53741	31.2709	782.444	JAK Inhibitor I	17.7663	9.7779	0.291625	21.5156	33377.3	17.7522	1.57709	ACUTE MYELOID LEUKAEMIA (AML) AND RELATED PRECURSOR NEOPLASMS	-22.737
12-00372	JNJ-28312141	555	1	24	12-00372	23.7478	1	-9.61847	44.9398	66.1771	151.862	13.4375	1	0.00137461	-86.0281	60.0607	11411.6	JNJ-28312141	58.4307	15.9367	0.542567	36.4675	2.30491	57.9994	1.95177	ACUTE MYELOID LEUKAEMIA (AML) AND RELATED PRECURSOR NEOPLASMS	-21.2373
12-00372	JNJ-38877605	555	1	24	12-00372	21.8902	1	-13.4994	5.93358	33.6598	703.739	7.14352	1	-0.0246546	5.94195	33.6502	785.698	JNJ-38877605	17.0966	8.76647	4	65.2155	678.528	14.1974	1.31743	ACUTE MYELOID LEUKAEMIA (AML) AND RELATED PRECURSOR NEOPLASMS	-27.7262
12-00372	JNJ-7706621	555	1	24	12-00372	24.8714	1	-12.1985	-28.046	58.2877	3128.93	12.9411	1	-0.00633533	-28.0451	58.2813	3211.48	JNJ-7706621	-12.8283	27.2168	4	40.3125	3398.21	9.80332	8.60205	ACUTE MYELOID LEUKAEMIA (AML) AND RELATED PRECURSOR NEOPLASMS	-86.3337
12-00372	KI20227	555	1	24	12-00372	68.3649	1	0.0193686	-64.6726	13.0718	1749.74	21.3664	1	-0.0133485	699.105	-25.2156	-2366.55	KI20227	-25.2161	33.061	0.832342	100	1000000	0	8.80838	ACUTE MYELOID LEUKAEMIA (AML) AND RELATED PRECURSOR NEOPLASMS	2.48005
12-00372	KU-55933	555	1	24	12-00372	15.0495	1	-8.49921	19.2794	40.8287	1057.72	6.02237	1	-0.0131958	19.2803	40.8273	1079.38	KU-55933	26.6235	7.34403	0.206412	0	53983.4	27.0277	1.40822	ACUTE MYELOID LEUKAEMIA (AML) AND RELATED PRECURSOR NEOPLASMS	-21.5493
12-00372	KW-2449	555	1	24	12-00372	18.7104	1	-8.74841	-26.6718	51.6414	40.1892	9.5196	1	-0.0253738	-5884.68	52.7093	-156.879	KW-2449	38.8702	14.0666	4	48.2019	49.3523	41.7253	1.94051	ACUTE MYELOID LEUKAEMIA (AML) AND RELATED PRECURSOR NEOPLASMS	-78.3068
12-00372	Lapatinib	555	1	24	12-00372	25.3105	1	-1.30771	11.6296	41.861	757.583	12.3342	1	-0.00535207	16.2754	42.877	1802.85	Lapatinib	23.5628	12.8175	0.412925	42.1498	1058.03	23.5281	0.636675	ACUTE MYELOID LEUKAEMIA (AML) AND RELATED PRECURSOR NEOPLASMS	-29.0719
12-00372	Lapatinib	555	2	24	12-00372	48.9348	1	-18.1421	6.0169	25.1553	1891.13	15.5759	1	-2.26093e-06	-17.4567	40.7725	7496.62	Lapatinib	10.8523	16.67	4	83.1297	124.569	11.2238	2.63147	ACUTE MYELOID LEUKAEMIA (AML) AND RELATED PRECURSOR NEOPLASMS	-19.1384
12-00372	Lestaurtinib (CEP-701)	555	1	24	12-00372	17.9908	1	-1.08205	-5.7244	74.7637	2.68406	7.7858	1	-0.162708	-666.22	72.9685	-14.7305	Lestaurtinib	62.1351	7.79181	1.14556	25.3536	3.1203	62.0984	0.0535181	ACUTE MYELOID LEUKAEMIA (AML) AND RELATED PRECURSOR NEOPLASMS	-54.1125
12-00372	Linifanib (ABT-869)	555	1	24	12-00372	11.6292	1	-0.0936097	-62.7468	132.784	2597.98	6.25816	1	-0.000354285	-363.25	44.6918	-7519.68	Linifanib	26.1988	6.27223	0.239816	0	36169.8	25.9372	0.252942	ACUTE MYELOID LEUKAEMIA (AML) AND RELATED PRECURSOR NEOPLASMS	-29.6843
12-00372	LY-333531	555	1	24	12-00372	16.4176	1	-1.55802	-15.6119	82.6386	778.819	7.51254	1	-0.00235453	-42.2411	75.5207	533.415	Ruboxistaurin	22.5945	12.0392	2.34165	21.6825	903.346	28.5831	2.33866	ACUTE MYELOID LEUKAEMIA (AML) AND RELATED PRECURSOR NEOPLASMS	-96.2615
12-00372	Masitinib (AB-1010)	555	1	24	12-00372	22.3085	1	-11.8065	6.67015	39.317	281.205	7.45587	1	-0.0498154	6.68512	39.3202	305.386	Masitinib	24.3576	8.95811	4	59.8531	231.702	22.9301	1.14954	ACUTE MYELOID LEUKAEMIA (AML) AND RELATED PRECURSOR NEOPLASMS	-32.6468
12-00372	MGCD-265	555	1	24	12-00372	35.3013	1	6.88435	-83.4508	48.6556	11911.1	4.54164	1	0.00250231	17.7935	48.6531	8248.04	MGCD-265	47.8918	11.5761	1.59844	55.3775	1.93774	44.441	1.53599	ACUTE MYELOID LEUKAEMIA (AML) AND RELATED PRECURSOR NEOPLASMS	30.4865
12-00372	Midostaurin	555	1	24	12-00372	40.1152	1	3.24296	-62.0292	35.879	11072.1	10.2551	1	0.000187578	-204.99	46.9287	17205.3	Midostaurin	33.3984	17.5402	1.29845	70.2588	0.000548046	29.7412	2.32705	ACUTE MYELOID LEUKAEMIA (AML) AND RELATED PRECURSOR NEOPLASMS	40.9425
12-00372	MK-2206	555	1	24	12-00372	32.0921	1	-9.17527	16.6936	479.19	12501.6	10.9626	1	-0.00257701	16.6941	70.7386	8540.96	MK-2206	17.6209	14.8795	0.453125	0	8659.64	22.5601	3.857	ACUTE MYELOID LEUKAEMIA (AML) AND RELATED PRECURSOR NEOPLASMS	-52.8152
12-00372	MLN120B	555	1	24	12-00372	47.4956	1	18.5993	4.86505	23.7197	34.9174	9.87034	1	2.52026e-05	-14.4687	33.1219	4241.95	MLN120B	9.52012	13.0371	0	79.4963	1000000	10.2518	2.51438	ACUTE MYELOID LEUKAEMIA (AML) AND RELATED PRECURSOR NEOPLASMS	18.8546
12-00372	MLN8054	555	1	24	12-00372	2.73626	1	-0.550167	-7.60981	376.579	157411	6.00926	1	-0.000237339	-586.406	68.8445	-8869.88	MLN-8054	12.7955	6.94551	0.977938	0	6465.79	14.3726	0.665935	ACUTE MYELOID LEUKAEMIA (AML) AND RELATED PRECURSOR NEOPLASMS	-66.9194
12-00372	Motesanib (AMG-706)	555	1	24	12-00372	43.0962	1	-7.59513	-59.8434	29.573	13.8662	16.2217	1	-0.00130007	25.8911	-2432.35	13657.8	Motesanib	28.2602	17.9075	4	70.014	27.4399	26.7629	0.840956	ACUTE MYELOID LEUKAEMIA (AML) AND RELATED PRECURSOR NEOPLASMS	-46.5434
12-00372	Neratinib (HKI-272)	555	1	24	12-00372	15.8319	1	-0.886567	-17.0597	86.631	167.219	11.4881	1	-0.00738731	-100.264	74.6304	-9.75087	Neratinib	45.9254	12.3085	1.24451	17.6616	227.244	47.0603	0.718423	ACUTE MYELOID LEUKAEMIA (AML) AND RELATED PRECURSOR NEOPLASMS	-90.8186
12-00372	NF-kB Activation Inhibitor	555	1	24	12-00372	1.60461	1	-1.18268	-5.13754	68.0953	85.7759	2.56947	1	-0.00787158	-623.43	65.5454	-280.788	NF-kB Activation Inhibitor	46.746	2.70048	1.36745	32.5735	98.5628	46.7797	0.20078	ACUTE MYELOID LEUKAEMIA (AML) AND RELATED PRECURSOR NEOPLASMS	-65.4521
12-00372	Nilotinib	555	1	24	12-00372	20.8599	1	-0.0425495	-29.3402	-7.51005	199.219	8.77227	1	-0.00670462	-20.7234	-12.3238	1612.93	Nilotinib	-18.2814	20.2846	1	100	3333.33	0	6.38598	ACUTE MYELOID LEUKAEMIA (AML) AND RELATED PRECURSOR NEOPLASMS	-1.52793
12-00372	Nilotinib	555	2	24	12-00372	58.1457	1	0.0749442	-49.2111	13.0641	29.7325	26.0667	1	-3.56223e-05	-71.7762	3.62173	-26556	Nilotinib	-20.993	33.5607	1.15121	100	574391	0	7.33318	ACUTE MYELOID LEUKAEMIA (AML) AND RELATED PRECURSOR NEOPLASMS	7.58533
12-00372	Nilotinib	555	3	24	12-00372	34.5422	1	-8.42015	5.18724	39.5545	1268.94	11.9022	1	-0.002007	1.67153	39.7297	1369.93	Nilotinib	15.9504	12.2348	1.63055	58.9294	1058.7	14.0849	1.52138	ACUTE MYELOID LEUKAEMIA (AML) AND RELATED PRECURSOR NEOPLASMS	-34.3673
12-00372	NVP-ADW742	555	1	24	12-00372	13.6392	1	-0.378895	-4.89247	223.403	18950.1	8.07375	1	-0.000405499	-566.577	97.5789	-4955.7	NVP-ADW742	42.3446	9.47358	0.672167	0	686.849	42.5122	0.974745	ACUTE MYELOID LEUKAEMIA (AML) AND RELATED PRECURSOR NEOPLASMS	-86.5415
12-00372	NVP-ADW742	555	2	24	12-00372	19.1539	1	-3.34703	-1.3173	58.1887	680.279	8.97585	1	-0.00370412	-8.3352	58.4216	671.655	NVP-ADW742	22.9472	9.01458	3.54275	41.8139	705.298	23.4074	0.253363	ACUTE MYELOID LEUKAEMIA (AML) AND RELATED PRECURSOR NEOPLASMS	-59.4985
12-00372	NVP-TAE684	555	1	24	12-00372	7.91593	1	-0.727413	-210.082	55.7831	3.27727	4.86742	1	-0.0283103	-371.004	50.1594	-47.3045	NVP-TAE684	39.183	8.80521	2.23657	48.7255	58.5105	39.858	1.07691	ACUTE MYELOID LEUKAEMIA (AML) AND RELATED PRECURSOR NEOPLASMS	-68.5857
12-00372	Pazopanib (GW786034)	555	1	24	12-00372	5.47254	1	-7.49269	28.1726	44.4215	131.888	3.25782	1	-0.0886493	28.1748	44.4208	129.082	Pazopanib	38.8423	3.54128	0.169513	21.515	491.496	38.3253	1.12309	ACUTE MYELOID LEUKAEMIA (AML) AND RELATED PRECURSOR NEOPLASMS	-16.2489
12-00372	Pazopanib (GW786034)	555	2	24	12-00372	18.7104	1	-2.5125	-2.08514	52.419	308.128	5.89064	1	-0.0180901	-1.01558	51.302	335.661	Pazopanib	26.6873	6.00152	2.86222	47.9276	316.934	27.2667	0.292682	ACUTE MYELOID LEUKAEMIA (AML) AND RELATED PRECURSOR NEOPLASMS	-54.4735
12-00372	PD173955	555	1	24	12-00372	14.3926	1	-0.619409	-384.938	28.9746	1.60566	13.4694	1	-0.0637958	-3338.73	15.8275	-44.1624	PD173955	5.60976	25.6856	1.06242	28.6276	6494.25	9.65212	4.77771	ACUTE MYELOID LEUKAEMIA (AML) AND RELATED PRECURSOR NEOPLASMS	-84.8235
12-00372	Pelitinib (EKB-569)	555	1	24	12-00372	18.4698	1	-0.763617	-84.4163	63.5087	8.28389	11.8923	1	-0.0072482	-150.961	63.5923	-149.756	Pelitinib	48.3859	12.3492	1.11557	36.3929	60.1521	47.8507	0.652648	ACUTE MYELOID LEUKAEMIA (AML) AND RELATED PRECURSOR NEOPLASMS	-59.2412
12-00372	PHA-665752	555	1	24	12-00372	36.7011	1	-2.38936	-15.5065	34.7039	67.0539	11.7189	1	-5.45891e-05	-15.2027	46.8093	-10547	PHA-665752	22.5453	12.9413	4	64.9345	107.199	24.1277	1.0194	ACUTE MYELOID LEUKAEMIA (AML) AND RELATED PRECURSOR NEOPLASMS	-49.1023
12-00372	PHT-427	555	1	24	12-00372	21.2061	1	1.10137	-49.9791	8.88935	27268.4	8.05367	1	5.26705e-05	-55.5445	57.1847	5449.1	PHT-427	6.57107	9.47469	0	88.6072	70264.3	5.6964	1.0717	ACUTE MYELOID LEUKAEMIA (AML) AND RELATED PRECURSOR NEOPLASMS	14.6349
12-00372	PI-103	555	1	24	12-00372	21.8902	1	-1.30826	23.7372	65.0354	237.678	7.73797	1	-0.00294218	-1340.57	63.3688	-1202.38	PI-103	47.0878	8.49943	0.37652	15.2066	199.065	46.787	0.871199	ACUTE MYELOID LEUKAEMIA (AML) AND RELATED PRECURSOR NEOPLASMS	-40.0244
12-00372	PLX-4720	555	1	24	12-00372	120.178	1	-0.0531759	-138.067	116.689	34.6459	43.4996	1	-2.81622e-05	-89.3937	41.8409	-28508.6	PLX-4720	-2.69576	44.2074	0	100	1000000	0	2.05193	ACUTE MYELOID LEUKAEMIA (AML) AND RELATED PRECURSOR NEOPLASMS	-22.1798
12-00372	PLX-4720	555	2	24	12-00372	15.7336	1	-8.21031	17.9103	29.1987	1275.83	5.60881	1	-0.0109651	17.9124	29.1999	1215.25	PLX-4720	21.4363	7.09128	0.0825472	37.4188	1000000	21.488	1.02164	ACUTE MYELOID LEUKAEMIA (AML) AND RELATED PRECURSOR NEOPLASMS	-11.2884
12-00372	Ponatinib (AP24534)	555	1	24	12-00372	28.8829	1	-0.697432	43.0107	117.989	362.124	12.0897	1	-0.0881139	50.5781	90.7762	240.286	Ponatinib	60.7649	13.4879	0.320802	0	7.29551	61.7354	1.58646	ACUTE MYELOID LEUKAEMIA (AML) AND RELATED PRECURSOR NEOPLASMS	-48.7352
12-00372	Ponatinib (AP24534)	555	2	24	12-00372	22.5742	1	-13.7473	39.4564	55.6728	6.95514	9.60372	1	-0.0396817	-141.259	56.5969	-64.0862	Ponatinib	51.6794	10.7346	0.607655	43.4044	0.340977	51.6603	0.846456	ACUTE MYELOID LEUKAEMIA (AML) AND RELATED PRECURSOR NEOPLASMS	-16.2164
12-00372	Ponatinib (AP24534)	555	3	24	12-00372	43.8974	1	-0.210642	-33.029	182.186	2000.59	16.8829	1	-0.00287261	-460.905	76.488	-729.389	Ponatinib	33.2467	17.1405	0.459141	0	228.106	32.9646	0.353837	ACUTE MYELOID LEUKAEMIA (AML) AND RELATED PRECURSOR NEOPLASMS	-61.5975
12-00372	PP242	555	1	24	12-00372	-2.15889	1	-0.153041	-28.6688	127.325	12.8789	2.54969	1	-0.00398173	-1321.92	79.8007	-961.03	PP242	68.5643	2.63528	0.265615	0	16.049	68.7102	0.17376	ACUTE MYELOID LEUKAEMIA (AML) AND RELATED PRECURSOR NEOPLASMS	-36.2308
12-00372	PRT062607	555	1	24	12-00372	21.5889	1	-9.82193	14.1241	67.3779	417.845	11.1927	1	-0.0230287	14.1386	67.3765	422.097	PRT062607	39.7765	13.5091	0.597473	0	1212.56	36.6574	3.13394	ACUTE MYELOID LEUKAEMIA (AML) AND RELATED PRECURSOR NEOPLASMS	-53.2538
12-00372	Quizartinib (AC220)	555	1	24	12-00372	42.5221	1	0.0962424	39.7331	51.9668	42.6569	12.1196	1	5.79133e-05	27.7502	70.3573	-4542.64	Quizartinib	45.2212	11.7957	4	53.6024	9.32328	46.0572	0.491142	ACUTE MYELOID LEUKAEMIA (AML) AND RELATED PRECURSOR NEOPLASMS	1.90401
12-00372	Quizartinib (AC220)	555	2	24	12-00372	20.522	1	-4.06582	56.2187	71.7731	88.1504	7.17278	1	0.00164961	-372.331	68.8759	12102.1	Quizartinib	67.3828	7.84132	0.835538	28.4924	3.60372	67.8484	0.674261	ACUTE MYELOID LEUKAEMIA (AML) AND RELATED PRECURSOR NEOPLASMS	-15.5463
12-00372	Quizartinib (AC220)	555	3	24	12-00372	1.43926	1	-2.40136	46.9192	75.7687	239.191	2.67444	1	-0.00704071	35.6015	75.5806	163.4	Quizartinib	63.2559	3.91545	0.41205	17.0076	14.0323	63.6439	1.11218	ACUTE MYELOID LEUKAEMIA (AML) AND RELATED PRECURSOR NEOPLASMS	-28.8158
12-00372	RAF265 (CHIR-265)	555	1	24	12-00372	5.47254	1	-0.996912	7.3449	80.31	309.217	6.67938	1	-0.00187192	-1261.86	76.1646	-1596.85	RAF265	45.6801	6.83659	0.799444	17.3524	248.451	45.6503	0.342932	ACUTE MYELOID LEUKAEMIA (AML) AND RELATED PRECURSOR NEOPLASMS	-67.6257
12-00372	Rapamycin	555	1	24	12-00372	23.9424	1	-14.2305	7.13912	19.7371	609.199	8.02601	1	5.83146e-05	2.15234	28.1989	-4872.88	Sirolimus	12.487	9.72634	0.442461	81.891	43.1264	12.5686	1.24727	ACUTE MYELOID LEUKAEMIA (AML) AND RELATED PRECURSOR NEOPLASMS	-12.598
12-00372	Rapamycin	555	2	24	12-00372	30.4875	1	-8.16864	24.3278	39.6738	61.8551	8.99283	1	-0.0057222	31.965	43.9556	2651.64	Sirolimus	36.1673	9.6632	0.964572	60.218	10.5685	36.1911	0.566062	ACUTE MYELOID LEUKAEMIA (AML) AND RELATED PRECURSOR NEOPLASMS	-15.3459
12-00372	Regorafenib (BAY 73-4506)	555	1	24	12-00372	36.9397	1	-10.5238	1.26483	67.8465	319.544	14.7461	1	-0.0419125	1.26601	67.8504	333.341	Regorafenib	36.0465	15	4	31.5432	267.969	37.5892	1.0148	ACUTE MYELOID LEUKAEMIA (AML) AND RELATED PRECURSOR NEOPLASMS	-66.5817
12-00372	Roscovitine (CYC-202)	555	1	24	12-00372	48.9405	1	-0.185148	-82.3519	32.7014	9.29619	14.7524	1	-0.00559201	-12.645	9.34657	2881.52	Seliciclib	-6.43608	19.1388	0.318799	100	1000000	0	3.10968	ACUTE MYELOID LEUKAEMIA (AML) AND RELATED PRECURSOR NEOPLASMS	-30.6692
12-00372	Ruxolitinib (INCB018424)	555	1	24	12-00372	32.8352	1	-0.426854	-18.5919	123.379	22691	13.2956	1	-0.000401424	-685.885	40.9025	-6532.48	Ruxolitinib	6.23656	14.7712	1.57512	52.5657	3105.8	9.08585	1.65087	ACUTE MYELOID LEUKAEMIA (AML) AND RELATED PRECURSOR NEOPLASMS	-52.9376
12-00372	Ruxolitinib (INCB018424)	555	2	24	12-00372	28.7852	1	-0.745338	-27.5278	377.698	94215.7	15.2368	1	-6.20237e-05	-160.521	274.762	12565.4	Ruxolitinib	-13.439	23.9471	4	0	11072.8	1.93408	6.20264	ACUTE MYELOID LEUKAEMIA (AML) AND RELATED PRECURSOR NEOPLASMS	-63.5417
12-00372	S31-201	555	1	24	12-00372	20.8599	1	-0.0224535	0.517627	46.9976	3048.07	13.4998	1	-5.92847e-06	0.475076	39.8666	-69733.6	S31-201	23.208	13.5121	0	53.4375	1e-06	23.2812	0.151171	ACUTE MYELOID LEUKAEMIA (AML) AND RELATED PRECURSOR NEOPLASMS	-1.71809
12-00372	Saracatinib (AZD0530)	555	1	24	12-00372	7.52475	1	-0.639982	-17.2804	50.4605	606.404	7.7858	1	-0.000936649	-368.458	40.0716	-2171.56	Saracatinib	12.6322	8.93431	4	59.626	1202.61	12.9736	2.28078	ACUTE MYELOID LEUKAEMIA (AML) AND RELATED PRECURSOR NEOPLASMS	-52.5728
12-00372	SB-431542	555	1	24	12-00372	28.7308	1	9.97301	-20.396	8.67492	131.879	6.57427	1	0.00799704	-19.9496	578.517	-344.683	SB-431542	-10.4145	17.3971	0	100	58.4229	0	5.53065	ACUTE MYELOID LEUKAEMIA (AML) AND RELATED PRECURSOR NEOPLASMS	29.0709
12-00372	Selumetinib (AZD6244)	555	1	24	12-00372	9.3552	1	-8.77207	1.04929	40.0913	130.669	5.39431	1	-0.0154051	-14.252	40.0441	94.8993	Selumetinib	26.7409	5.49384	4	59.8386	134.595	26.2477	0.418182	ACUTE MYELOID LEUKAEMIA (AML) AND RELATED PRECURSOR NEOPLASMS	-39.042
12-00372	SGX-523	555	1	24	12-00372	39.5797	1	0.0126083	332.21	-85.1817	4.11739e+46	16.4741	1	-0.00143807	3.32744	343.704	12057.5	SGX-523	5.72336	15.9087	4	0	14213.3	0.831192	1.83349	ACUTE MYELOID LEUKAEMIA (AML) AND RELATED PRECURSOR NEOPLASMS	-5.90912
12-00372	SNS-032 (BMS-387032)	555	1	24	12-00372	3.42034	1	-3.35025	1.88496	89.7092	92.9072	5.17538	1	-0.0466409	1.42543	89.3968	101.946	SNS-032	64.2154	5.2187	3.06754	10.1724	90.122	64.1599	0.184921	ACUTE MYELOID LEUKAEMIA (AML) AND RELATED PRECURSOR NEOPLASMS	-87.6799
12-00372	Sorafenib	555	1	24	12-00372	28.0806	1	1.7184	26.4349	40.8199	6395.21	8.46772	1	0.000822204	30.9383	41.1695	3952.59	Sorafenib	39.3605	9.12466	1.40676	61.2043	0.000317861	38.7957	0.760579	ACUTE MYELOID LEUKAEMIA (AML) AND RELATED PRECURSOR NEOPLASMS	9.82643
12-00372	Sorafenib	555	2	24	12-00372	8.20881	1	-7.60059	-97.2569	50.7472	10.003	2.85647	1	7.32754e-05	38.4175	54.868	19679.3	Sorafenib	50.4906	5.16922	0	2.02379	1e-06	48.9881	0.629843	ACUTE MYELOID LEUKAEMIA (AML) AND RELATED PRECURSOR NEOPLASMS	-12.3114
12-00372	Sorafenib	555	3	24	12-00372	13.673	1	-5.05706	24.1031	62.7905	226.653	6.26	1	-0.0200259	23.3918	62.8406	249.478	Sorafenib	46.3289	9.98578	0.848619	35.3593	64.6846	46.8459	1.78651	ACUTE MYELOID LEUKAEMIA (AML) AND RELATED PRECURSOR NEOPLASMS	-38.6874
12-00372	Staurosporine	555	1	24	12-00372	16.5515	1	-1.19872	19.4668	328.84	33643.2	7.21636	1	-0.00011057	-38.6392	197.102	10137	Staurosporine	27.6818	11.9061	0.454539	0	3673.08	29.0574	2.71119	ACUTE MYELOID LEUKAEMIA (AML) AND RELATED PRECURSOR NEOPLASMS	-58.5493
12-00372	STO609	555	1	24	12-00372	0	1	-0.895771	-152.967	12.3837	3.22521	1.52118	1	-0.0369373	-653.247	10.424	-65.5871	STO609	5.63596	8.97159	3.49927	88.0946	157.483	7.49711	0.952089	ACUTE MYELOID LEUKAEMIA (AML) AND RELATED PRECURSOR NEOPLASMS	-35.3797
12-00372	SU11274	555	1	24	12-00372	30.099	1	-9.39992	3.54554	67.1664	1166.73	15.7784	1	-0.00160392	-21.7103	66.6949	753.41	SU11274	24.281	16.0558	2.0161	32.8719	967.45	23.8302	2.04432	ACUTE MYELOID LEUKAEMIA (AML) AND RELATED PRECURSOR NEOPLASMS	-63.6209
12-00372	Sunitinib	555	1	24	12-00372	31.2898	1	-0.393205	-14.9261	41.6262	0.176792	16.4492	1	-0.000131421	10.5641	56.922	132.619	Sunitinib	34.2854	16.4557	0.390666	57.8948	0.571633	34.1912	0.0603118	ACUTE MYELOID LEUKAEMIA (AML) AND RELATED PRECURSOR NEOPLASMS	-15.633
12-00372	Sunitinib	555	2	24	12-00372	28.7308	1	-7.92964	22.6946	52.6637	4.41126	9.84195	1	0.0157658	-71.2513	48.3531	1106.47	Sunitinib	47.3537	10.5323	1.51487	47.51	1.89225	47.4123	0.775888	ACUTE MYELOID LEUKAEMIA (AML) AND RELATED PRECURSOR NEOPLASMS	-29.9663
12-00372	Sunitinib	555	3	24	12-00372	20.1496	1	-0.873777	-228.884	45.6813	0.346249	12.174	1	-0.102048	-1712.66	46.2316	-32.47	Sunitinib	33.2092	14.4545	1.73119	53.1112	10.4503	32.3268	1.5055	ACUTE MYELOID LEUKAEMIA (AML) AND RELATED PRECURSOR NEOPLASMS	-63.1454
12-00372	Tandutinib (MLN518)	555	1	24	12-00372	36.906	1	-4.67267	-32.7386	31.2522	11.0429	11.3149	1	-2.58099e-05	14.115	52.7026	30104.1	Tandutinib	30.6088	11.3237	4	68.6701	14.3338	30.3971	0.113871	ACUTE MYELOID LEUKAEMIA (AML) AND RELATED PRECURSOR NEOPLASMS	-17.0434
12-00372	TG100-115	555	1	24	12-00372	23.0282	1	-3.82718	17.098	46.8871	1550.15	9.21033	1	-0.00189452	17.0502	47.568	2142.76	TG100-115	25.5237	12.7794	0.265557	0	28758.1	25.1023	1.72805	ACUTE MYELOID LEUKAEMIA (AML) AND RELATED PRECURSOR NEOPLASMS	-29.7654
12-00372	TG101348	555	1	24	12-00372	24.4674	1	-1.0743	0.352032	91.4141	206.026	12.6246	1	-0.00240251	-982.76	89.3433	-1038.22	Fedratinib	53.5005	12.6249	1.06694	8.55145	203.915	53.496	0.0183788	ACUTE MYELOID LEUKAEMIA (AML) AND RELATED PRECURSOR NEOPLASMS	-84.976
12-00372	Tivozanib (AV-951)	555	1	24	12-00372	7.22073	1	-0.628564	20.4442	109.949	24725.4	3.13993	1	-0.000237698	-214.86	56.7682	-8170.19	Tivozanib	29.9414	4.46045	0.232945	0	14409.8	30.6761	0.88058	ACUTE MYELOID LEUKAEMIA (AML) AND RELATED PRECURSOR NEOPLASMS	-31.5562
12-00372	Tofacitinib (CP-690550)	555	1	24	12-00372	13.6814	1	-0.220574	-2.5758	66.3326	3045.39	9.8357	1	-0.000554909	0.0776081	39.1946	326.729	Tofacitinib	24.3266	8.00487	4	71.2199	23.6048	26.2922	1.86812	ACUTE MYELOID LEUKAEMIA (AML) AND RELATED PRECURSOR NEOPLASMS	-22.8938
12-00372	Tozasertib (VX-680)	555	1	24	12-00372	16.8484	1	-7.003	-2.20198	35.8199	14.1045	6.53315	1	2.26839e-05	14.9262	44.6708	24227.3	Tozasertib	35.1647	6.56598	4	64.1048	14.8399	34.7205	0.192908	ACUTE MYELOID LEUKAEMIA (AML) AND RELATED PRECURSOR NEOPLASMS	-20.8595
12-00372	Trametinib (GSK1120212)	555	1	24	12-00372	55.4115	1	-0.0892709	-133.574	243.018	4859.7	21.4654	1	-0.0116026	16.72	62.9357	1102.58	Trametinib	33.3332	21.5542	0.4375	8.125	1778.28	32.7556	0.524139	ACUTE MYELOID LEUKAEMIA (AML) AND RELATED PRECURSOR NEOPLASMS	-54.3003
12-00372	Vandetanib (ZD6474)	555	1	24	12-00372	13.6814	1	-1.09252	11.8621	57.0646	113.405	6.44098	1	-0.00343211	-1612.46	56.759	-1087.2	Vandetanib	42.0309	6.6154	0.789764	41.7935	62.0248	42.1173	0.27324	ACUTE MYELOID LEUKAEMIA (AML) AND RELATED PRECURSOR NEOPLASMS	-40.7764
12-00372	Vargetef	555	1	24	12-00372	17.2711	1	-1.18086	-153.378	58.3889	10.5065	4.9466	1	-0.033439	-3319.42	56.0839	-95.1336	Nintedanib	43.4868	13.1946	4	44.3129	46.1873	45.4142	1.46576	ACUTE MYELOID LEUKAEMIA (AML) AND RELATED PRECURSOR NEOPLASMS	-89.286
12-00372	Vatalanib (PTK787)	555	1	24	12-00372	12.3132	1	-0.931599	-0.77078	31.7096	75.2321	4.5921	1	-0.00373123	-398.639	31.4489	-748.36	Vatalanib	22.393	4.59271	0.956523	68.3164	80.4018	22.3835	0.0183331	ACUTE MYELOID LEUKAEMIA (AML) AND RELATED PRECURSOR NEOPLASMS	-26.6204
12-00372	Vismodegib (GDC-0449)	555	1	24	12-00372	7.22073	1	-8.40788	-28.0475	-9.0983	4274.19	3.94451	1	-0.00417768	-28.0484	-9.1131	3833.05	Vismodegib	-25.6037	26.1843	1	100	10000	0	8.94379	ACUTE MYELOID LEUKAEMIA (AML) AND RELATED PRECURSOR NEOPLASMS	-18.9343
12-00372	VX-745	555	1	24	12-00372	34.499	1	-9.85388	-10.5174	17.3633	1205.46	9.46755	1	-0.00449892	-10.7261	17.3625	1283.09	VX 745	-1.56863	12.5024	4	82.0799	1935.42	4.46558	2.77313	ACUTE MYELOID LEUKAEMIA (AML) AND RELATED PRECURSOR NEOPLASMS	-27.8807
12-00372	XAV-939	555	1	24	12-00372	19.2553	1	-9.09434	3.72205	120.367	11041.2	7.31589	1	-0.00216358	3.72341	41.6114	9036.43	XAV-939	4.38544	8.12731	4	0	11385	1.7712	1.31814	ACUTE MYELOID LEUKAEMIA (AML) AND RELATED PRECURSOR NEOPLASMS	-33.6983
12-00372	YM-155	555	1	24	12-00372	10.261	1	-2.97967	-25.6721	34.1511	137.377	4.15588	1	-0.0163188	-34.9916	33.2933	125.919	Sepantronium bromide	-7.64806	19.8124	4	65.3232	222.561	7.90793	5.79992	ACUTE MYELOID LEUKAEMIA (AML) AND RELATED PRECURSOR NEOPLASMS	-59.6621
12-00423	17-AAG (Tanespimycin)	923	1	24	12-00423	12.061	1	-0.540058	-37.4091	83.9887	38.5774	5.09709	1	-0.00504083	-625.578	72.3586	-457.268	Tanespimycin	51.1717	5.49249	0.840846	20.951	121.748	51.1018	0.423905	ACUTE MYELOID LEUKAEMIA (AML) AND RELATED PRECURSOR NEOPLASMS	-71.4706
12-00423	A-674563	923	1	24	12-00423	-1.32265	1	-1.39521	-1.51866	45.4733	836.492	1.81657	1	-0.000950045	-434.208	42.9754	-2369.79	A-674563	16.3105	1.95265	1.6015	55.4845	859.949	16.6454	0.215741	ACUTE MYELOID LEUKAEMIA (AML) AND RELATED PRECURSOR NEOPLASMS	-45.411
12-00423	ABT-737	923	1	24	12-00423	5.46157	1	-0.459735	-122.115	93.2181	6.11585	4.61819	1	-0.00545257	-898.198	80.7753	-466.989	ABT-737	58.2695	5.93477	0.893449	13.7474	101.385	58.0517	0.667516	ACUTE MYELOID LEUKAEMIA (AML) AND RELATED PRECURSOR NEOPLASMS	-80.96
12-00423	Afatinib (BIBW-2992)	923	1	24	12-00423	-4.20844	1	-0.710508	-3.0117	54.0724	779.492	0.927689	1	-0.00109149	-283.987	43.4895	-1780.28	Afatinib	20.2563	1.15267	0.860574	49.1593	777.186	20.3733	0.161969	ACUTE MYELOID LEUKAEMIA (AML) AND RELATED PRECURSOR NEOPLASMS	-46.015
12-00423	Alisertib (MLN8237)	923	1	24	12-00423	10.5168	1	-1.02772	-20.7787	51.5554	869.935	5.0277	1	-0.00093958	-2727.29	43.0274	-4010.27	Alisertib	6.70334	12.398	2.16054	55.7306	1257.53	13.9599	2.71167	ACUTE MYELOID LEUKAEMIA (AML) AND RELATED PRECURSOR NEOPLASMS	-65.893
12-00423	AT7519	923	1	24	12-00423	6.13229	1	-2.00063	10.0505	43.063	471.355	2.22277	1	-0.00204976	-35.8008	43.0899	-125.817	AT7519	25.3526	4.08045	0.712651	51.396	321.219	25.1685	0.913462	ACUTE MYELOID LEUKAEMIA (AML) AND RELATED PRECURSOR NEOPLASMS	-32.9115
12-00423	Axitinib (AG-013736)	923	1	24	12-00423	-3.72748	1	-0.402524	-61.7739	40.4697	5.64088	1.00375	1	-0.00634893	-327.592	31.8637	-361.705	Axitinib	21.8906	2.78249	0.956861	64.8386	149.781	21.97	0.36315	ACUTE MYELOID LEUKAEMIA (AML) AND RELATED PRECURSOR NEOPLASMS	-37.277
12-00423	AZD1480	923	1	24	12-00423	41.6034	1	-0.0138899	-136.176	140.113	86.667	18.0424	1	-0.0151484	-4.04347	16.6525	1111.53	AZD1480	3.36151	16.0485	4	83.116	1333.4	5.16105	1.53206	ACUTE MYELOID LEUKAEMIA (AML) AND RELATED PRECURSOR NEOPLASMS	-6.32235
12-00423	Barasertib (AZD1152-HQPA)	923	1	24	12-00423	22.3014	1	-11.0515	7.61245	14.3123	82.6922	7.18066	1	-1.05022e-05	5.13156	19.4667	-191.706	AZD1152-HQPA	12.4864	7.63107	0.116379	74.6644	549.148	12.381	0.583684	ACUTE MYELOID LEUKAEMIA (AML) AND RELATED PRECURSOR NEOPLASMS	-6.69989
12-00423	BEZ235	923	1	24	12-00423	9.13831	1	-1.01315	1.1847	49.8992	396.644	3.74104	1	-0.00176327	-433.798	46.0215	-1320.26	Dactolisib	25.0701	3.75839	0.951616	49.548	382.809	24.9941	0.0686618	ACUTE MYELOID LEUKAEMIA (AML) AND RELATED PRECURSOR NEOPLASMS	-45.3703
12-00423	BI-2536	923	1	24	12-00423	1.44289	1	-0.471836	2.20144	72.7928	3952.16	3.00642	1	-0.000609704	-751.464	43.6542	-5106.97	BI 2536	21.9278	3.0119	0.392165	11.3966	8940.75	21.9197	0.0509103	ACUTE MYELOID LEUKAEMIA (AML) AND RELATED PRECURSOR NEOPLASMS	-38.3418
12-00423	BMS-345541	923	1	24	12-00423	4.56917	1	-12.7973	-0.882275	46.9738	3657.51	1.91741	1	-0.00247403	-0.900838	46.9736	3812.81	BMS-345541	6.4199	2.07417	4	50.8275	4650.54	5.79645	0.931136	ACUTE MYELOID LEUKAEMIA (AML) AND RELATED PRECURSOR NEOPLASMS	-47.856
12-00423	Bortezomib (Velcade)	923	1	24	12-00423	17.9893	1	-0.264359	-90.9276	229.755	4350.54	12.756	1	-0.000971816	-1254.3	79.9459	-2568.98	Bortezomib	21.6719	17.126	4	22.8473	969.175	27.3174	4.72479	ACUTE MYELOID LEUKAEMIA (AML) AND RELATED PRECURSOR NEOPLASMS	-120.48
12-00423	Bosutinib (SKI-606)	923	1	24	12-00423	4.80964	1	-2.45196	3.76134	41.0822	1879.72	2.41463	1	-0.00108894	-1.80682	40.5373	1828.46	Bosutinib	13.2628	3.57336	1.80359	57.1751	1747.86	11.4828	0.73258	ACUTE MYELOID LEUKAEMIA (AML) AND RELATED PRECURSOR NEOPLASMS	-36.7113
12-00423	Cabozantinib	923	1	24	12-00423	0.910255	1	-1.77007	-0.464887	67.2509	599.392	3.2472	1	-0.00236143	-33.7351	64.963	315.16	Cabozantinib	28.4798	3.25589	1.81538	32.9246	603.565	28.5966	0.0668611	ACUTE MYELOID LEUKAEMIA (AML) AND RELATED PRECURSOR NEOPLASMS	-67.1699
12-00423	Canertinib (CI-1033)	923	1	24	12-00423	2.50322	1	-1.1856	9.07061	93.8073	3333.93	2.07135	1	-0.000340586	-204.866	78.6696	-3279.36	Canertinib	25.7828	4.88447	0.776803	0	2994.85	24.4544	1.25687	ACUTE MYELOID LEUKAEMIA (AML) AND RELATED PRECURSOR NEOPLASMS	-66.4962
12-00423	Cediranib (AZD2171)	923	1	24	12-00423	0.240479	1	-0.558295	2.15437	157.741	100110	1.12931	1	-0.000273856	-183.099	38.263	-6269.37	Cediranib	12.1762	1.47521	0.516163	0	33448.5	12.0981	0.256252	ACUTE MYELOID LEUKAEMIA (AML) AND RELATED PRECURSOR NEOPLASMS	-32.6087
12-00423	CHIR-99021	923	1	24	12-00423	100.464	1	4.62514	-151.515	-1.02628	1265.33	7.08878	1	0.00197381	-151.895	16.3463	1254.97	CHIR-99021	-48.2222	83.4176	0	100	1000000	0	16.8448	ACUTE MYELOID LEUKAEMIA (AML) AND RELATED PRECURSOR NEOPLASMS	150.478
12-00423	CI-1040 (PD184352)	923	1	24	12-00423	7.3347	1	-0.382759	-49.7154	32.1372	3.35623	4.64909	1	-0.000941941	-110.447	29.6419	-1903.25	PD184352	18.7111	5.20403	0.436474	60.8272	531.497	18.2648	0.57034	ACUTE MYELOID LEUKAEMIA (AML) AND RELATED PRECURSOR NEOPLASMS	-26.4995
12-00423	Crenolanib	923	1	24	12-00423	39.1413	1	9.19058	1.89929	27.205	561.065	31.8529	1	0.0137917	1.92028	28.1336	494.419	Crenolanib	16.1467	34.2001	0	67.4231	1000000	16.2884	4.14389	ACUTE MYELOID LEUKAEMIA (AML) AND RELATED PRECURSOR NEOPLASMS	25.3057
12-00423	Crenolanib	923	2	24	12-00423	41.9641	1	-0.0456975	-40.8956	43.6699	715.497	21.3814	1	-0.00194452	-5.51453	368.621	11038.6	Crenolanib	0.752223	16.1638	4	0	11418.9	1.75442	0.839629	ACUTE MYELOID LEUKAEMIA (AML) AND RELATED PRECURSOR NEOPLASMS	-6.35485
12-00423	Crenolanib	923	3	24	12-00423	52.3075	1	9.57742	-32.8407	0.544887	416.545	50.7861	1	-0.0016689	-29.5173	548.602	10922.3	Crenolanib	-15.5528	48.7543	4	0	8773.17	3.75016	6.90914	ACUTE MYELOID LEUKAEMIA (AML) AND RELATED PRECURSOR NEOPLASMS	33.3856
12-00423	Crizotinib (PF-2341066)	923	1	24	12-00423	18.5171	1	-2.29229	3.01761	43.7382	1969.7	5.39339	1	-0.00100371	-2.47951	43.2637	2018.75	Crizotinib	13.1185	5.82391	2.11379	56.2297	1782.78	11.5313	0.624267	ACUTE MYELOID LEUKAEMIA (AML) AND RELATED PRECURSOR NEOPLASMS	-39.7607
12-00423	Crizotinib (PF-2341066)	923	2	24	12-00423	29.89	1	-1.41247	1.25749	94.8151	1292.35	11.8995	1	-0.000856797	-88.81	88.456	-25.5694	Crizotinib	30.8256	11.9194	1.35753	4.6271	1267.98	30.4843	0.177788	ACUTE MYELOID LEUKAEMIA (AML) AND RELATED PRECURSOR NEOPLASMS	-88.4801
12-00423	CYT387	923	1	24	12-00423	-1.93732	1	-0.411705	-10.0988	107.635	1299.5	3.52029	1	-0.00166179	-1620.69	63.6078	-2032.62	Momelotinib	35.7184	3.62882	0.59346	12.5926	822.329	35.812	0.212068	ACUTE MYELOID LEUKAEMIA (AML) AND RELATED PRECURSOR NEOPLASMS	-66.5643
12-00423	Dasatinib	923	1	24	12-00423	5.53519	1	-3.29294	4.41608	31.3662	26.8939	3.26934	1	-0.126773	3.24042	31.2769	28.1537	Dasatinib	19.1999	3.82327	1.50589	67.4285	21.8552	18.8527	0.63485	ACUTE MYELOID LEUKAEMIA (AML) AND RELATED PRECURSOR NEOPLASMS	-26.9484
12-00423	Dasatinib	923	2	24	12-00423	9.33018	1	-1.17992	-312.254	46.1708	0.430028	2.83945	1	-0.411398	-3973.77	44.6045	-8.41659	Dasatinib	35.7307	11.0575	4	55.6676	4.07964	36.9818	1.04139	ACUTE MYELOID LEUKAEMIA (AML) AND RELATED PRECURSOR NEOPLASMS	-72.649
12-00423	Dasatinib	923	3	24	12-00423	5.53109	1	-2.9487	-8.58912	16.3002	3.03695	2.33433	1	-0.164355	-637.604	17.1006	-19.6719	Dasatinib	13.1824	3.43249	4	83.7251	3.97273	13.6411	0.181219	ACUTE MYELOID LEUKAEMIA (AML) AND RELATED PRECURSOR NEOPLASMS	-22.7084
12-00423	Doramapimod (BIRB 796)	923	1	24	12-00423	11.0704	0	0	0	0	0	#NUM!	1	-0.00137295	27.8113	239.7	11895.1	Doramapimod		5.92252	4	66.7515	16.4135	31.8422		ACUTE MYELOID LEUKAEMIA (AML) AND RELATED PRECURSOR NEOPLASMS
12-00423	Dovitinib (CHIR-258)	923	1	24	12-00423	8.8563	1	-2.69864	11.0543	77.6385	763.705	3.59071	1	-0.00379329	7.97019	77.121	827.399	Dovitinib	37.0398	7.69693	1.87173	21.0458	621.14	33.3139	1.70856	ACUTE MYELOID LEUKAEMIA (AML) AND RELATED PRECURSOR NEOPLASMS	-66.5186
12-00423	Elesclomol	923	1	24	12-00423	12.2885	1	-8.82852	21.7127	75.2408	40.5667	12.7347	1	5.83836e-05	21.644	95.2946	8874.83	Elesclomol	66.4356	13.619	2.14662	25.4058	23.3325	67.1203	1.22078	ACUTE MYELOID LEUKAEMIA (AML) AND RELATED PRECURSOR NEOPLASMS	-53.5244
12-00423	Erlotinib	923	1	24	12-00423	2.76759	1	-0.333882	-180.797	103.49	3.71679	8.2191	1	-0.00652486	-1795.11	71.885	-476.305	Erlotinib	47.9992	11.8102	0.751971	9.4276	294.242	47.9564	1.14097	ACUTE MYELOID LEUKAEMIA (AML) AND RELATED PRECURSOR NEOPLASMS	-92.6478
12-00423	Erlotinib	923	2	24	12-00423	13.4264	1	-1.09492	9.45027	75.6141	3783.29	3.96673	1	-0.000320757	-188.266	61.1577	-4185.53	Erlotinib	21.9041	5.51338	0.565859	0	6512.16	21.2258	0.987174	ACUTE MYELOID LEUKAEMIA (AML) AND RELATED PRECURSOR NEOPLASMS	-49.0526
12-00423	Flavopiridol	923	1	24	12-00423	8.02602	1	-6.90116	-5.05732	89.9845	133.917	9.10467	1	-0.0128172	-53.3241	90.4485	86.2337	Alvocidib	57.1309	9.61064	4	9.59997	146.267	57.941	1.33555	ACUTE MYELOID LEUKAEMIA (AML) AND RELATED PRECURSOR NEOPLASMS	-95.0418
12-00423	Foretinib (XL880)	923	1	24	12-00423	10.3407	1	-0.820252	5.36103	45.9629	328.793	4.58876	1	-0.0027485	-273.291	40.1443	-791.19	Foretinib	26.3031	4.6727	0.582959	49.5952	310.099	26.2131	0.177251	ACUTE MYELOID LEUKAEMIA (AML) AND RELATED PRECURSOR NEOPLASMS	-35.4847
12-00423	GDC-0879	923	1	24	12-00423	35.5913	1	-8.32597	-40.8664	-16.5875	1070.19	12.5643	1	-0.0134866	-40.8576	-16.5816	1088.26	GDC-0879	-32.6352	35.9651	1	100	3333.33	0	11.4	ACUTE MYELOID LEUKAEMIA (AML) AND RELATED PRECURSOR NEOPLASMS	-24.2788
12-00423	GDC-0941	923	1	24	12-00423	-3.41348	1	-0.82243	15.5671	91.7725	175.856	1.88757	1	-0.003345	-2129.92	84.7891	-1068.17	Pictilisib	61.1514	2.23453	0.584424	3.21231	112.617	61.1966	0.337313	ACUTE MYELOID LEUKAEMIA (AML) AND RELATED PRECURSOR NEOPLASMS	-65.2264
12-00423	GDC-0941	923	2	24	12-00423	4.32868	1	-0.547497	-35.9492	36.6218	7.25961	2.05873	1	-0.0110671	-192.339	32.7122	-176.655	Pictilisib	26.2635	2.25943	0.866693	64.8032	55.5283	26.1935	0.163873	ACUTE MYELOID LEUKAEMIA (AML) AND RELATED PRECURSOR NEOPLASMS	-28.667
12-00423	Gefitinib	923	1	24	12-00423	16.8398	1	-9.70133	10.5649	36.7413	838.912	5.96691	1	-0.0159564	10.5662	36.7365	939.774	Gefitinib	20.4062	7.88362	0.358814	0	23409.3	20.5149	1.54109	ACUTE MYELOID LEUKAEMIA (AML) AND RELATED PRECURSOR NEOPLASMS	-26.1765
12-00423	Gefitinib	923	2	24	12-00423	8.87505	1	-1.19819	2.84389	66.2787	3753.14	3.95516	1	-0.000279294	-219.364	55.46	-5140.07	Gefitinib	14.4281	4.24931	0.852687	11.6664	6700.68	13.724	0.376568	ACUTE MYELOID LEUKAEMIA (AML) AND RELATED PRECURSOR NEOPLASMS	-48.3821
12-00423	Go6976	923	1	24	12-00423	46.2188	1	-2.02815	2.2106	58.5072	150.493	13.5935	1	-0.00637545	-122.851	58.469	-106.585	Go6976	38.0185	13.614	1.84576	41.391	139.951	37.8936	0.1743	ACUTE MYELOID LEUKAEMIA (AML) AND RELATED PRECURSOR NEOPLASMS	-55.8514
12-00423	GSK-1838705A	923	1	24	12-00423	-0.721451	1	-0.610905	1.00965	88.9255	9780.16	0.722656	1	-0.000364343	-371.994	45.9974	-6057.92	GSK-1838705A	15.9002	0.72266	0.555007	0	14166.8	15.8574	0.0589719	ACUTE MYELOID LEUKAEMIA (AML) AND RELATED PRECURSOR NEOPLASMS	-42.6957
12-00423	GSK-1904529A	923	1	24	12-00423	45.942	1	-15.945	3.18948	45.7534	2541.65	12.4988	1	-0.00665335	3.18961	45.7565	2685.26	GSK-1904529A	12.0344	13.5545	4	50.4157	2381.59	10.7991	1.22743	ACUTE MYELOID LEUKAEMIA (AML) AND RELATED PRECURSOR NEOPLASMS	-42.5639
12-00423	GSK-1904529A	923	2	24	12-00423	15.0193	1	-3.43818	1.23394	34.8954	1531.09	7.66781	1	-0.00958344	1.29007	33.7759	1221.66	GSK-1904529A	10.8194	7.72231	3.22639	64.9624	1495.42	10.1038	0.262108	ACUTE MYELOID LEUKAEMIA (AML) AND RELATED PRECURSOR NEOPLASMS	-33.6084
12-00423	GSK690693	923	1	24	12-00423	11.3027	1	-10.5192	-1.20101	20.2394	426.947	4.73695	1	-0.0080007	-2.23671	20.2441	494.759	GSK-690693	9.05676	4.9828	4	79.6704	511.207	9.17082	0.486244	ACUTE MYELOID LEUKAEMIA (AML) AND RELATED PRECURSOR NEOPLASMS	-21.4404
12-00423	GW-2580	923	1	24	12-00423	2.76759	1	-0.559006	-209.165	84.0445	3.92331	4.95076	1	-0.0110929	-1984.45	73.6255	-274.418	GW-2580	52.9403	9.63146	1.44658	23.3219	98.6834	53.2837	1.22223	ACUTE MYELOID LEUKAEMIA (AML) AND RELATED PRECURSOR NEOPLASMS	-93.6983
12-00423	GW-2580	923	2	24	12-00423	2.7308	1	-0.718009	2.42803	63.0542	528.503	2.73272	1	-0.00140284	-1645.69	52.9955	-2581.7	GW-2580	30.0365	2.76357	0.635699	34.383	532.074	29.9972	0.0866312	ACUTE MYELOID LEUKAEMIA (AML) AND RELATED PRECURSOR NEOPLASMS	-49.97
12-00423	Idelalisib	923	1	24	12-00423	10.5168	1	-1.25675	14.9961	66.2468	728.499	5.44132	1	-0.00233439	-0.230449	61.3058	447.974	Idelalisib	35.5456	6.2266	0.440571	3.26829	1580.75	35.4213	0.896302	ACUTE MYELOID LEUKAEMIA (AML) AND RELATED PRECURSOR NEOPLASMS	-49.0677
12-00423	Imatinib	923	1	24	12-00423	41.6445	1	-0.770506	5.9405	30.1785	108.391	11.5565	1	-1.36869e-05	36.81	7.84333	-2706.66	Imatinib	21.8381	11.643	0.657832	70.021	44.8009	22.1785	0.180816	ACUTE MYELOID LEUKAEMIA (AML) AND RELATED PRECURSOR NEOPLASMS	-19.4217
12-00423	INK-128	923	1	24	12-00423	-1.59296	1	-0.25199	-49.1512	107.328	3.31781	2.07307	1	-0.00525125	-1368.71	81.0089	-677.498	MLN-0128	64.0894	2.20013	0.367149	1.54414	27.9892	64.0644	0.0754393	ACUTE MYELOID LEUKAEMIA (AML) AND RELATED PRECURSOR NEOPLASMS	-49.729
12-00423	JAK Inhibitor I	923	1	24	12-00423	9.96333	1	-2.48522	8.58354	63.5127	1058.53	4.62789	1	-0.00185473	-3.93245	62.7454	881.643	JAK Inhibitor I	27.3097	6.3859	1.29134	33.6594	797.862	25.6978	1.52058	ACUTE MYELOID LEUKAEMIA (AML) AND RELATED PRECURSOR NEOPLASMS	-54.7218
12-00423	JNJ-28312141	923	1	24	12-00423	4.56917	1	-8.88314	19.3976	32.3447	430.608	2.38851	1	-0.00661575	18.2887	32.3655	476.883	JNJ-28312141	25.5751	3.12446	0.437916	65.3316	23.9946	25.6098	0.887491	ACUTE MYELOID LEUKAEMIA (AML) AND RELATED PRECURSOR NEOPLASMS	-12.9471
12-00423	JNJ-38877605	923	1	24	12-00423	63.2632	1	0.217945	19.3214	18.9329	716.604	24.0536	1	9.26886e-05	-9.97874	54.7791	-2989.64	JNJ-38877605	19.1138	24.0528	0.00961357	60.2786	901565	19.1167	0.0430103	ACUTE MYELOID LEUKAEMIA (AML) AND RELATED PRECURSOR NEOPLASMS	-0.133214
12-00423	JNJ-7706621	923	1	24	12-00423	21.864	1	-1.48377	-24.2787	124.508	4804.15	6.34924	1	-0.000534055	-51.5937	89.8379	2724	JNJ-7706621	-3.31601	19.0645	4	10.8788	3937.95	12.6801	5.76929	ACUTE MYELOID LEUKAEMIA (AML) AND RELATED PRECURSOR NEOPLASMS	-111.261
12-00423	KI20227	923	1	24	12-00423	7.21447	1	-0.954194	-33.417	25.7498	9.35208	2.39019	1	-0.0334055	-72.9313	24.4723	-21.7905	KI20227	20.8044	2.70257	1.8911	75.0669	38.3463	20.7771	0.247217	ACUTE MYELOID LEUKAEMIA (AML) AND RELATED PRECURSOR NEOPLASMS	-24.1605
12-00423	KU-55933	923	1	24	12-00423	2.50322	1	-1.78824	7.59914	65.3855	5433.86	1.08219	1	-0.000717021	4.39703	51.3612	3718.29	KU-55933	14.3661	4.67409	0.788953	0	11058.7	12.4825	1.35978	ACUTE MYELOID LEUKAEMIA (AML) AND RELATED PRECURSOR NEOPLASMS	-43.2527
12-00423	KW-2449	923	1	24	12-00423	-2.16434	1	-1.17578	-5.04963	27.0511	2123.14	1.66373	1	-0.000678734	-25.5557	22.1717	386.096	KW-2449	3.10687	3.28147	2.88763	77.7466	2235.92	5.07235	0.947555	ACUTE MYELOID LEUKAEMIA (AML) AND RELATED PRECURSOR NEOPLASMS	-27.5476
12-00423	Lapatinib	923	1	24	12-00423	17.0674	1	-1.15216	0.226452	53.9227	870.332	6.3746	1	-0.000828445	-541.058	50.1415	-2896.45	Lapatinib	20.4678	6.37546	1.1405	45.9981	863.702	20.4275	0.0231199	ACUTE MYELOID LEUKAEMIA (AML) AND RELATED PRECURSOR NEOPLASMS	-50.2092
12-00423	Lapatinib	923	2	24	12-00423	7.81567	1	-1.10167	-2.88997	16.9199	409.805	2.9701	1	-0.00123066	-264.523	16.4894	-2169.19	Lapatinib	6.72659	3.20016	1.43646	83.2838	599.78	7.15857	0.276523	ACUTE MYELOID LEUKAEMIA (AML) AND RELATED PRECURSOR NEOPLASMS	-18.7815
12-00423	Lestaurtinib (CEP-701)	923	1	24	12-00423	1.44289	1	-1.3534	-5.3582	31.0048	14.7552	0.752604	1	-0.0491069	-482.122	29.9747	-52.6463	Lestaurtinib	17.754	1.89753	1.90146	69.6728	18.9133	18.241	0.351703	ACUTE MYELOID LEUKAEMIA (AML) AND RELATED PRECURSOR NEOPLASMS	-34.8384
12-00423	Linifanib (ABT-869)	923	1	24	12-00423	12.061	1	-8.90902	18.1897	56.0806	122.382	5.05999	1	-0.127348	18.1896	56.0673	122.838	Linifanib	43.5004	6.82834	0.613452	34.3261	92.3138	43.1791	2.11961	ACUTE MYELOID LEUKAEMIA (AML) AND RELATED PRECURSOR NEOPLASMS	-37.8909
12-00423	LY-333531	923	1	24	12-00423	5.46157	1	-0.709308	-1.0678	465.14	68784.9	5.06635	1	-0.000183178	-439.161	116.037	-7402.22	Ruboxistaurin	21.3169	7.72839	1.47008	0	3023.15	19.785	1.17308	ACUTE MYELOID LEUKAEMIA (AML) AND RELATED PRECURSOR NEOPLASMS	-93.5227
12-00423	Masitinib (AB-1010)	923	1	24	12-00423	-0.360718	1	-0.994953	-1.31268	37.924	314.095	0.873397	1	-0.00219571	-384.968	34.8627	-1104.26	Masitinib	19.2151	0.948972	1.08512	62.5775	332.244	19.2942	0.0766092	ACUTE MYELOID LEUKAEMIA (AML) AND RELATED PRECURSOR NEOPLASMS	-36.3545
12-00423	MGCD-265	923	1	24	12-00423	1.38379	1	-1.12243	-23.8382	55.8308	218.469	5.41137	1	-0.00370451	-1386.63	50.2159	-787.487	MGCD-265	22.051	11.3179	2.35273	49.3529	309.529	26.7011	2.06074	ACUTE MYELOID LEUKAEMIA (AML) AND RELATED PRECURSOR NEOPLASMS	-75.1821
12-00423	Midostaurin	923	1	24	12-00423	36.5322	1	-0.806854	10.2096	161.31	151073	13.6301	1	-0.00928983	9.086	24.585	1246.06	Midostaurin	13.2058	14.3924	0.149193	42.768	1000000	13.6817	0.528293	ACUTE MYELOID LEUKAEMIA (AML) AND RELATED PRECURSOR NEOPLASMS	-15.1155
12-00423	MK-2206	923	1	24	12-00423	-0.55352	1	-0.0575188	-209.572	330.754	5148.83	6.99874	1	-0.000174201	-401.729	85.4941	-11588.1	MK-2206	40.2401	7.34158	0.333899	0	1408.21	39.9794	0.25014	ACUTE MYELOID LEUKAEMIA (AML) AND RELATED PRECURSOR NEOPLASMS	-50.7741
12-00423	MLN120B	923	1	24	12-00423	13.948	1	-10.4111	-3.94916	12.6449	51.2839	4.13634	1	-0.0261935	-296.382	12.773	-98.5636	MLN120B	7.5803	4.74423	4	87.2341	46.4932	9.05934	0.576896	ACUTE MYELOID LEUKAEMIA (AML) AND RELATED PRECURSOR NEOPLASMS	-16.5941
12-00423	MLN8054	923	1	24	12-00423	5.9167	1	-4.15633	5.35452	362.245	15885.1	3.11037	1	-0.000436054	4.32121	415.228	14721	MLN-8054	7.13077	5.35003	2.23306	0	9910.32	4.77766	1.92907	ACUTE MYELOID LEUKAEMIA (AML) AND RELATED PRECURSOR NEOPLASMS	-45.4924
12-00423	Motesanib (AMG-706)	923	1	24	12-00423	14.3366	1	-8.60477	20.0098	40.6057	130.595	6.23508	1	-7.26255e-05	17.5885	50.4235	3971.6	Motesanib	33.5647	7.18229	0.991936	59.9296	24.3084	33.8555	1.0857	ACUTE MYELOID LEUKAEMIA (AML) AND RELATED PRECURSOR NEOPLASMS	-20.5959
12-00423	Neratinib (HKI-272)	923	1	24	12-00423	8.17638	1	-0.1552	-91.3415	153.676	1923.42	5.50139	1	-0.000958079	-1700.18	43.6009	-3699.67	Neratinib	15.9169	8.2595	0.98787	47.425	1255.78	17.4341	1.16231	ACUTE MYELOID LEUKAEMIA (AML) AND RELATED PRECURSOR NEOPLASMS	-60.4036
12-00423	NF-kB Activation Inhibitor	923	1	24	12-00423	9.96334	1	-0.420211	-183.163	103.061	4.35063	7.88728	1	-0.00688098	-1214.8	83.3127	-377.892	NF-kB Activation Inhibitor	57.3095	10.126	1.12491	11.0492	132.704	57.5187	1.15623	ACUTE MYELOID LEUKAEMIA (AML) AND RELATED PRECURSOR NEOPLASMS	-98.5796
12-00423	Nilotinib	923	1	24	12-00423	53.9681	1	-7.80976	-26.5791	30.1645	371.433	16.1433	1	-0.030395	-26.5946	30.1714	371.134	Nilotinib	1.76789	23.8795	4	69.6279	559.112	13.2884	4.91401	ACUTE MYELOID LEUKAEMIA (AML) AND RELATED PRECURSOR NEOPLASMS	-56.7437
12-00423	Nilotinib	923	2	24	12-00423	32.3143	1	-8.33009	8.94802	50.9994	390.819	9.65591	1	-0.0281313	8.96784	51.0012	386.36	Nilotinib	29.6308	11.2919	4	48.8251	370.96	25.575	1.50754	ACUTE MYELOID LEUKAEMIA (AML) AND RELATED PRECURSOR NEOPLASMS	-42.0513
12-00423	Nilotinib	923	3	24	12-00423	7.09422	1	-4.12143	-6.29586	28.4273	349.742	1.99772	1	-0.0128083	-7.14525	28.3377	348.547	Nilotinib	11.3675	4.54693	4	71.5153	388.691	14.0336	1.00193	ACUTE MYELOID LEUKAEMIA (AML) AND RELATED PRECURSOR NEOPLASMS	-34.7231
12-00423	NVP-ADW742	923	1	24	12-00423	-6.64222	1	-0.296408	-45.0229	274.854	42438.9	9.48086	1	-0.000250174	-1425.34	97.6356	-10645	NVP-ADW742	22.6534	13.8665	0.96646	0	2607.26	24.0812	1.95506	ACUTE MYELOID LEUKAEMIA (AML) AND RELATED PRECURSOR NEOPLASMS	-99.1498
12-00423	NVP-ADW742	923	2	24	12-00423	29.3559	1	-7.98443	7.91198	48.7261	374.597	8.70646	1	-0.00248759	-12.8202	51.6682	315.532	NVP-ADW742	28.2487	10.095	1.46808	46.7039	418.501	25.6757	1.82733	ACUTE MYELOID LEUKAEMIA (AML) AND RELATED PRECURSOR NEOPLASMS	-40.8141
12-00423	NVP-TAE684	923	1	24	12-00423	1.08217	1	-0.237256	-37.5892	58.2086	60.8953	3.32492	1	-0.00588087	-135.124	29.6875	-265.234	NVP-TAE684	19.9485	3.76927	0.612601	59.5315	387.282	20.0243	0.206641	ACUTE MYELOID LEUKAEMIA (AML) AND RELATED PRECURSOR NEOPLASMS	-34.2811
12-00423	Pazopanib (GW786034)	923	1	24	12-00423	0.682709	1	-0.561827	19.106	85.0547	4086.37	1.07144	1	-0.000548502	-977.317	58.786	-6120.32	Pazopanib	35.772	2.52977	0.275828	0	3335.56	36.1547	0.579563	ACUTE MYELOID LEUKAEMIA (AML) AND RELATED PRECURSOR NEOPLASMS	-38.5123
12-00423	Pazopanib (GW786034)	923	2	24	12-00423	5.17037	1	-1.85575	1.96666	34.9098	3594.45	4.33855	1	-0.00068102	-2.74747	30.8657	2767.14	Pazopanib	7.45596	4.4288	0.764283	0	28970.4	7.22971	0.464389	ACUTE MYELOID LEUKAEMIA (AML) AND RELATED PRECURSOR NEOPLASMS	-28.6514
12-00423	PD173955	923	1	24	12-00423	10.5812	1	-1.74249	-9.05806	33.7241	686.557	3.17867	1	-0.00171361	-39.0094	32.7175	219.812	PD173955	8.35795	6.36627	2.76556	66.9174	964.746	11.7392	1.43442	ACUTE MYELOID LEUKAEMIA (AML) AND RELATED PRECURSOR NEOPLASMS	-42.3372
12-00423	Pelitinib (EKB-569)	923	1	24	12-00423	20.7085	1	-10.8452	25.9694	85.6628	373.952	7.77291	1	-0.0415197	25.9656	85.6622	372.883	Pelitinib	55.7288	15.4326	0.610142	0	249.753	54.5569	3.46145	ACUTE MYELOID LEUKAEMIA (AML) AND RELATED PRECURSOR NEOPLASMS	-59.6934
12-00423	PHA-665752	923	1	24	12-00423	-0.240486	1	-0.817156	-3.18625	612.472	199676	4.89222	1	-9.86976e-05	-126.712	98.8684	-2175.08	PHA-665752	6.25943	5.33864	1.3623	0	11149.9	6.92267	0.556512	ACUTE MYELOID LEUKAEMIA (AML) AND RELATED PRECURSOR NEOPLASMS	-48.8138
12-00423	PHT-427	923	1	24	12-00423	46.8785	1	0.0462539	-5.33062	10.5776	22.8092	17.2523	1	-0.0190605	-3.42396	9.51098	807.221	PHT-427	2.11245	16.4268	4	90.486	879.21	3.50922	1.38834	ACUTE MYELOID LEUKAEMIA (AML) AND RELATED PRECURSOR NEOPLASMS	1.20524
12-00423	PI-103	923	1	24	12-00423	1.3654	1	-1.57759	18.0202	87.1646	143.196	3.67904	1	-0.00541	-727.647	85.861	-433.109	PI-103	62.4063	5.00107	0.841632	7.51107	98.6227	62.2472	0.971009	ACUTE MYELOID LEUKAEMIA (AML) AND RELATED PRECURSOR NEOPLASMS	-67.3916
12-00423	PLX-4720	923	1	24	12-00423	10.9419	1	-5.21875	1.42836	25.9315	6859.31	3.59671	1	-0.000874527	1.48164	34.5526	9300.01	PLX-4720	2.92291	3.79366	4	73.6125	6233.95	2.03255	0.477014	ACUTE MYELOID LEUKAEMIA (AML) AND RELATED PRECURSOR NEOPLASMS	-21.4973
12-00423	PLX-4720	923	2	24	12-00423	25.9425	1	-0.824232	-55.9012	35.9903	3.99864	8.88588	1	-0.00127177	26.6482	316.935	12024.6	PLX-4720	30.7911	8.99936	1.2048	64.6562	22.3921	30.7568	0.117117	ACUTE MYELOID LEUKAEMIA (AML) AND RELATED PRECURSOR NEOPLASMS	-24.28
12-00423	Ponatinib (AP24534)	923	1	24	12-00423	-4.42815	1	-0.921944	-66.46	95.7853	5.33838	8.88772	1	-0.254641	-61.3181	84.4206	6.01974	Ponatinib	55.8458	14.9361	4	15.2798	10.0535	59.1204	3.36687	ACUTE MYELOID LEUKAEMIA (AML) AND RELATED PRECURSOR NEOPLASMS	-124.894
12-00423	Ponatinib (AP24534)	923	2	24	12-00423	1.13783	1	-1.19387	1.77032	83.0136	59.1167	1.45	1	-0.0129941	-1058.02	77.3228	-203.399	Ponatinib	36.8618	1.60282	1.10927	15.8501	58.0136	36.6467	0.161319	ACUTE MYELOID LEUKAEMIA (AML) AND RELATED PRECURSOR NEOPLASMS	-77.6603
12-00423	Ponatinib (AP24534)	923	3	24	12-00423	10.1003	1	-1.96164	-6.32452	39.6311	63.2223	3.43339	1	-0.0250014	-20.8132	38.5716	47.9446	Ponatinib	12.9396	5.19794	2.44277	60.7473	76.4992	15.3118	0.953248	ACUTE MYELOID LEUKAEMIA (AML) AND RELATED PRECURSOR NEOPLASMS	-45.7272
12-00423	PP242	923	1	24	12-00423	10.8217	1	-0.153729	-38.615	77.905	43.0452	4.57605	1	-0.00361786	-608.083	38.2288	-904.534	PP242	29.002	4.6297	0.343163	46.1341	224.587	29.0223	0.0532525	ACUTE MYELOID LEUKAEMIA (AML) AND RELATED PRECURSOR NEOPLASMS	-28.1726
12-00423	PRT062607	923	1	24	12-00423	7.81567	1	-1.77114	-3.63338	42.6921	837.513	3.27415	1	-0.00286347	-8.7611	39.9855	748.734	PRT062607	13.8411	3.89687	2.48156	58.9129	883.506	15.1304	0.632804	ACUTE MYELOID LEUKAEMIA (AML) AND RELATED PRECURSOR NEOPLASMS	-45.7275
12-00423	Quizartinib (AC220)	923	1	24	12-00423	1.10704	1	-0.821927	-21.094	83.3628	159.05	5.3261	1	-0.00296718	-1889.37	75.8175	-1058.27	Quizartinib	42.745	6.95863	1.24827	20.5341	268.119	43.4991	0.878456	ACUTE MYELOID LEUKAEMIA (AML) AND RELATED PRECURSOR NEOPLASMS	-88.7987
12-00423	Quizartinib (AC220)	923	2	24	12-00423	9.55775	1	-1.0137	20.1109	83.3949	215.089	3.77294	1	-0.00290863	-1888.2	79.4333	-1216.25	Quizartinib	56.5971	4.40162	0.592284	10.6268	111.371	56.7044	0.565467	ACUTE MYELOID LEUKAEMIA (AML) AND RELATED PRECURSOR NEOPLASMS	-58.3568
12-00423	Quizartinib (AC220)	923	3	24	12-00423	1.80362	1	-1.25607	2.7682	44.2373	252.527	1.72681	1	-0.00275287	-434.265	42.7389	-870.935	Quizartinib	25.8337	1.8546	1.06056	55.0771	220.345	25.7823	0.179213	ACUTE MYELOID LEUKAEMIA (AML) AND RELATED PRECURSOR NEOPLASMS	-40.0232
12-00423	RAF265 (CHIR-265)	923	1	24	12-00423	8.41992	1	-8.74942	-2.06768	79.2359	114.818	6.00829	1	-0.109081	-2.07736	79.2306	117.634	RAF265	53.0292	6.23772	4	20.4788	108.15	54.61	1.0635	ACUTE MYELOID LEUKAEMIA (AML) AND RELATED PRECURSOR NEOPLASMS	-81.3035
12-00423	Rapamycin	923	1	24	12-00423	14.1091	1	-1.32726	5.98301	34.0931	508.986	4.49044	1	-0.00161801	-106.529	32.6763	-882.271	Sirolimus	18.7169	4.8998	0.684989	60.9377	464.525	18.4437	0.40554	ACUTE MYELOID LEUKAEMIA (AML) AND RELATED PRECURSOR NEOPLASMS	-27.3501
12-00423	Rapamycin	923	2	24	12-00423	48.7096	1	-0.183278	-0.437734	146.081	3.70732e+09	14.1828	1	-5.20258e-05	-25.6974	23.1096	-13357	Sirolimus	7.20091	13.6315	4	89.0728	94.454	7.72846	0.933751	ACUTE MYELOID LEUKAEMIA (AML) AND RELATED PRECURSOR NEOPLASMS	-8.69605
12-00423	Regorafenib (BAY 73-4506)	923	1	24	12-00423	-5.9167	1	-1.19477	-14.9426	92.0541	395.857	3.69955	1	-0.00184776	-3698.95	85.623	-1950.44	Regorafenib	37.5166	7.52413	1.72408	12.4469	472.767	40.5568	1.42325	ACUTE MYELOID LEUKAEMIA (AML) AND RELATED PRECURSOR NEOPLASMS	-102.893
12-00423	Roscovitine (CYC-202)	923	1	24	12-00423	15.7753	1	-12.6264	-7.65942	13.6511	2840.57	6.96865	1	-0.0050342	-7.65897	13.6571	2932.86	Seliciclib	-3.59051	9.61644	4	85.54	2832.9	2.77035	2.2986	ACUTE MYELOID LEUKAEMIA (AML) AND RELATED PRECURSOR NEOPLASMS	-21.3105
12-00423	Ruxolitinib (INCB018424)	923	1	24	12-00423	7.50967	1	-0.551229	3.32879	102.735	14550.9	5.06915	1	-0.000348353	-252.231	49.6119	-5262.24	Ruxolitinib	19.0281	5.14255	0.46964	0	13235.3	19.0778	0.257432	ACUTE MYELOID LEUKAEMIA (AML) AND RELATED PRECURSOR NEOPLASMS	-42.4922
12-00423	Ruxolitinib (INCB018424)	923	2	24	12-00423	-1.68338	1	-0.300025	-76.785	26.3081	2.79824	3.32842	1	-0.0134369	-735.233	12.0089	-235.16	Ruxolitinib	5.4337	6.5381	0.930973	72.4346	2910.97	6.36708	1.27361	ACUTE MYELOID LEUKAEMIA (AML) AND RELATED PRECURSOR NEOPLASMS	-31.3274
12-00423	S31-201	923	1	24	12-00423	46.2188	1	-0.0655467	-127.597	145.563	498.926	18.0982	1	-0.00562204	-0.243282	30.8062	3111.2	S31-201	7.65478	16.4908	4	67.8455	2817.98	6.18599	2.21233	ACUTE MYELOID LEUKAEMIA (AML) AND RELATED PRECURSOR NEOPLASMS	-29.3887
12-00423	Saracatinib (AZD0530)	923	1	24	12-00423	16.6123	1	-1.76219	7.47028	51.4057	974.034	5.73159	1	-0.00136101	-17.6172	49.7987	425.891	Saracatinib	23.0528	6.6165	0.784324	38.8806	1033.98	22.491	0.947269	ACUTE MYELOID LEUKAEMIA (AML) AND RELATED PRECURSOR NEOPLASMS	-43.1979
12-00423	SB-431542	923	1	24	12-00423	14.7917	1	-18.1415	-1.55056	19.1371	606.206	4.40729	1	-0.0243416	-1.55235	19.1376	697.714	SB-431542	7.24688	5.16755	4	80.8233	588.718	8.24007	0.580385	ACUTE MYELOID LEUKAEMIA (AML) AND RELATED PRECURSOR NEOPLASMS	-20.6877
12-00423	Selumetinib (AZD6244)	923	1	24	12-00423	3.00603	1	-4.89812	-17.1534	21.1725	11.1357	2.45802	1	-0.0107969	17.0614	23.6484	972.851	Selumetinib	20.8074	2.46105	4	78.8001	13.4361	20.6752	0.0599281	ACUTE MYELOID LEUKAEMIA (AML) AND RELATED PRECURSOR NEOPLASMS	-10.1487
12-00423	SGX-523	923	1	24	12-00423	2.52507	1	-9.23758	2.6266	72.3157	11060.8	1.15059	1	-0.00218831	2.62529	25.018	9090.79	SGX-523	3.00679	2.60093	2.47852	0	16540.2	1.54582	0.94532	ACUTE MYELOID LEUKAEMIA (AML) AND RELATED PRECURSOR NEOPLASMS	-19.6977
12-00423	SNS-032 (BMS-387032)	923	1	24	12-00423	6.82696	1	-1.10081	4.35519	92.2331	215.769	5.07717	1	-0.00310701	-1644.61	87.3647	-974.776	SNS-032	55.1036	5.19199	0.982484	6.41071	198.348	54.9536	0.209888	ACUTE MYELOID LEUKAEMIA (AML) AND RELATED PRECURSOR NEOPLASMS	-82.5713
12-00423	Sorafenib	923	1	24	12-00423	15.4985	1	-1.37769	-5.5718	99.7377	1437.58	4.37591	1	-0.000550119	-729.028	93.2328	-3592.55	Sorafenib	26.1716	5.47875	1.61962	3.46011	1501.19	28.1783	0.834651	ACUTE MYELOID LEUKAEMIA (AML) AND RELATED PRECURSOR NEOPLASMS	-98.3299
12-00423	Sorafenib	923	2	24	12-00423	8.64749	1	-2.35073	18.0835	82.6583	959.882	3.65369	1	-0.00202864	3.81117	81.668	811.418	Sorafenib	41.0582	8.25985	0.674825	0	821.48	40.3564	2.28641	ACUTE MYELOID LEUKAEMIA (AML) AND RELATED PRECURSOR NEOPLASMS	-64.3113
12-00423	Sorafenib	923	3	24	12-00423	3.24651	1	-1.0313	-5.49029	45.1096	612.555	3.37913	1	-0.00126878	-1119.05	39.9676	-2543.4	Sorafenib	16.2073	4.17276	1.34124	57.1127	709.631	17.3262	0.491011	ACUTE MYELOID LEUKAEMIA (AML) AND RELATED PRECURSOR NEOPLASMS	-46.9243
12-00423	Staurosporine	923	1	24	12-00423	36.6735	1	-10.1207	-14.3496	37.9986	349.413	10.6929	1	-0.0414835	-14.35	37.9955	356.172	Staurosporine	12.287	14.4038	4	61.8282	377.497	18.9755	2.80576	ACUTE MYELOID LEUKAEMIA (AML) AND RELATED PRECURSOR NEOPLASMS	-52.3482
12-00423	STO609	923	1	24	12-00423	17.7126	1	-3.14687	-27.8473	42.8604	82.1472	5.82491	1	-0.0323161	-36.1835	42.9156	82.2113	STO609	23.6486	14.3954	4	56.9427	112.977	29.2838	2.07387	ACUTE MYELOID LEUKAEMIA (AML) AND RELATED PRECURSOR NEOPLASMS	-70.4555
12-00423	SU11274	923	1	24	12-00423	36.4105	1	-9.46149	14.7078	91.1277	3128.66	16.6116	1	-0.00484966	14.708	91.1233	3209.61	SU11274	28.1791	20.5579	2.77033	6.64837	2533.2	19.5585	4.22631	ACUTE MYELOID LEUKAEMIA (AML) AND RELATED PRECURSOR NEOPLASMS	-76.4186
12-00423	Sunitinib	923	1	24	12-00423	8.02602	1	-2.81041	8.57727	35.5936	45.2125	2.89895	1	-0.0448553	2.87063	35.3581	39.526	Sunitinib	21.2685	4.51552	0.902623	61.6668	27.112	20.803	0.951896	ACUTE MYELOID LEUKAEMIA (AML) AND RELATED PRECURSOR NEOPLASMS	-27.0103
12-00423	Sunitinib	923	2	24	12-00423	4.55131	1	-1.24567	13.0843	54.1687	24.3718	3.09792	1	-0.0302721	-137.579	52.7512	-44.6688	Sunitinib	36.1472	3.56345	0.670575	42.2347	12.7315	36.2772	0.539573	ACUTE MYELOID LEUKAEMIA (AML) AND RELATED PRECURSOR NEOPLASMS	-39.5764
12-00423	Sunitinib	923	3	24	12-00423	1.92385	1	-0.828004	-14.0462	29.3269	11.3549	1.49973	1	-0.0395395	-756.961	26.5367	-78.6404	Sunitinib	14.3396	3.39247	1.69156	72.5741	26.8498	15.0411	0.62725	ACUTE MYELOID LEUKAEMIA (AML) AND RELATED PRECURSOR NEOPLASMS	-35.9128
12-00423	Tandutinib (MLN518)	923	1	24	12-00423	18.5429	1	-0.527767	2.42131	72.5712	5285.54	6.42597	1	-0.000623101	-218.23	41.4055	-3039.4	Tandutinib	19.2227	6.43124	0.413432	1.88212	17421.2	19.2326	0.0794278	ACUTE MYELOID LEUKAEMIA (AML) AND RELATED PRECURSOR NEOPLASMS	-38.0177
12-00423	TG100-115	923	1	24	12-00423	3.60722	1	-9.53471	5.17782	20.4009	3385.77	1.86125	1	-0.0056619	5.17816	20.4014	3359.62	TG100-115	7.67895	3.34219	0.368066	0	603997	7.43364	0.93078	ACUTE MYELOID LEUKAEMIA (AML) AND RELATED PRECURSOR NEOPLASMS	-15.2226
12-00423	TG101348	923	1	24	12-00423	-1.44289	1	-0.457089	-24.9622	50.0798	47.0898	2.57168	1	-0.00269308	-167.748	41.5797	-601.966	Fedratinib	26.8817	3.32964	0.746019	53.9042	193.222	26.8589	0.270599	ACUTE MYELOID LEUKAEMIA (AML) AND RELATED PRECURSOR NEOPLASMS	-41.8608
12-00423	Tivozanib (AV-951)	923	1	24	12-00423	11.0704	1	-0.892052	11.8199	343.529	46804.5	5.2857	1	-0.000183577	-83.9289	103.414	-337.863	Tivozanib	24.4757	9.39013	0.68432	0	3620.96	23.9019	2.08727	ACUTE MYELOID LEUKAEMIA (AML) AND RELATED PRECURSOR NEOPLASMS	-66.614
12-00423	Tofacitinib (CP-690550)	923	1	24	12-00423	6.37183	1	-0.892468	1.69796	22.7281	842.575	3.59738	1	-0.00108275	-13.6894	20.475	10.2141	Tofacitinib	9.87398	3.60372	0.664389	75.3238	841.429	9.90665	0.113035	ACUTE MYELOID LEUKAEMIA (AML) AND RELATED PRECURSOR NEOPLASMS	-18.4272
12-00423	Tozasertib (VX-680)	923	1	24	12-00423	16.6056	1	-2.66889	-3.38292	58.2833	490.342	12.5543	1	-0.0294064	-3.1359	55.9962	391.532	Tozasertib	24.8259	12.945	1.05501	21.7571	1323.95	25.1698	2.5769	ACUTE MYELOID LEUKAEMIA (AML) AND RELATED PRECURSOR NEOPLASMS	-61.6421
12-00423	Trametinib (GSK1120212)	923	1	24	12-00423	4.0882	1	-0.698736	19.225	40.565	229.902	1.92626	1	-0.00144725	-705.937	38.873	-2667.54	Trametinib	31.1543	2.02582	0.291873	53.642	26.0087	31.2083	0.146192	ACUTE MYELOID LEUKAEMIA (AML) AND RELATED PRECURSOR NEOPLASMS	-17.3011
12-00423	Vandetanib (ZD6474)	923	1	24	12-00423	3.41348	1	-1.55778	8.15654	75.1894	2611.66	2.2738	1	-0.000555438	-27.4781	68.5246	1006.42	Vandetanib	22.5682	4.58467	0.781187	0	4084.92	21.1903	1.19987	ACUTE MYELOID LEUKAEMIA (AML) AND RELATED PRECURSOR NEOPLASMS	-59.6453
12-00423	Vargetef	923	1	24	12-00423	9.49905	1	-1.3803	-2.25082	33.5818	154.4	2.67639	1	-0.0047771	-186.473	32.7218	-346.334	Nintedanib	20.2972	2.76955	1.56361	66.6585	173.432	20.4534	0.132284	ACUTE MYELOID LEUKAEMIA (AML) AND RELATED PRECURSOR NEOPLASMS	-34.4952
12-00423	Vatalanib (PTK787)	923	1	24	12-00423	-0.455132	1	-1.02246	16.0559	69.1215	841.178	1.76062	1	-0.000910069	-984.517	63.5573	-3380.35	Vatalanib	36.4715	2.99497	0.395845	0	1804.35	36.5265	0.701735	ACUTE MYELOID LEUKAEMIA (AML) AND RELATED PRECURSOR NEOPLASMS	-48.3771
12-00423	Vismodegib (GDC-0449)	923	1	24	12-00423	24.0781	1	-11.2582	-18.9178	-1.66272	418.181	7.44493	1	-0.0122383	-19.0496	-1.66306	477.285	Vismodegib	-10.6081	15.5954	4	0	26120.9	0.0806061	3.73375	ACUTE MYELOID LEUKAEMIA (AML) AND RELATED PRECURSOR NEOPLASMS	-17.2551
12-00423	VX-745	923	1	24	12-00423	-2.76759	1	-0.360237	-129.674	101.325	7.8825	4.14821	1	-0.00341865	-1193.47	78.1033	-819.115	VX 745	50.2649	6.66395	0.878839	14.5636	190.891	50.3663	0.840022	ACUTE MYELOID LEUKAEMIA (AML) AND RELATED PRECURSOR NEOPLASMS	-87.6531
12-00423	XAV-939	923	1	24	12-00423	17.9893	1	0.0580486	-3.16446	37.0882	73.7211	5.7136	1	-0.00206864	17.2947	-4.33159	10173	XAV-939	16.0225	5.85575	0	67.9533	0.397427	16.0233	0.335023	ACUTE MYELOID LEUKAEMIA (AML) AND RELATED PRECURSOR NEOPLASMS	3.83052
12-00423	YM-155	923	1	24	12-00423	69.635	1	-11.9947	-20.9147	34.4626	32.3424	21.3072	1	-0.00857002	-910.422	45.3233	-311.776	Sepantronium bromide	7.91348	25.4579	1.63748	50.7908	145.133	14.5965	5.79864	ACUTE MYELOID LEUKAEMIA (AML) AND RELATED PRECURSOR NEOPLASMS	-55.3773
[truncated: 46,183 more rows]

## Sheet: S2
#	Table S2: Univariate analysis of clinical variables differentiating CR/CRi from refractory patients amongst those that are GRD low
#	column	description
[truncated: 39 more rows]

## Sheet: S3
#	Table S3: Highly-variable, AML-expressed genes (used for all modeling, pathway enrichments, and differential expression)
[truncated: 2,133 more rows]

[truncated: 23 more sheets: S4, S5, S6, S7, S8, S9, S10, S11, S12, S13, S14, S15, S16, S17, S18, S19, S20, S21, S22, S23 …]
